# Supplementary material for: The Genetic Determinants of Extreme UV Radiation and Desiccation Tolerance in a Bacterium Recovered from the Stratosphere
Source: Microorganisms. 2025 Mar 27;13(4):756. doi: 10.3390/microorganisms13040756 (PMC12029717; doi:10.3390/microorganisms13040756)
Supplement: Supplementary file 1 [file microorganisms-13-00756-s001.zip]

Archive with 4 entries (4 files):
- Ellington_SuppMat_v3.pdf
- SuppFileS1_Log2FC and p.adjust for all genes in strain L6-1.xlsx
- SuppFileS2_Significant DEGs in strain L6-1 under UVCR stress.xlsx
- SuppFileS3_Significant DEGs in strain L6-1 under desiccation stress.xlsx
