# Supplementary material for: The Genetic Determinants of Extreme UV Radiation and Desiccation Tolerance in a Bacterium Recovered from the Stratosphere
Source: Microorganisms. 2025 Mar 27;13(4):756. doi: 10.3390/microorganisms13040756 (PMC12029717; doi:10.3390/microorganisms13040756)
Supplement: Supplementary file 1 [file microorganisms-13-00756-s001.zip › SuppFileS1_Log2FC and p.adjust for all genes in strain L6-1.xlsx]

## Sheet: UV
LocusTag	baseMean	log2FoldChange	lfcSE	pvalue	padj	Annotation
KM842_RS11950	161.141	6.54366	0.896529	2.17236e-16	1.58784e-14	laminin G domain-containing protein
KM842_RS11955	190.482	6.21248	0.751614	4.87087e-19	4.02872e-17	S26 family signal peptidase
KM842_RS11960	247.74	6.07326	0.889948	4.02136e-14	2.47826e-12	hypothetical protein
KM842_RS07685	947.613	5.16533	0.339521	1.07227e-53	1.68507e-50	LysM peptidoglycan-binding domain-containing protein
KM842_RS10215	288.447	4.63802	0.776969	4.48211e-11	2.07166e-09	hypothetical protein
KM842_RS10210	165.125	4.50279	0.888256	1.2372e-08	4.57473e-07	S24/S26 family peptidase
KM842_RS01370	550.21	4.38862	0.394087	1.94812e-30	5.5663e-28	spore photoproduct lyase family protein
KM842_RS05030	769.625	4.30684	0.259773	4.92876e-63	1.54911e-59	DNA polymerase IV
KM842_RS12540	1303.66	4.28555	0.417375	3.87064e-26	7.6034e-24	DNA repair protein RadA
KM842_RS09560	185.846	4.22061	0.606339	1.02527e-13	6.08005e-12	Fpg/Nei family DNA glycosylase
KM842_RS01375	146.428	4.1268	0.828544	2.4181e-08	8.63647e-07	CsbD family protein
KM842_RS08450	229.815	4.06124	0.407655	9.60019e-25	1.6763e-22	hypothetical protein
KM842_RS01380	127.074	3.84545	0.548549	6.41768e-14	3.87899e-12	DUF3253 domain-containing protein
KM842_RS10205	735.251	3.67523	0.245778	6.54776e-52	6.85987e-49	exonuclease SbcCD subunit D
KM842_RS06105	454.325	3.62141	0.389997	7.95913e-22	9.62136e-20	hypothetical protein
KM842_RS11680	341.304	3.55785	0.328229	1.23792e-28	2.99291e-26	DUF1992 domain-containing protein
KM842_RS09495	522.132	3.54459	0.404769	5.78031e-20	5.67735e-18	helix-turn-helix transcriptional regulator
KM842_RS06025	997.36	3.52914	0.408281	2.57693e-19	2.21274e-17	iron-containing redox enzyme family protein
KM842_RS06100	314.009	3.47841	0.389507	1.38385e-20	1.55338e-18	GIY-YIG nuclease family protein
KM842_RS00840	202.543	3.46311	0.438567	1.31993e-16	9.87747e-15	rhodanese-like domain-containing protein
KM842_RS09875	75.6001	3.43276	0.520253	1.96806e-12	9.97679e-11	hypothetical protein
KM842_RS07725	3283.09	3.34902	0.232603	1.94511e-48	1.52837e-45	recombinase RecA
KM842_RS14235	2089.53	3.34265	0.342129	6.69183e-24	1.10697e-21	ATP-dependent helicase
KM842_RS04745	1913.58	3.23587	0.262555	2.72707e-36	1.42853e-33	excinuclease ABC subunit UvrB
KM842_RS07135	211.132	3.18854	0.311364	8.86004e-26	1.63806e-23	DUF1524 domain-containing protein
KM842_RS09125	695.19	3.17729	0.338045	2.43657e-22	3.32963e-20	DNA recombination protein RmuC
KM842_RS04970	762.681	3.13613	0.363556	1.73151e-19	1.5549e-17	3'-5' exonuclease
KM842_RS07720	1223.98	3.08202	0.217612	4.47903e-47	2.81552e-44	recombination regulator RecX
KM842_RS10540	227.003	3.07408	0.331644	7.7553e-22	9.62136e-20	SOS response-associated peptidase
KM842_RS14375	138.741	3.01761	0.960219	5.2339e-05	0.00121628	hypothetical protein
KM842_RS08815	1058.78	2.97425	0.262454	4.40149e-31	1.38339e-28	PD-(D/E)XK nuclease family protein
KM842_RS07160	792.01	2.90437	0.270074	3.21109e-28	7.20889e-26	bifunctional RecB family nuclease/DEAD/DEAH box helicase
KM842_RS07125	790.322	2.90312	0.278772	1.19793e-26	2.51006e-24	DEAD/DEAH box helicase
KM842_RS04000	450.96	2.89993	0.460369	1.37907e-11	6.56731e-10	hypothetical protein
KM842_RS08580	401.789	2.89985	0.4258	4.3137e-13	2.33758e-11	oxygenase MpaB family protein
KM842_RS08665	1252.04	2.89233	0.304528	1.10496e-22	1.57858e-20	NAD-dependent DNA ligase LigA
KM842_RS07975	530.579	2.86339	0.46274	2.58192e-11	1.21119e-09	hypothetical protein
KM842_RS14370	80.26	2.8401	1.16486	0.000437451	0.00776784	type II secretion system GspH family protein
KM842_RS12545	100.488	2.78924	0.478492	2.80572e-10	1.19167e-08	3-beta hydroxysteroid dehydrogenase
KM842_RS09870	52.6698	2.77491	0.596463	1.22469e-07	4.09489e-06	hypothetical protein
KM842_RS06375	72.3613	2.74175	0.622269	3.39655e-07	1.0466e-05	aminotransferase class V-fold PLP-dependent enzyme
KM842_RS15800	329.286	2.73921	0.462732	1.08363e-10	4.79695e-09	helix-turn-helix domain-containing protein
KM842_RS09615	809.021	2.73842	0.321734	8.79593e-19	7.08862e-17	hypothetical protein
KM842_RS10220	140.554	2.69169	0.70165	4.43373e-06	0.000124422	MarR family transcriptional regulator
KM842_RS01060	770.339	2.66975	0.323201	8.19029e-18	6.27856e-16	AAA family ATPase
KM842_RS13485	1327.89	2.6489	0.459489	3.85538e-10	1.5737e-08	replicative DNA helicase
KM842_RS04755	3366.22	2.64565	0.27502	4.04941e-23	6.06061e-21	excinuclease ABC subunit UvrA
KM842_RS10170	973.719	2.61675	0.227918	8.14868e-32	3.20141e-29	DNA helicase RecQ
KM842_RS00600	455.155	2.61264	0.222579	5.32792e-33	2.39224e-30	hypothetical protein
KM842_RS10200	795.037	2.58845	0.225811	1.212e-31	4.23257e-29	SMC family ATPase
KM842_RS03920	342.707	2.56125	0.355568	2.00249e-14	1.25877e-12	histidinol phosphatase
KM842_RS04750	349.695	2.54069	0.338066	4.01374e-15	2.62816e-13	SDR family NAD(P)-dependent oxidoreductase
KM842_RS11475	222.08	2.50905	0.366044	3.85957e-13	2.12818e-11	transcriptional repressor
KM842_RS14175	213.358	2.4828	0.436933	7.26755e-10	2.92845e-08	helix-turn-helix domain-containing protein
KM842_RS06030	165.274	2.47711	0.493778	2.57174e-08	9.08199e-07	CDGSH iron-sulfur domain-containing protein
KM842_RS10290	316.356	2.46933	0.519829	8.0999e-08	2.73742e-06	DUF3072 domain-containing protein
KM842_RS11995	299.8	2.45008	0.543472	3.0464e-07	9.57483e-06	peptidoglycan DD-metalloendopeptidase family protein
KM842_RS09300	2085.71	2.41516	0.222591	9.74184e-29	2.55155e-26	transcription-repair coupling factor
KM842_RS09240	379.943	2.39579	0.52149	1.62849e-07	5.3316e-06	winged helix DNA-binding domain-containing protein
KM842_RS14355	147.356	2.36066	0.846059	0.0002069	0.0041685	Flp pilus assembly complex ATPase component TadA
KM842_RS14285	221.043	2.35308	0.261559	1.46583e-20	1.58865e-18	GNAT family N-acetyltransferase
KM842_RS12860	219.668	2.33242	0.253578	2.1729e-21	2.52942e-19	DNA-3-methyladenine glycosylase 2 family protein
KM842_RS11940	98.8217	2.33216	0.30798	2.22696e-15	1.55541e-13	DUF6314 family protein
KM842_RS09040	317.235	2.33171	0.239766	1.71108e-23	2.68897e-21	FBP domain-containing protein
KM842_RS09120	447.957	2.28479	0.258355	3.66619e-20	3.84094e-18	exonuclease domain-containing protein
KM842_RS11935	107.367	2.19364	0.425801	1.50747e-08	5.50929e-07	VOC family protein
KM842_RS01780	83.2748	2.19183	0.334657	3.65574e-12	1.82381e-10	MmcQ/YjbR family DNA-binding protein
KM842_RS02595	1297.15	2.18141	0.251955	2.60488e-19	2.21274e-17	DNA polymerase III subunit gamma and tau
KM842_RS07600	753.67	2.16852	0.287664	2.68839e-15	1.83687e-13	RecQ family ATP-dependent DNA helicase
KM842_RS11945	127.746	2.13766	0.32049	1.678e-12	8.7899e-11	pentapeptide repeat-containing protein
KM842_RS09050	100.814	2.11682	0.351942	9.81517e-11	4.40701e-09	LysR substrate-binding domain-containing protein
KM842_RS11470	154.588	2.11428	0.39247	4.53787e-09	1.71838e-07	alpha/beta hydrolase
KM842_RS11515	478.035	2.10639	0.304899	2.54535e-13	1.42858e-11	GNAT family N-acetyltransferase
KM842_RS05935	1153.16	2.09369	0.235589	4.97273e-20	5.04171e-18	type IIA DNA topoisomerase subunit B
KM842_RS07120	31.941	2.08022	0.486096	1.23799e-06	3.56974e-05	BLUF domain-containing protein
KM842_RS09045	54.6155	2.07333	0.416794	4.3528e-08	1.5201e-06	hypothetical protein
KM842_RS07680	799.958	2.06454	0.234799	8.63789e-20	8.22694e-18	histidinol-phosphate transaminase
KM842_RS05670	62.5859	2.05638	0.497165	2.05619e-06	5.87509e-05	hypothetical protein
KM842_RS10695	338.483	2.02535	0.315066	8.1778e-12	3.95428e-10	KUP/HAK/KT family potassium transporter
KM842_RS07140	96.0568	2.01662	0.581499	2.1003e-05	0.00052525	SDR family oxidoreductase
KM842_RS04725	1469.61	2.01566	0.215154	4.67988e-22	6.12869e-20	DNA polymerase I
KM842_RS12265	39.3923	1.97639	0.519628	8.02106e-06	0.000214985	metal-sensitive transcriptional regulator
KM842_RS08505	671.473	1.96497	0.292846	1.22448e-12	6.52293e-11	oligoribonuclease
KM842_RS00605	415.168	1.96049	0.295396	1.92139e-12	9.89987e-11	LysM domain-containing protein
KM842_RS13695	138.062	1.94533	0.351354	2.09431e-09	8.22801e-08	hypothetical protein
KM842_RS14865	1632.54	1.89772	0.215284	9.54863e-20	8.82686e-18	UvrD-helicase domain-containing protein
KM842_RS14380	22.3801	1.89516	1.64025	0.00435899	0.0537267	hypothetical protein
KM842_RS02710	601.813	1.8846	0.27031	2.08154e-13	1.1895e-11	DNA polymerase III subunit delta'
KM842_RS02110	627.763	1.86812	0.251817	8.92382e-15	5.724e-13	MarR family winged helix-turn-helix transcriptional regulator
KM842_RS14275	243.338	1.79823	0.364779	5.33775e-08	1.84358e-06	DUF1684 domain-containing protein
KM842_RS04490	366.444	1.75117	0.229561	1.62882e-15	1.1635e-13	replication-associated recombination protein A
KM842_RS06035	247.341	1.69873	0.477721	2.26797e-05	0.000561277	SPOR domain-containing protein
KM842_RS01915	177.635	1.65493	0.523762	9.73739e-05	0.00212532	multidrug efflux MFS transporter
KM842_RS02545	204.037	1.63038	0.372792	8.1911e-07	2.38376e-05	MFS transporter
KM842_RS06965	157.48	1.6107	0.34421	1.82452e-07	5.9118e-06	hypothetical protein
KM842_RS03585	457.014	1.59889	0.187719	1.44873e-18	1.13834e-16	ATP-dependent DNA helicase RecG
KM842_RS13965	168.833	1.59684	0.282606	1.30762e-09	5.20233e-08	bifunctional 3'-5' exonuclease/DNA polymerase
KM842_RS10545	77.612	1.59198	0.593939	0.000377454	0.00685744	GNAT family N-acetyltransferase
KM842_RS09490	41.9927	1.5876	0.514079	0.000126437	0.00266706	hypothetical protein
KM842_RS08305	217.306	1.55449	0.236363	4.30189e-12	2.11263e-10	ABC transporter ATP-binding protein/permease
KM842_RS12760	651.177	1.54938	0.298523	1.69563e-08	6.12572e-07	proline dehydrogenase family protein
KM842_RS14415	228.729	1.54738	0.263903	3.47794e-10	1.45749e-08	DUF6121 family protein
KM842_RS04005	587.506	1.54147	0.341821	4.60257e-07	1.40445e-05	MFS transporter
KM842_RS09155	365.659	1.51178	0.199419	2.86186e-15	1.91379e-13	exodeoxyribonuclease VII large subunit
KM842_RS04885	541.782	1.50957	0.411595	1.70548e-05	0.000432284	DUF3099 domain-containing protein
KM842_RS07995	758.415	1.49884	0.213146	1.43084e-13	8.32803e-12	ribosome silencing factor
KM842_RS01055	761.999	1.4739	0.333645	7.11368e-07	2.10927e-05	VWA domain-containing protein
KM842_RS08145	1229.73	1.4648	0.265989	3.18076e-09	1.23421e-07	ATP-dependent Clp protease ATP-binding subunit ClpX
KM842_RS14330	89.3844	1.46217	0.525941	0.00033839	0.00629324	hypothetical protein
KM842_RS15150	57.9655	1.43803	0.584908	0.000784072	0.0127686	TetR/AcrR family transcriptional regulator
KM842_RS00960	1281.56	1.4062	0.361306	7.52574e-06	0.000207486	hypothetical protein
KM842_RS12425	189.903	1.39467	0.3591	7.97254e-06	0.000214985	hypothetical protein
KM842_RS10295	74.2076	1.36751	0.709207	0.00287958	0.0380274	DoxX family protein
KM842_RS00630	257.198	1.35368	0.227829	2.73113e-10	1.17588e-08	mevalonate kinase
KM842_RS01275	130.821	1.32773	0.431193	0.000158291	0.00327309	alpha/beta hydrolase
KM842_RS02105	422.898	1.31904	0.212911	5.66378e-11	2.57989e-09	DNA photolyase family protein
KM842_RS11820	14.4435	1.30276	0.969792	0.00996443	0.0997395	carbohydrate ABC transporter permease
KM842_RS05965	538.138	1.28603	0.320053	5.30109e-06	0.000147445	PAC2 family protein
KM842_RS06500	283.858	1.27505	0.213801	2.46754e-10	1.07715e-08	DNA polymerase III subunit delta
KM842_RS01525	353.568	1.27418	0.255577	5.57081e-08	1.90316e-06	ATP-binding cassette domain-containing protein
KM842_RS10925	18.5378	1.27265	0.590303	0.00221249	0.0307692	family 20 glycosylhydrolase
KM842_RS11990	171.763	1.25808	0.351984	3.15858e-05	0.000757819	DNA alkylation repair protein
KM842_RS13030	123.668	1.25349	0.442096	0.000380679	0.00687628	SpoIIE family protein phosphatase
KM842_RS10285	300.789	1.22926	0.27137	5.97928e-07	1.7898e-05	hypothetical protein
KM842_RS05665	737.903	1.22864	0.313418	8.07134e-06	0.000214985	peptide chain release factor 3
KM842_RS14395	59.4027	1.2145	0.803701	0.00661922	0.072742	type IV pilus assembly protein PilM
KM842_RS14180	61.0427	1.20262	0.578892	0.0024897	0.0338392	methylated-DNA--[protein]-cysteine S-methyltransferase
KM842_RS04880	112.632	1.201	0.409632	0.000300437	0.00572287	hypothetical protein
KM842_RS01555	1020.21	1.19685	0.454549	0.000669073	0.0110679	DUF2092 domain-containing protein
KM842_RS07605	96.8266	1.18967	0.517285	0.00178934	0.0257977	oxidoreductase
KM842_RS13370	621.026	1.18838	0.216121	4.24159e-09	1.62577e-07	membrane protein insertion efficiency factor YidD
KM842_RS11575	210.21	1.18116	0.345939	6.177e-05	0.00140683	cation diffusion facilitator family transporter
KM842_RS05930	1112.54	1.15739	0.257284	7.61505e-07	2.23683e-05	DNA topoisomerase IV subunit A
KM842_RS00420	49.384	1.1494	0.494856	0.0016351	0.0239029	glycoside hydrolase family 16 protein
KM842_RS07620	144.831	1.13263	0.373028	0.000240745	0.00471597	hypothetical protein
KM842_RS01550	352.347	1.13104	0.503436	0.00188317	0.0268451	ATP-binding cassette domain-containing protein
KM842_RS11480	165.557	1.10264	0.286992	1.41532e-05	0.00036648	metal ABC transporter permease
KM842_RS07295	52.9782	1.0975	0.813465	0.0091997	0.0954279	exonuclease domain-containing protein
KM842_RS05035	556.444	1.09153	0.285154	1.47961e-05	0.000378084	DEAD/DEAH box helicase
KM842_RS08660	111.407	1.0815	0.498938	0.00251694	0.0339517	alpha/beta hydrolase
KM842_RS15905	49.0896	1.08113	0.953203	0.0111574	0.108906	type IV pilus twitching motility protein PilT
KM842_RS08735	57.3183	1.07843	0.371559	0.000394335	0.00708225	hypothetical protein
KM842_RS13925	279.262	1.07472	0.226203	2.64328e-07	8.39175e-06	hypothetical protein
KM842_RS03205	8.01163	1.06591	0.807217	0.0113193	0.110144	hypothetical protein
KM842_RS05340	36.5547	1.06005	0.742411	0.00860225	0.0905109	hypothetical protein
KM842_RS05145	344.478	1.05582	0.195263	8.68991e-09	3.25148e-07	NUDIX domain-containing protein
KM842_RS11510	143.275	1.05101	0.271674	1.42254e-05	0.00036648	GntR family transcriptional regulator
KM842_RS09165	597.289	1.04996	0.214354	1.32864e-07	4.39571e-06	DUF4245 family protein
KM842_RS01520	189.192	1.04344	0.31377	9.71737e-05	0.00212532	ABC transporter permease
KM842_RS14400	58.7863	1.0429	0.805524	0.0105132	0.104237	hypothetical protein
KM842_RS08510	12.0553	1.03338	0.44186	0.0022334	0.0309232	tRNA-His
KM842_RS07255	36.7776	1.03216	0.798299	0.0114873	0.111434	hypothetical protein
KM842_RS02645	80.0163	1.02498	0.428218	0.00168372	0.0244933	LLM class flavin-dependent oxidoreductase
KM842_RS03700	398.318	1.00328	0.435616	0.00231022	0.0317075	type I methionyl aminopeptidase
KM842_RS13175	48.9678	0.986852	0.645476	0.00930252	0.0956823	hypothetical protein
KM842_RS04730	1314.16	0.978127	0.325609	0.000331648	0.00624174	DUF885 family protein
KM842_RS05300	196.667	0.976042	0.257444	2.10568e-05	0.00052525	Holliday junction branch migration protein RuvA
KM842_RS09005	1157.98	0.973863	0.201744	2.11029e-07	6.768e-06	ABC transporter permease
KM842_RS14045	14.3069	0.972983	1.63322	0.0134299	0.123783	potassium-transporting ATPase subunit KdpC
KM842_RS05150	445.072	0.967024	0.615756	0.00933603	0.0956823	hypothetical protein
KM842_RS14185	250.303	0.964311	0.55186	0.00715368	0.0780695	alpha/beta hydrolase
KM842_RS12380	302.36	0.954815	0.30239	0.000210395	0.00421192	hypothetical protein
KM842_RS09160	182.251	0.953147	0.302159	0.000219861	0.00434605	exodeoxyribonuclease VII small subunit
KM842_RS06360	62.6174	0.94442	0.265499	5.66904e-05	0.00130057	YbaK/EbsC family protein
KM842_RS12040	141.611	0.9405	0.713377	0.0139684	0.127739	TetR/AcrR family transcriptional regulator
KM842_RS07715	776.4	0.927453	0.272965	9.96484e-05	0.00215996	tRNA (N6-isopentenyl adenosine(37)-C2)-methylthiotransferase MiaB
KM842_RS12705	470.822	0.923375	0.658711	0.0117989	0.112515	aldo/keto reductase family protein
KM842_RS10225	278.573	0.9131	0.753848	0.0138995	0.127737	DUF664 domain-containing protein
KM842_RS03140	1051.71	0.8991	0.293939	0.000333692	0.00624283	hypothetical protein
KM842_RS04875	227.947	0.887502	0.296605	0.000433217	0.00773637	SURF1 family protein
KM842_RS12205	164.154	0.88512	0.475933	0.00693579	0.0759553	peptide ABC transporter substrate-binding protein
KM842_RS10885	264.821	0.869732	0.250471	8.78023e-05	0.00194679	exodeoxyribonuclease III
KM842_RS01775	44.1357	0.868516	0.432977	0.00577613	0.0664995	excalibur calcium-binding domain-containing protein
KM842_RS03020	143.544	0.863473	0.598901	0.013981	0.127739	glycoside hydrolase family 6 protein
KM842_RS08030	510.326	0.862213	0.227482	2.85272e-05	0.000695048	50S ribosomal protein L27
KM842_RS05215	2208.73	0.860481	0.289303	0.000468236	0.0082216	heme-copper oxidase subunit III
KM842_RS01940	25.9462	0.860455	0.433086	0.00592515	0.0677191	carboxylating nicotinate-nucleotide diphosphorylase
KM842_RS11555	104.598	0.856976	0.496259	0.0095046	0.0963644	LysR family transcriptional regulator
KM842_RS09470	97.1935	0.854222	0.306058	0.000854783	0.0135686	MFS transporter
KM842_RS09170	210.175	0.851976	0.256076	0.000148674	0.00311522	carbonic anhydrase
KM842_RS08885	272.402	0.849321	0.304868	0.000838219	0.0133732	AAA family ATPase
KM842_RS02895	682.749	0.841005	0.224042	3.1164e-05	0.000753451	ABC transporter ATP-binding protein
KM842_RS10345	318.733	0.83562	0.261659	0.000247944	0.00481043	SpoIIE family protein phosphatase
KM842_RS05165	13.4836	0.829191	0.867845	0.0233422	0.182046	hypothetical protein
KM842_RS09305	60.7067	0.827059	0.760326	0.0200404	0.164887	hypothetical protein
KM842_RS01515	38.8587	0.826899	0.72073	0.0198952	0.164554	nicotinamide riboside transporter PnuC
KM842_RS09000	692.552	0.817761	0.250311	0.00018584	0.00381762	ABC transporter permease
KM842_RS13365	307.804	0.816216	0.230738	7.82518e-05	0.00176939	ribonuclease P protein component
KM842_RS13375	1658	0.816093	0.266387	0.000370778	0.00677533	membrane protein insertase YidC
KM842_RS05295	303.219	0.809072	0.18604	2.73335e-06	7.73957e-05	Holliday junction branch migration DNA helicase RuvB
KM842_RS08115	88.0119	0.805096	0.391394	0.0063109	0.0703375	ATP-binding cassette domain-containing protein
KM842_RS07980	171.771	0.798606	0.357764	0.00390361	0.0492733	anthranilate synthase component I family protein
KM842_RS10435	280.212	0.795991	0.317259	0.00214507	0.030098	DHA2 family efflux MFS transporter permease subunit
KM842_RS07970	488.31	0.793717	0.629023	0.019985	0.164863	DNA polymerase Y family protein
KM842_RS01920	98.6356	0.785159	0.814059	0.023451	0.182442	acylphosphatase
KM842_RS00180	774.984	0.785036	0.413329	0.00852942	0.0902626	class Ib ribonucleoside-diphosphate reductase assembly flavoprotein NrdI
KM842_RS10930	403.148	0.783214	0.542447	0.0178554	0.153924	hypothetical protein
KM842_RS08895	214.385	0.780719	0.262195	0.000572261	0.00966998	hypothetical protein
KM842_RS04760	1132.42	0.779119	0.265856	0.000662444	0.0110162	excinuclease ABC subunit UvrC
KM842_RS02850	325.495	0.778044	0.341858	0.00381039	0.0484861	succinate dehydrogenase, cytochrome b556 subunit
KM842_RS00635	237.577	0.777886	0.235455	0.000197402	0.00400281	diphosphomevalonate decarboxylase
KM842_RS06245	5114.67	0.775159	0.164901	5.78388e-07	1.74795e-05	pyruvate dehydrogenase (acetyl-transferring), homodimeric type
KM842_RS04185	266.862	0.774594	0.521527	0.0172401	0.150516	arginase family protein
KM842_RS06960	54.6952	0.771868	0.363456	0.00607382	0.068674	NAD(P)-binding domain-containing protein
KM842_RS08420	330.891	0.764384	0.287195	0.00149381	0.0225723	acyl-CoA thioesterase II
KM842_RS06390	125.742	0.763907	0.215929	8.79557e-05	0.00194679	DNA repair protein RecO
KM842_RS07935	1281.35	0.757479	0.337812	0.00456024	0.0555537	DEAD/DEAH box helicase
KM842_RS05220	2730.07	0.757232	0.24092	0.000367535	0.00675533	c-type cytochrome
KM842_RS07825	151.448	0.756662	0.250869	0.0005455	0.00931797	NAD(P)H-dependent oxidoreductase
KM842_RS14760	122.931	0.751356	0.18459	1.07667e-05	0.000281997	EamA family transporter RarD
KM842_RS13225	344.153	0.743323	0.252303	0.000684764	0.0112681	matrixin family metalloprotease
KM842_RS06875	3.84347	0.742787	1.62925	0.0167967	0.147877	hypothetical protein
KM842_RS00375	130.804	0.741795	0.280234	0.00163277	0.0239029	antibiotic biosynthesis monooxygenase
KM842_RS00130	45.1903	0.73909	0.416574	0.0121224	0.114416	LLM class flavin-dependent oxidoreductase
KM842_RS08495	14.5722	0.73454	0.460311	0.01817	0.154806	MarR family transcriptional regulator
KM842_RS13385	352.052	0.734471	0.212087	0.000120101	0.00256787	16S rRNA (guanine(527)-N(7))-methyltransferase RsmG
KM842_RS02900	748.459	0.734281	0.281645	0.00188762	0.0268451	ABC transporter permease
KM842_RS07575	35.5478	0.726326	0.662814	0.0268729	0.204014	SDR family oxidoreductase
KM842_RS00175	1165.42	0.713044	0.480452	0.0205556	0.167451	glutaredoxin-like protein NrdH
KM842_RS08035	3066.32	0.71256	0.250899	0.000984759	0.0153985	50S ribosomal protein L21
KM842_RS06235	88.3256	0.706198	0.361742	0.00931457	0.0956823	alpha/beta hydrolase
KM842_RS00075	32.13	0.706172	0.583342	0.0274774	0.206113	aminoacyl-tRNA hydrolase
KM842_RS08480	13.3302	0.704374	1.01733	0.0246826	0.190608	hypothetical protein
KM842_RS15920	332.143	0.699828	0.399291	0.0148152	0.133805	C40 family peptidase
KM842_RS01130	196.715	0.699723	0.322171	0.00614062	0.0689285	MoxR family ATPase
KM842_RS08520	48.4126	0.69899	0.664413	0.0284987	0.208366	ATP-binding protein
KM842_RS07275	62.3331	0.694711	1.03533	0.0239056	0.185519	AAA family ATPase
KM842_RS12695	3.09427	0.689969	1.32626	0.0203026	0.166175	tRNA-Asp
KM842_RS01465	121.389	0.688622	0.600386	0.0300848	0.212965	cryptochrome/photolyase family protein
KM842_RS09225	151.319	0.688096	0.555318	0.028507	0.208366	hypothetical protein
KM842_RS08900	552.062	0.680621	0.286534	0.00392447	0.0493384	succinyl-diaminopimelate desuccinylase
KM842_RS02600	178.867	0.677895	0.307047	0.00639144	0.0709834	recombination mediator RecR
KM842_RS00185	3322.77	0.674115	0.391004	0.0162946	0.144265	class 1b ribonucleoside-diphosphate reductase subunit alpha
KM842_RS09635	54.5731	0.672028	0.522175	0.0292652	0.21028	hypothetical protein
KM842_RS02890	2462.72	0.66686	0.368224	0.0143581	0.130426	BMP family ABC transporter substrate-binding protein
KM842_RS07155	92.2793	0.654645	0.380672	0.0174769	0.15216	hypothetical protein
KM842_RS02395	316.374	0.653755	0.192134	0.000190723	0.00389248	MaoC family dehydratase N-terminal domain-containing protein
KM842_RS13360	407.725	0.65244	0.20726	0.000460179	0.00812553	50S ribosomal protein L34
KM842_RS14775	62.7897	0.646606	0.441086	0.0270321	0.204727	hypothetical protein
KM842_RS03470	72.138	0.644882	0.304905	0.00861048	0.0905109	zinc-ribbon domain-containing protein
KM842_RS12420	59.2105	0.642858	0.401333	0.0225273	0.178346	hypothetical protein
KM842_RS02680	28.1888	0.6427	0.765252	0.0318441	0.220454	Flp pilus assembly complex ATPase component TadA
KM842_RS11905	48.8823	0.6382	0.368631	0.0177951	0.153924	TetR/AcrR family transcriptional regulator
KM842_RS08515	106.666	0.631194	0.443312	0.0304703	0.213495	metallopeptidase family protein
KM842_RS02270	269.027	0.630147	0.201152	0.00051391	0.00882633	hypothetical protein
KM842_RS00080	84.1003	0.627654	0.910314	0.0299151	0.212965	DUF2510 domain-containing protein
KM842_RS06695	2527.69	0.624517	0.251548	0.00365137	0.0466515	DNA polymerase III subunit alpha
KM842_RS11030	39.3013	0.623723	0.376536	0.02204	0.176264	GntR family transcriptional regulator
KM842_RS07750	1622.57	0.612464	0.234419	0.00271081	0.0359496	DNA translocase FtsK
KM842_RS06460	201.33	0.610235	0.469965	0.0374168	0.248628	heat-inducible transcriptional repressor HrcA
KM842_RS10030	148.063	0.60868	0.250172	0.00441963	0.0542101	hypothetical protein
KM842_RS05885	633.164	0.606236	0.263622	0.00609433	0.068674	1-deoxy-D-xylulose-5-phosphate synthase
KM842_RS08025	1213.36	0.605662	0.259107	0.00566097	0.0654134	GTPase ObgE
KM842_RS07515	7.6087	0.601558	0.734001	0.0397412	0.259681	GNAT family N-acetyltransferase
KM842_RS02660	3502.88	0.598604	0.165695	8.66437e-05	0.00194515	transglycosylase domain-containing protein
KM842_RS13380	496.726	0.592988	0.246805	0.00493545	0.0592066	DNA-binding protein
KM842_RS02170	90.9218	0.590321	0.295875	0.0130867	0.121332	Dabb family protein
KM842_RS12910	2248.82	0.589817	0.335954	0.0214183	0.17261	chlorite dismutase family protein
KM842_RS03610	476.488	0.588078	0.450496	0.0397286	0.259681	bifunctional DNA-formamidopyrimidine glycosylase/DNA-(apurinic or apyrimidinic site) lyase
KM842_RS11615	40.714	0.587637	0.36291	0.0267725	0.203743	NAD(P)H-dependent oxidoreductase
KM842_RS04170	364.315	0.587222	0.323076	0.0187971	0.157544	ABC transporter ATP-binding protein
KM842_RS13650	173.95	0.586169	0.277221	0.0100357	0.100134	BLUF domain-containing protein
KM842_RS02100	302.336	0.583565	0.232873	0.00414923	0.0517502	serine hydrolase
KM842_RS01305	82.4823	0.580841	0.332652	0.0222739	0.176785	hypothetical protein
KM842_RS01080	159.554	0.577786	0.545797	0.0478387	0.29019	LCP family protein
KM842_RS15525	16.4203	0.575199	0.433553	0.0433	0.272729	glutathione S-transferase N-terminal domain-containing protein
KM842_RS03705	2485.63	0.5731	0.277117	0.0118823	0.112515	50S ribosomal protein L19
KM842_RS00245	68.4642	0.570875	0.681341	0.0473492	0.288408	SDR family oxidoreductase
KM842_RS12035	179.237	0.570427	0.785809	0.035639	0.240805	DUF2795 domain-containing protein
KM842_RS06345	416.684	0.570084	0.281579	0.0133012	0.122958	DNA primase
KM842_RS14660	1735.45	0.569949	0.238297	0.00547942	0.0642006	phosphoglucosamine mutase
KM842_RS08020	312.078	0.568053	0.361262	0.0309006	0.215823	glutamate 5-kinase
KM842_RS05040	32.9278	0.561154	0.469367	0.0502711	0.29868	hypothetical protein
KM842_RS03695	1144.32	0.560123	0.521866	0.053272	0.30949	tRNA (guanosine(37)-N1)-methyltransferase TrmD
KM842_RS02445	272.496	0.559543	0.237094	0.00608648	0.068674	YqaJ viral recombinase family protein
KM842_RS02615	906.519	0.551497	0.209877	0.00301182	0.0394423	malate:quinone oxidoreductase
KM842_RS14270	68.4853	0.548213	0.233057	0.0065309	0.0722769	GntR family transcriptional regulator
KM842_RS08300	46.7462	0.542759	0.422087	0.0480573	0.29019	alpha/beta hydrolase
KM842_RS11490	61.1405	0.541734	0.320459	0.0273302	0.206113	zinc ABC transporter substrate-binding protein
KM842_RS07095	13.0717	0.54165	0.559958	0.0574721	0.321414	hypothetical protein
KM842_RS02440	160.246	0.54015	0.324711	0.0289695	0.209541	Pr6Pr family membrane protein
KM842_RS13205	71.766	0.537073	0.609435	0.0588312	0.326436	MarR family transcriptional regulator
KM842_RS04505	2084.63	0.526864	0.165966	0.000610293	0.0102159	alanine--tRNA ligase
KM842_RS08455	1091.64	0.52264	0.254862	0.0145472	0.131763	hypothetical protein
KM842_RS08780	3281.68	0.517831	0.153609	0.000310337	0.00587585	UPF0182 family protein
KM842_RS09865	54.5947	0.517212	0.331172	0.0367692	0.246409	hypothetical protein
KM842_RS02400	218.197	0.516848	0.210767	0.00548415	0.0642006	acyl dehydratase
KM842_RS02405	289.948	0.516502	0.231617	0.00988324	0.0992429	UDP-N-acetylmuramate dehydrogenase
KM842_RS07625	980.976	0.515326	0.178423	0.00147027	0.0224085	ribosome biogenesis GTPase Der
KM842_RS02970	227.819	0.514885	0.215357	0.00660859	0.072742	ATP-binding protein
KM842_RS09100	424.592	0.511922	0.461274	0.0631838	0.340677	hypothetical protein
KM842_RS14575	280.439	0.509859	0.41169	0.0582881	0.324396	LCP family protein
KM842_RS02160	159.857	0.5086	0.22316	0.00887805	0.0927033	AURKAIP1/COX24 domain-containing protein
KM842_RS00065	245.769	0.507213	0.182164	0.00224787	0.0309871	NUDIX hydrolase
KM842_RS08120	1626.36	0.503011	0.250333	0.0175565	0.152431	glycine betaine/L-proline transporter ProP
KM842_RS03685	589.644	0.500405	0.321135	0.0405701	0.262821	RNA-binding protein
KM842_RS04165	401.634	0.496306	0.440044	0.069264	0.358054	siderophore-interacting protein
KM842_RS14230	147.61	0.49532	0.475962	0.0727837	0.363687	Fpg/Nei family DNA glycosylase
KM842_RS09565	250.962	0.494876	0.59123	0.0621889	0.337582	family 43 glycosylhydrolase
KM842_RS04915	1639.48	0.493866	0.188914	0.00427275	0.0530801	type B 50S ribosomal protein L31
KM842_RS12330	10.8129	0.492581	0.567117	0.0705098	0.361521	hypothetical protein
KM842_RS11360	37.3242	0.490272	0.48586	0.0709315	0.361753	GNAT family N-acetyltransferase
KM842_RS09610	88.8977	0.4902	0.321679	0.042433	0.269428	discoidin domain-containing protein
KM842_RS02620	507.319	0.489456	0.479104	0.0729826	0.364102	Rv2578c family radical SAM protein
KM842_RS08940	2792.73	0.488718	0.259369	0.0222425	0.176785	translational GTPase TypA
KM842_RS01290	102.986	0.486803	0.557552	0.0727018	0.363687	iron chelate uptake ABC transporter family permease subunit
KM842_RS06180	36.0528	0.486428	0.296902	0.0378249	0.249527	AI-2E family transporter
KM842_RS13510	85.8593	0.484322	0.280789	0.0322093	0.222492	IS5 family transposase
KM842_RS05380	136.332	0.484013	0.330181	0.049582	0.296267	NUDIX domain-containing protein
KM842_RS00640	243.024	0.483573	0.284074	0.0336976	0.230744	phosphomevalonate kinase
KM842_RS14870	93.8209	0.483466	0.250937	0.021624	0.173821	GNAT family N-acetyltransferase
KM842_RS04500	655.021	0.48165	0.191781	0.00520796	0.0620023	hypothetical protein
KM842_RS12325	75.0122	0.479949	0.341519	0.0556696	0.317549	aldo/keto reductase
KM842_RS13635	31.3778	0.476094	0.517832	0.0771723	0.371443	hypothetical protein
KM842_RS01800	238.353	0.469394	0.444223	0.080072	0.3809	hypothetical protein
KM842_RS02550	125.061	0.469013	0.339877	0.0624066	0.338179	substrate-binding domain-containing protein
KM842_RS01545	298.724	0.465205	0.493125	0.0783869	0.373855	ABC transporter permease
KM842_RS10245	31.9053	0.463711	0.448507	0.0821166	0.384175	hypothetical protein
KM842_RS06515	44.6177	0.463162	0.764681	0.0274691	0.206113	ComEA family DNA-binding protein
KM842_RS08240	8.41225	0.462881	0.514759	0.0881756	0.398184	TetR/AcrR family transcriptional regulator
KM842_RS08415	55.9929	0.461403	0.538106	0.0763821	0.371443	hypothetical protein
KM842_RS12900	1201.58	0.457771	0.23665	0.0231816	0.181695	hydroxymethylbilane synthase
KM842_RS15225	10.6383	0.457463	0.564887	0.0824124	0.384877	hypothetical protein
KM842_RS12850	271.664	0.456317	0.35189	0.068333	0.35617	recombinase family protein
KM842_RS08170	4455.79	0.450982	0.230983	0.0222187	0.176785	trigger factor
KM842_RS12215	126.301	0.44804	0.217815	0.0180968	0.154806	M81 family metallopeptidase
KM842_RS00445	125.501	0.44677	0.465476	0.0891497	0.400415	MFS transporter
KM842_RS09080	101.414	0.445814	0.533333	0.0833635	0.388165	amidase family protein
KM842_RS08425	191.428	0.440611	0.262545	0.0412208	0.265486	acyl-CoA thioesterase
KM842_RS12800	91.5737	0.439661	0.496006	0.0893706	0.400415	adenylyl cyclase
KM842_RS03690	1971.68	0.437247	0.422182	0.0934752	0.407672	ribosome maturation factor RimM
KM842_RS00655	75.6515	0.437033	0.365733	0.0845339	0.391296	glycoside hydrolase family 2
KM842_RS15500	49.7099	0.435313	0.318413	0.0687204	0.356654	DUF1349 domain-containing protein
KM842_RS03735	31.7378	0.434597	0.486942	0.0948844	0.408447	YifB family Mg chelatase-like AAA ATPase
KM842_RS11605	71.8482	0.434416	0.366011	0.0850213	0.391791	DUF11 domain-containing protein
KM842_RS12210	46.4337	0.431282	0.301972	0.0629442	0.340505	ROK family transcriptional regulator
KM842_RS09795	20.2233	0.43061	0.428072	0.0989784	0.417569	glucose 1-dehydrogenase
KM842_RS04440	10696.6	0.429608	0.226828	0.0282002	0.208299	translation initiation factor IF-2
KM842_RS04600	534.169	0.428449	0.303608	0.0653336	0.345696	primosomal protein N'
KM842_RS01595	68.2574	0.427744	0.43586	0.0979015	0.414696	GTP-binding protein
KM842_RS07250	720.809	0.427639	0.172369	0.00620671	0.0694224	AAA domain-containing protein
KM842_RS07755	1426.31	0.424993	0.226569	0.0300487	0.212965	ribonuclease J
KM842_RS15230	20.2258	0.423184	0.366621	0.0961986	0.409155	hypothetical protein
KM842_RS04840	4809.11	0.422348	0.290735	0.0643942	0.344695	Fe-S cluster assembly protein SufB
KM842_RS14385	53.1429	0.421244	0.538129	0.0927323	0.406496	hypothetical protein
KM842_RS00980	24.0586	0.420551	0.400317	0.102516	0.42564	MarR family transcriptional regulator
KM842_RS09815	6.12855	0.420139	0.597314	0.0807481	0.382568	hypothetical protein
KM842_RS14410	112.898	0.419301	0.41769	0.105315	0.432121	hypothetical protein
KM842_RS09020	161.404	0.418493	0.391264	0.101639	0.423542	glycine cleavage system protein GcvH
KM842_RS11675	92.7446	0.418432	0.518691	0.105912	0.433242	sodium:calcium antiporter
KM842_RS15755	62.2239	0.417787	0.331198	0.0857242	0.392659	DNA-3-methyladenine glycosylase
KM842_RS02780	923.846	0.416242	0.204744	0.0206184	0.167451	exodeoxyribonuclease III
KM842_RS05845	5.15084	0.415807	0.653817	0.062148	0.337582	hypothetical protein
KM842_RS02715	110.297	0.41345	0.276652	0.0621387	0.337582	TetR family transcriptional regulator
KM842_RS15135	91.3262	0.411496	0.304789	0.0774367	0.371982	DeoR/GlpR family DNA-binding transcription regulator
KM842_RS11985	120.914	0.410971	0.259814	0.0543422	0.311674	cytochrome c oxidase assembly protein
KM842_RS02625	553.37	0.410938	0.392883	0.104265	0.428934	hypothetical protein
KM842_RS07480	20.5311	0.410057	0.519375	0.100296	0.420868	FAD-binding oxidoreductase
KM842_RS06365	103.849	0.409518	0.394824	0.108815	0.437388	DsbA family oxidoreductase
KM842_RS04265	1223.84	0.409423	0.30249	0.0766869	0.371443	peptide chain release factor 1
KM842_RS03915	189.6	0.406392	0.620115	0.0651714	0.345696	LuxR family transcriptional regulator
KM842_RS10895	45.6534	0.405146	0.292596	0.0764601	0.371443	nitroreductase family protein
KM842_RS02455	102.043	0.404346	0.483558	0.110414	0.438891	sugar phosphate isomerase/epimerase
KM842_RS15895	11.656	0.400242	0.504787	0.11001	0.438891	hypothetical protein
KM842_RS14580	3473.73	0.399967	0.280438	0.0711703	0.361753	translation initiation factor IF-1
KM842_RS02650	22.2561	0.39952	0.366894	0.110595	0.438891	tRNA-Pro
KM842_RS07165	22.6251	0.398099	0.44865	0.119776	0.457023	hypothetical protein
KM842_RS00060	996.913	0.397775	0.168773	0.011879	0.112515	CTP synthase
KM842_RS01210	1073.5	0.397045	0.523763	0.100667	0.421786	hypothetical protein
KM842_RS12770	259.745	0.396798	0.39425	0.114927	0.447601	SpoIIE family protein phosphatase
KM842_RS03605	1046.64	0.394253	0.179538	0.0155219	0.138989	ribonuclease III
KM842_RS01135	108.513	0.394012	0.291851	0.0901451	0.400415	DUF58 domain-containing protein
KM842_RS12200	29.5284	0.392652	0.459682	0.110022	0.438891	ABC transporter permease
KM842_RS12895	242.883	0.39039	0.365865	0.118354	0.455686	uroporphyrinogen-III synthase
KM842_RS00225	9.30248	0.389242	0.476326	0.121694	0.460401	hypothetical protein
KM842_RS06495	1218.71	0.388923	0.3257	0.103965	0.428934	30S ribosomal protein S20
KM842_RS15595	63.4536	0.388406	0.32489	0.106139	0.433242	hypothetical protein
KM842_RS01025	39.7829	0.387965	0.4214	0.121871	0.460401	TetR/AcrR family transcriptional regulator
KM842_RS10575	62.7659	0.387953	0.464821	0.118452	0.455686	hypothetical protein
KM842_RS04965	640.461	0.387089	0.263386	0.0707972	0.361753	DUF475 domain-containing protein
KM842_RS03595	2493.56	0.38556	0.253861	0.0651118	0.345696	YceD family protein
KM842_RS04260	3577.25	0.384235	0.242532	0.0583149	0.324396	transcription termination factor Rho
KM842_RS13170	53.031	0.379866	0.329437	0.110931	0.439489	MarR family transcriptional regulator
KM842_RS02905	480.081	0.378365	0.272738	0.0842027	0.390915	ABC transporter permease
KM842_RS00845	63.0016	0.377487	0.359458	0.126444	0.471989	MFS transporter
KM842_RS02390	37.5733	0.376486	0.43589	0.130842	0.481276	hypothetical protein
KM842_RS09095	750.517	0.376361	0.592594	0.0688992	0.356755	hypothetical protein
KM842_RS05020	137.431	0.376305	0.259683	0.0752949	0.370948	SGNH/GDSL hydrolase family protein
KM842_RS02775	455.729	0.375493	0.174652	0.0185098	0.156388	tryptophan--tRNA ligase
KM842_RS14590	3991.35	0.375384	0.254567	0.0715911	0.361754	30S ribosomal protein S13
KM842_RS02040	316.339	0.374253	0.286364	0.0953812	0.408447	riboflavin synthase
KM842_RS04430	1406.77	0.374218	0.324945	0.114626	0.447539	transcription termination factor NusA
KM842_RS10740	12.9478	0.373397	0.440884	0.136848	0.494953	metallophosphoesterase
KM842_RS13850	78.1033	0.370051	0.271565	0.0887713	0.399725	DUF3817 domain-containing protein
KM842_RS02655	875.511	0.365721	0.216817	0.0537064	0.310864	metallophosphoesterase
KM842_RS09335	43.8987	0.363189	0.517153	0.116151	0.44903	hypothetical protein
KM842_RS07830	2411.17	0.359935	0.291659	0.112085	0.440767	30S ribosomal protein S15
KM842_RS09220	388.929	0.358344	0.243943	0.0767644	0.371443	hypothetical protein
KM842_RS15560	69.1708	0.357975	0.250359	0.0836778	0.389052	amino acid ABC transporter ATP-binding protein
KM842_RS00250	9.49787	0.357579	0.580622	0.06212	0.337582	glycosyltransferase
KM842_RS14445	1136.42	0.357505	0.317929	0.127431	0.473423	DNA topoisomerase IB
KM842_RS14430	4044.3	0.357409	0.241535	0.0746116	0.369543	30S ribosomal protein S7
KM842_RS05225	3238.1	0.356061	0.221691	0.0647058	0.344695	Rieske (2Fe-2S) protein
KM842_RS04870	831.189	0.35591	0.287315	0.121875	0.460401	ATP-binding cassette domain-containing protein
KM842_RS01440	113.085	0.354973	0.360829	0.142058	0.505076	ABC transporter ATP-binding protein
KM842_RS15860	21.5597	0.353017	0.364309	0.150117	0.52541	hypothetical protein
KM842_RS05995	2922.28	0.35289	0.397952	0.154061	0.532103	type I glutamate--ammonia ligase
KM842_RS10760	26.6995	0.351933	0.30295	0.126173	0.471989	TetR family transcriptional regulator
KM842_RS12905	1927.45	0.351803	0.257265	0.0902537	0.400415	ferrochelatase
KM842_RS14405	31.8767	0.351792	0.564256	0.0847933	0.391791	hypothetical protein
KM842_RS01285	102.195	0.351201	0.424554	0.150977	0.527244	ABC transporter ATP-binding protein
KM842_RS05950	857.974	0.350894	0.192919	0.0420585	0.268134	MurT ligase domain-containing protein
KM842_RS11065	12.9662	0.350642	0.411337	0.157616	0.535361	polysaccharide biosynthesis tyrosine autokinase
KM842_RS00470	37.2371	0.350003	0.577793	0.0752688	0.370948	MFS transporter
KM842_RS14725	16.5393	0.34959	0.407331	0.156232	0.533157	RNA polymerase sigma factor
KM842_RS06445	329.453	0.347501	0.277654	0.114347	0.447007	histidine triad nucleotide-binding protein
KM842_RS12525	40.5337	0.347281	0.40193	0.156947	0.534775	hypothetical protein
KM842_RS05945	374.291	0.342691	0.198261	0.0530024	0.309141	hypothetical protein
KM842_RS08125	1360.04	0.341976	0.196865	0.0495472	0.296267	valine--tRNA ligase
KM842_RS03290	34.1328	0.341858	0.538912	0.0941723	0.407915	Rv3235 family protein
KM842_RS02750	414.799	0.340702	0.176677	0.034861	0.236648	ABC transporter ATP-binding protein/permease
KM842_RS01955	101.533	0.339257	0.540001	0.0778716	0.372527	MSMEG_6728 family protein
KM842_RS04215	137.812	0.338687	0.276764	0.119818	0.457023	amino acid adenylation domain-containing protein
KM842_RS04295	3347.75	0.337771	0.204354	0.061668	0.337083	F0F1 ATP synthase subunit A
KM842_RS01795	380.84	0.335845	0.444788	0.163519	0.543279	hypothetical protein
KM842_RS09010	6306.31	0.334775	0.288459	0.135341	0.492277	ABC transporter substrate-binding protein
KM842_RS00265	23.645	0.334072	0.336964	0.160628	0.541688	hypothetical protein
KM842_RS06700	256.959	0.333303	0.181006	0.0417234	0.267371	RluA family pseudouridine synthase
KM842_RS03515	63.3021	0.332358	0.335594	0.162209	0.542712	CrcB family protein
KM842_RS14610	554.102	0.331582	0.197144	0.0581674	0.324396	FUSC family protein
KM842_RS15845	13.497	0.331395	0.581952	0.0415047	0.266767	hypothetical protein
KM842_RS15320	390.991	0.329694	0.196379	0.0588894	0.326436	2-C-methyl-D-erythritol 2,4-cyclodiphosphate synthase
KM842_RS10440	68.843	0.32968	0.371749	0.171456	0.552137	PadR family transcriptional regulator
KM842_RS08605	12.268	0.329664	0.541801	0.0884786	0.398979	inositol monophosphatase
KM842_RS11750	140.09	0.328603	0.273807	0.130287	0.480626	Ppx/GppA family phosphatase
KM842_RS08755	490.225	0.328552	0.198672	0.0614084	0.336248	glycosyltransferase family 2 protein
KM842_RS06680	96.6834	0.327415	0.245185	0.110511	0.438891	glycosyltransferase family 2 protein
KM842_RS15675	16.637	0.325116	0.446131	0.174718	0.556936	right-handed parallel beta-helix repeat-containing protein
KM842_RS01860	13.5976	0.32406	0.37484	0.182222	0.567614	LLM class flavin-dependent oxidoreductase
KM842_RS04770	817.47	0.323657	0.230717	0.100783	0.421786	DNA-binding protein WhiA
KM842_RS06415	275.405	0.323629	0.337919	0.173257	0.55566	histidine kinase
KM842_RS05715	219.532	0.322532	0.523246	0.114811	0.447601	flagellar M-ring protein FliF
KM842_RS06335	76.7522	0.321373	0.329645	0.170403	0.552008	ABC transporter permease
KM842_RS15025	31.0318	0.320786	0.458635	0.166555	0.549876	ABC transporter substrate-binding protein
KM842_RS09295	458.326	0.320026	0.252442	0.120417	0.458196	Na+/H+ antiporter NhaA
KM842_RS07990	19.0428	0.31998	0.417126	0.180963	0.566502	tRNA-Ala
KM842_RS11340	16.5225	0.318548	0.409521	0.183572	0.569	hypothetical protein
KM842_RS13815	64.0992	0.318122	0.218155	0.0931857	0.407672	FBP domain-containing protein
KM842_RS09810	16.6854	0.317432	0.398269	0.181665	0.567444	Helicase associated domain protein
KM842_RS00220	20.6207	0.317268	0.366188	0.187562	0.573451	LysR family transcriptional regulator
KM842_RS04435	2237.18	0.316884	0.236214	0.111771	0.440747	DUF448 domain-containing protein
KM842_RS10480	534.254	0.315269	0.453896	0.17265	0.554846	iron-siderophore ABC transporter substrate-binding protein
KM842_RS01295	167.098	0.314457	0.456541	0.167758	0.552008	iron ABC transporter permease
KM842_RS08935	817.81	0.313478	0.177028	0.0514047	0.303302	amidohydrolase
KM842_RS08835	1317.6	0.31305	0.254837	0.126908	0.472598	DEAD/DEAH box helicase
KM842_RS15270	380.485	0.312816	0.216149	0.0954607	0.408447	folate-binding protein
KM842_RS03890	7.85978	0.312233	0.513345	0.11303	0.442959	polysaccharide deacetylase family protein
KM842_RS13210	192.602	0.311515	0.419822	0.176391	0.560053	hypothetical protein
KM842_RS03075	251.168	0.311344	0.176017	0.0520313	0.305102	DUF2142 domain-containing protein
KM842_RS01805	1080.59	0.310733	0.41971	0.191269	0.579708	phospholipase
KM842_RS04705	12.4853	0.31072	0.400794	0.193366	0.582695	tRNA-Leu
KM842_RS01220	111.218	0.310609	0.313231	0.177025	0.560053	alkene reductase
KM842_RS04845	2431.81	0.31006	0.242167	0.125329	0.470058	Fe-S cluster assembly protein SufD
KM842_RS10300	215.624	0.309867	0.349084	0.18971	0.576937	FAD-dependent oxidoreductase
KM842_RS08565	448.038	0.30884	0.348258	0.189386	0.576937	YceI family protein
KM842_RS06665	236.079	0.307308	0.308358	0.182721	0.568216	ABC transporter ATP-binding protein
KM842_RS10580	2264.58	0.30681	0.285668	0.167724	0.552008	hypothetical protein
KM842_RS07110	302.365	0.30531	0.432159	0.189451	0.576937	amino acid permease
KM842_RS04735	13427.6	0.305149	0.224507	0.1091	0.437932	30S ribosomal protein S1
KM842_RS00380	207.91	0.303084	0.2417	0.133384	0.487473	biotin-dependent carboxyltransferase family protein
KM842_RS12575	3101.52	0.302742	0.282102	0.169955	0.552008	acyl-CoA desaturase
KM842_RS01960	18.8648	0.299934	0.387373	0.207642	0.612522	NAD(P)H-dependent oxidoreductase
KM842_RS03800	288.036	0.298774	0.184722	0.0720175	0.362433	alpha/beta hydrolase
KM842_RS02385	18.254	0.297609	0.360727	0.21213	0.620208	tRNA-Met
KM842_RS09725	8.9857	0.297147	0.438412	0.189993	0.576955	helix-turn-helix transcriptional regulator
KM842_RS03600	1214.84	0.296147	0.199948	0.101239	0.422662	50S ribosomal protein L32
KM842_RS14790	71.8628	0.295869	0.403499	0.209204	0.615086	branched-chain amino acid ABC transporter permease
KM842_RS05720	32.283	0.294956	0.518058	0.116054	0.44903	flagellar hook-basal body complex protein FliE
KM842_RS07400	30.4952	0.294305	0.488116	0.152187	0.529672	hypothetical protein
KM842_RS04255	174.806	0.29354	0.20859	0.108825	0.437388	homoserine kinase
KM842_RS03965	408.216	0.292157	0.251087	0.155618	0.533157	hemolysin family protein
KM842_RS15265	1006.36	0.292038	0.226602	0.128117	0.474957	FABP family protein
KM842_RS14595	4112.46	0.289536	0.26024	0.177272	0.560053	30S ribosomal protein S11
KM842_RS03300	538.579	0.289007	0.276863	0.186059	0.571155	WhiB family transcriptional regulator
KM842_RS11315	34.4924	0.286837	0.316956	0.213058	0.620239	sigma-70 family RNA polymerase sigma factor
KM842_RS13640	649.255	0.28662	0.248796	0.16247	0.542712	alpha/beta hydrolase
KM842_RS05580	41.9332	0.286043	0.493774	0.146179	0.51449	flagellar biosynthetic protein FliO
KM842_RS09445	583.301	0.285695	0.327814	0.217774	0.628081	glycosyltransferase
KM842_RS12100	99.6738	0.285244	0.481311	0.144133	0.509952	LCP family protein
KM842_RS10130	20.7574	0.284153	0.374373	0.227776	0.639833	MFS transporter
KM842_RS13220	1205.37	0.283661	0.419536	0.209897	0.616546	SDR family oxidoreductase
KM842_RS05015	46.2873	0.283598	0.383314	0.228038	0.639833	hypothetical protein
KM842_RS02145	179.272	0.283489	0.235727	0.153361	0.530737	TrkH family potassium uptake protein
KM842_RS15275	80.559	0.283439	0.256889	0.174306	0.556707	class I SAM-dependent methyltransferase
KM842_RS05070	280.068	0.283165	0.177994	0.0812277	0.382725	undecaprenyl-diphosphate phosphatase
KM842_RS07870	828.336	0.281597	0.205498	0.117985	0.455002	aspartate ammonia-lyase
KM842_RS15080	84.5901	0.28131	0.284275	0.204024	0.606093	N-acetylglucosamine-6-phosphate deacetylase
KM842_RS14260	2992.02	0.280735	0.470895	0.180545	0.565756	DEAD/DEAH box helicase
KM842_RS11965	51.5176	0.280332	0.342221	0.232541	0.645081	MarR family transcriptional regulator
KM842_RS14805	11.5239	0.280084	0.36543	0.234677	0.645857	hypothetical protein
KM842_RS11910	69.7187	0.279246	0.374186	0.230735	0.642908	xylose isomerase
KM842_RS10650	171.624	0.278616	0.187286	0.0943538	0.407915	SpoIIE family protein phosphatase
KM842_RS03510	2.98796	0.278331	0.482929	0.165711	0.547664	tRNA-Glu
KM842_RS14425	8462.4	0.277435	0.25924	0.185829	0.571155	30S ribosomal protein S12
KM842_RS14335	17002	0.277353	0.248209	0.175876	0.559494	DNA-directed RNA polymerase subunit beta
KM842_RS08740	318.755	0.277152	0.196083	0.110041	0.438891	CDP-glycerol glycerophosphotransferase family protein
KM842_RS08040	437.046	0.276488	0.29323	0.220266	0.631082	DUF4031 domain-containing protein
KM842_RS00955	139.157	0.275981	0.233541	0.160391	0.541471	GTP 3',8-cyclase MoaA
KM842_RS00085	15.1137	0.275955	0.506518	0.110526	0.438891	LLM class flavin-dependent oxidoreductase
KM842_RS14640	80.7903	0.273783	0.239824	0.16896	0.552008	MBL fold metallo-hydrolase
KM842_RS05075	488.936	0.273315	0.196956	0.11905	0.456386	cysteine--1-D-myo-inosityl 2-amino-2-deoxy-alpha-D-glucopyranoside ligase
KM842_RS08710	341.679	0.272461	0.192994	0.113202	0.44308	ABC transporter permease
KM842_RS04235	119.159	0.271889	0.283118	0.216252	0.626865	LmeA family phospholipid-binding protein
KM842_RS15465	420.761	0.27155	0.219609	0.152346	0.529672	metal-dependent transcriptional regulator
KM842_RS13155	15.4417	0.271201	0.406719	0.23447	0.645857	SDR family NAD(P)-dependent oxidoreductase
KM842_RS02975	148.78	0.271128	0.316749	0.237436	0.648924	hypothetical protein
KM842_RS02770	187.833	0.270839	0.193302	0.115095	0.447702	GNAT family N-acetyltransferase
KM842_RS05520	106.06	0.270674	0.35622	0.248413	0.663913	DUF4194 domain-containing protein
KM842_RS14720	40.0726	0.268929	0.287317	0.224375	0.635899	CU044_5270 family protein
KM842_RS15900	23.8637	0.268285	0.365208	0.253843	0.66748	phosphotransferase
KM842_RS08050	2583.3	0.267705	0.195251	0.125322	0.470058	Rne/Rng family ribonuclease
KM842_RS04835	261.894	0.266971	0.1942	0.122342	0.461054	COX15/CtaA family protein
KM842_RS03555	786.38	0.266021	0.192034	0.120898	0.458917	1-acyl-sn-glycerol-3-phosphate acyltransferase
KM842_RS06330	80.7474	0.265272	0.303277	0.24006	0.653011	ABC transporter permease
KM842_RS09310	1015.48	0.265057	0.377227	0.255629	0.668265	aminoacyl-tRNA hydrolase
KM842_RS04985	117.361	0.264178	0.292818	0.235046	0.645857	hypothetical protein
KM842_RS00280	10.3514	0.263926	0.462464	0.187398	0.573451	citrate-proton symporter
KM842_RS05510	8.23455	0.263834	0.403633	0.245281	0.658277	tRNA-Val
KM842_RS00940	57.4729	0.263487	0.460176	0.193071	0.582695	ABC transporter permease
KM842_RS08870	195.523	0.261915	0.225378	0.172278	0.554215	P-loop NTPase
KM842_RS04550	493.301	0.261432	0.222079	0.168243	0.552008	bifunctional pyr operon transcriptional regulator/uracil phosphoribosyltransferase PyrR
KM842_RS14130	82.2038	0.261334	0.422555	0.234769	0.645857	hypothetical protein
KM842_RS08045	137.368	0.261159	0.215314	0.164953	0.546308	hypothetical protein
KM842_RS00835	137.265	0.260683	0.370629	0.260103	0.672441	NAD(P)-dependent oxidoreductase
KM842_RS07570	22.751	0.260529	0.484122	0.13961	0.501226	HAMP domain-containing histidine kinase
KM842_RS14125	79.1885	0.260522	0.419064	0.236827	0.64884	DUF1697 domain-containing protein
KM842_RS10280	647.389	0.259811	0.230429	0.187877	0.573857	APC family permease
KM842_RS02865	269.463	0.257055	0.260782	0.221215	0.631997	alpha/beta hydrolase
KM842_RS11275	175.081	0.256775	0.308179	0.253995	0.66748	magnesium and cobalt transport protein CorA
KM842_RS05525	513.012	0.25621	0.302954	0.254351	0.667834	hypothetical protein
KM842_RS05600	10.1132	0.254711	0.506726	0.107221	0.435959	MotA/TolQ/ExbB proton channel family protein
KM842_RS02500	62.185	0.254652	0.410554	0.250103	0.664529	response regulator transcription factor
KM842_RS04670	449.945	0.253867	0.162422	0.0852772	0.391851	tryptophan synthase subunit alpha
KM842_RS13035	49.5321	0.25381	0.284333	0.244854	0.657757	LysR substrate-binding domain-containing protein
KM842_RS04695	175.424	0.252249	0.245605	0.221702	0.631997	VIT1/CCC1 transporter family protein
KM842_RS06285	5.53858	0.25116	0.436383	0.234586	0.645857	tRNA-Ile
KM842_RS05360	205.176	0.247942	0.443074	0.206138	0.610068	membrane protein insertase YidC
KM842_RS11755	225.438	0.247942	0.207119	0.1699	0.552008	MFS transporter
KM842_RS10230	2319.14	0.246819	0.409382	0.267459	0.682324	DEAD/DEAH box helicase
KM842_RS01435	658.949	0.246685	0.217196	0.200663	0.600651	ABC transporter substrate-binding protein
KM842_RS05335	185.949	0.246475	0.20059	0.162729	0.542712	adenine phosphoribosyltransferase
KM842_RS15855	20.7555	0.245999	0.396588	0.272018	0.688368	hypothetical protein
KM842_RS00415	77.6787	0.245708	0.260764	0.241515	0.654945	MFS transporter
KM842_RS05605	38.6856	0.245283	0.452738	0.222839	0.633517	flagellar FlbD family protein
KM842_RS11685	1174.75	0.244011	0.429676	0.233852	0.645857	hypothetical protein
KM842_RS04920	274.18	0.243856	0.276527	0.260739	0.673246	HAD family hydrolase
KM842_RS14585	3604.57	0.242917	0.322297	0.282305	0.699795	50S ribosomal protein L36
KM842_RS09630	32.5177	0.24284	0.392935	0.280339	0.697077	hypothetical protein
KM842_RS12335	12.7516	0.242745	0.378085	0.28527	0.701568	NrdH-redoxin
KM842_RS09980	28.1366	0.242603	0.325493	0.283783	0.700651	hypothetical protein
KM842_RS00710	31.0887	0.242598	0.326012	0.288945	0.704541	DMT family transporter
KM842_RS12270	377.654	0.24206	0.291211	0.270102	0.685727	DUF4383 domain-containing protein
KM842_RS12780	17.2409	0.241622	0.350159	0.296564	0.71316	zf-HC2 domain-containing protein
KM842_RS14630	30.4351	0.241614	0.372909	0.286558	0.702537	ATP-binding cassette domain-containing protein
KM842_RS04445	490.481	0.240989	0.236728	0.225422	0.637159	30S ribosome-binding factor RbfA
KM842_RS05355	29.1921	0.240486	0.393285	0.278097	0.6948	DUF6412 domain-containing protein
KM842_RS09255	224.141	0.239824	0.235786	0.228375	0.639833	threonine/serine exporter family protein
KM842_RS06420	60.1811	0.239141	0.411776	0.271032	0.686872	acyltransferase
KM842_RS05585	36.4015	0.238178	0.498566	0.104138	0.428934	flagellar motor switch protein FliN
KM842_RS12155	425.544	0.237853	0.187214	0.155577	0.533157	MFS transporter
KM842_RS08965	215.063	0.237473	0.282691	0.274623	0.690942	ABC transporter ATP-binding protein
KM842_RS03680	4796.49	0.237243	0.297138	0.278427	0.695072	30S ribosomal protein S16
KM842_RS05055	176.768	0.235473	0.422947	0.253389	0.66748	hypothetical protein
KM842_RS12570	17.0334	0.235345	0.411759	0.273199	0.68969	hypothetical protein
KM842_RS00300	41.4834	0.234017	0.362984	0.302106	0.716399	phosphotransferase
KM842_RS10045	151.773	0.233758	0.246645	0.251988	0.667227	DHA2 family efflux MFS transporter permease subunit
KM842_RS00345	10.2994	0.233479	0.423659	0.265079	0.67901	hypothetical protein
KM842_RS10710	12.1003	0.232641	0.362913	0.306636	0.72249	CPBP family intramembrane metalloprotease
KM842_RS01720	57.2154	0.232513	0.40952	0.278951	0.695801	APC family permease
KM842_RS02350	111.707	0.232208	0.210328	0.203243	0.605414	heparan-alpha-glucosaminide N-acetyltransferase domain-containing protein
KM842_RS15250	232.5	0.231958	0.278415	0.283779	0.700651	serine/threonine protein kinase
KM842_RS00975	25.7931	0.231928	0.371738	0.302242	0.716399	hypothetical protein
KM842_RS09845	14.0302	0.231564	0.36596	0.308329	0.72291	hypothetical protein
KM842_RS09025	462.277	0.230127	0.337626	0.313804	0.725432	glycine cleavage system aminomethyltransferase GcvT
KM842_RS05730	76.7537	0.230089	0.469017	0.184195	0.570254	flagellar basal body protein
KM842_RS09430	13.4086	0.229882	0.412596	0.284349	0.701499	hypothetical protein
KM842_RS03665	64.6093	0.229811	0.358915	0.3139	0.725432	hypothetical protein
KM842_RS10625	94.5464	0.228636	0.30815	0.30917	0.72291	sugar transferase
KM842_RS14280	117.911	0.227894	0.439425	0.253912	0.66748	hypothetical protein
KM842_RS02685	9.77304	0.227666	0.464444	0.178028	0.561227	hypothetical protein
KM842_RS08730	247.672	0.226516	0.257892	0.277288	0.693954	ABC transporter ATP-binding protein
KM842_RS05000	78.5206	0.226258	0.310067	0.319054	0.729759	RNA methyltransferase
KM842_RS07815	6783.2	0.226014	0.243132	0.259658	0.672441	polyribonucleotide nucleotidyltransferase
KM842_RS01015	70.6896	0.225881	0.272526	0.29281	0.711337	SDR family NAD(P)-dependent oxidoreductase
KM842_RS09740	9.55179	0.225808	0.39299	0.305117	0.719957	ABC transporter ATP-binding protein
KM842_RS05615	8.01979	0.225519	0.450078	0.226239	0.637159	zinc ABC transporter substrate-binding protein AztC
KM842_RS15420	33.8641	0.224829	0.463005	0.181765	0.567444	hypothetical protein
KM842_RS05515	179.403	0.223275	0.322208	0.328681	0.735264	DUF3375 family protein
KM842_RS12260	35.3367	0.22266	0.27601	0.299064	0.713805	heavy-metal-associated domain-containing protein
KM842_RS12180	27.1828	0.221942	0.341581	0.326199	0.733125	phosphatase PAP2 family protein
KM842_RS08200	9.78525	0.221583	0.477186	0.127112	0.472795	alanine racemase
KM842_RS10330	115.397	0.220583	0.348651	0.331863	0.739671	sterol carrier family protein
KM842_RS13785	31.2996	0.220086	0.291066	0.318407	0.729759	ABC transporter ATP-binding protein
KM842_RS05155	87.807	0.219237	0.325985	0.336097	0.742082	arsenate reductase ArsC
KM842_RS13110	25.9406	0.218931	0.354199	0.33468	0.740507	alpha/beta hydrolase
KM842_RS09800	13.703	0.218233	0.364676	0.334672	0.740507	hypothetical protein
KM842_RS14860	74.9017	0.218034	0.333715	0.336903	0.742557	glycerophosphodiester phosphodiesterase
KM842_RS09950	23.9198	0.217328	0.413126	0.287977	0.704367	hypothetical protein
KM842_RS12975	15.567	0.217237	0.43046	0.266635	0.681329	hypothetical protein
KM842_RS14225	226.733	0.216426	0.391121	0.31361	0.725432	hypothetical protein
KM842_RS10655	132.157	0.216295	0.413127	0.294426	0.712929	DUF4190 domain-containing protein
KM842_RS15145	250.274	0.215884	0.34041	0.32817	0.735166	hypothetical protein
KM842_RS07285	49.6523	0.215779	0.329112	0.340394	0.744508	HNH endonuclease
KM842_RS03145	408.407	0.215721	0.129711	0.0808112	0.382568	hypothetical protein
KM842_RS06645	9.47028	0.214897	0.408111	0.309419	0.72291	hypothetical protein
KM842_RS08810	452.78	0.214462	0.252831	0.29624	0.71316	ATP-dependent helicase
KM842_RS05835	31.8861	0.213265	0.279357	0.325966	0.733125	hypothetical protein
KM842_RS00545	77.5498	0.21243	0.280916	0.326724	0.733495	class I SAM-dependent methyltransferase
KM842_RS04680	1818.32	0.211951	0.221488	0.265002	0.67901	glutamate synthase large subunit
KM842_RS03250	45.0103	0.210808	0.274716	0.32774	0.735166	DUF4129 domain-containing protein
KM842_RS13335	53.4034	0.210339	0.257894	0.317317	0.729338	DciA family protein
KM842_RS04305	4866.74	0.209571	0.189152	0.216761	0.626865	F0F1 ATP synthase subunit B
KM842_RS01600	31.5657	0.20954	0.408232	0.314212	0.72562	type B 50S ribosomal protein L36
KM842_RS08635	160.28	0.209486	0.278989	0.329719	0.737059	type III polyketide synthase
KM842_RS12150	129.915	0.208902	0.29715	0.349996	0.754484	monovalent cation/H(+) antiporter subunit G
KM842_RS08785	308.751	0.208879	0.17535	0.192857	0.582695	PDZ domain-containing protein
KM842_RS05575	40.1866	0.207812	0.413322	0.310343	0.72291	flagellar type III secretion system pore protein FliP
KM842_RS03485	85.9091	0.207321	0.43164	0.260017	0.672441	carbohydrate ABC transporter permease
KM842_RS06690	102.876	0.206925	0.226863	0.282984	0.700651	hypothetical protein
KM842_RS01785	103.698	0.206512	0.277438	0.336329	0.742082	MOSC domain-containing protein
KM842_RS07115	212.632	0.20649	0.372443	0.350797	0.755175	M15 family metallopeptidase
KM842_RS02520	345.546	0.206005	0.450883	0.232977	0.64572	hypothetical protein
KM842_RS10050	170.75	0.205996	0.398386	0.325676	0.733125	GNAT family N-acetyltransferase
KM842_RS13865	254.49	0.205954	0.247614	0.313706	0.725432	GAF domain-containing protein
KM842_RS09315	1840.55	0.205772	0.320818	0.362091	0.762473	50S ribosomal protein L25/general stress protein Ctc
KM842_RS14145	140.537	0.205103	0.301329	0.354645	0.757749	GTP cyclohydrolase I
KM842_RS14795	75.0126	0.205041	0.403554	0.323874	0.732856	ABC transporter ATP-binding protein
KM842_RS05135	443.88	0.20468	0.339024	0.363303	0.762473	NfeD family protein
KM842_RS12140	136.268	0.203866	0.357823	0.35805	0.760886	Na+/H+ antiporter subunit E
KM842_RS12070	124.809	0.203334	0.299258	0.36052	0.761502	sigma-70 family RNA polymerase sigma factor
KM842_RS08830	516.164	0.202908	0.205181	0.26505	0.67901	ferritin-like domain-containing protein
KM842_RS09145	209.053	0.202704	0.182804	0.218922	0.62895	DUF6264 family protein
KM842_RS14110	389.52	0.202059	0.361394	0.359671	0.760897	SDR family oxidoreductase
KM842_RS12840	64.7882	0.201609	0.313756	0.368081	0.766098	hypothetical protein
KM842_RS11250	20.1685	0.199734	0.381873	0.357163	0.759765	lycopene cyclase domain-containing protein
KM842_RS06685	93.3658	0.199646	0.339504	0.381028	0.776649	glycosyltransferase family 39 protein
KM842_RS02725	551.806	0.19909	0.372669	0.355196	0.758412	alpha,alpha-phosphotrehalase
KM842_RS11740	74.6941	0.198716	0.391863	0.357228	0.759765	hypothetical protein
KM842_RS14080	185.074	0.198109	0.28605	0.365176	0.762982	HAMP domain-containing histidine kinase
KM842_RS05385	192.428	0.196925	0.355551	0.377099	0.773592	SGNH/GDSL hydrolase family protein
KM842_RS13490	95.5763	0.196846	0.260443	0.346508	0.752122	IS3 family transposase
KM842_RS13295	744.278	0.19677	0.194333	0.255995	0.668265	rhomboid family intramembrane serine protease
KM842_RS03760	8672.02	0.196736	0.288393	0.369995	0.767724	30S ribosomal protein S2
KM842_RS07485	2.66325	0.196683	0.464476	0.157046	0.534775	hypothetical protein
KM842_RS06225	111.467	0.196536	0.303386	0.368973	0.766478	hypothetical protein
KM842_RS05755	112.327	0.195857	0.47895	0.0911853	0.403088	sigma-70 family RNA polymerase sigma factor
KM842_RS14205	24.3088	0.1947	0.383019	0.363385	0.762473	LysR family transcriptional regulator ArgP
KM842_RS02330	104.406	0.194144	0.269942	0.364171	0.762982	isochorismate synthase
KM842_RS01485	9.45685	0.193759	0.440929	0.266422	0.681329	hypothetical protein
KM842_RS04510	230.05	0.192317	0.267205	0.368546	0.766098	Holliday junction resolvase RuvX
KM842_RS10140	204.181	0.191946	0.395288	0.352689	0.756139	MarR family transcriptional regulator
KM842_RS09820	8.32849	0.191719	0.4125	0.33526	0.741014	hypothetical protein
KM842_RS00100	97.5302	0.191634	0.375173	0.373971	0.771222	MFS transporter
KM842_RS14450	577.54	0.191562	0.334803	0.404263	0.787826	DarT ssDNA thymidine ADP-ribosyltransferase family protein
KM842_RS02525	387.47	0.191451	0.400213	0.355579	0.758713	amino acid permease
KM842_RS02050	213.081	0.190503	0.22554	0.322065	0.731793	6,7-dimethyl-8-ribityllumazine synthase
KM842_RS05915	270.753	0.190394	0.287249	0.382042	0.776649	DUF4193 domain-containing protein
KM842_RS06385	125.61	0.188766	0.195663	0.276065	0.692477	isoprenyl transferase
KM842_RS07055	246.057	0.188737	0.398757	0.349931	0.754484	non-homologous end-joining DNA ligase
KM842_RS14040	54.3703	0.187786	0.401082	0.352072	0.756018	potassium-transporting ATPase subunit KdpB
KM842_RS05235	457.752	0.187777	0.248037	0.356225	0.759575	phosphodiesterase
KM842_RS03395	159.626	0.186249	0.297871	0.399263	0.785284	acetolactate synthase small subunit
KM842_RS13480	46.9693	0.185113	0.339246	0.405282	0.789219	FtsK/SpoIIIE domain-containing protein
KM842_RS03215	27.8763	0.185015	0.311895	0.408763	0.792158	DUF3499 family protein
KM842_RS01280	560.153	0.184664	0.415895	0.339179	0.74444	ABC transporter substrate-binding protein
KM842_RS03010	96.7203	0.184319	0.30772	0.407134	0.791885	GtrA family protein
KM842_RS08265	862.976	0.183974	0.385251	0.352151	0.756018	glycosyl hydrolase-related protein
KM842_RS11255	385.066	0.18369	0.230363	0.348886	0.753641	phytoene desaturase family protein
KM842_RS12090	66.1494	0.183406	0.370702	0.386805	0.776649	efflux RND transporter permease subunit
KM842_RS01165	97.3007	0.182867	0.374188	0.402966	0.787826	Dyp-type peroxidase
KM842_RS11620	347.02	0.182735	0.308627	0.409059	0.792158	MarR family transcriptional regulator
KM842_RS00625	44.7643	0.181929	0.293305	0.407979	0.792129	MarR family winged helix-turn-helix transcriptional regulator
KM842_RS02425	5261.37	0.180746	0.237496	0.363925	0.762982	transcription termination/antitermination protein NusG
KM842_RS04310	5931.25	0.17991	0.198746	0.301824	0.716399	F0F1 ATP synthase subunit delta
KM842_RS14290	75.8524	0.178506	0.26226	0.39629	0.783359	hypothetical protein
KM842_RS06575	356.703	0.17762	0.370837	0.403667	0.787826	glycoside hydrolase family 15 protein
KM842_RS05805	71.3636	0.177549	0.209635	0.33405	0.740427	cell division protein ZapE
KM842_RS14705	32.4127	0.177361	0.364007	0.413807	0.793471	hypothetical protein
KM842_RS14955	1330.75	0.176914	0.30342	0.424484	0.799059	ABC transporter ATP-binding protein/permease
KM842_RS12960	57.0064	0.176607	0.311144	0.424345	0.799059	hypothetical protein
KM842_RS07045	46.3633	0.176576	0.403403	0.373614	0.771023	hypothetical protein
KM842_RS13425	348.673	0.176316	0.248183	0.387329	0.776649	CCA tRNA nucleotidyltransferase
KM842_RS06835	766.12	0.176184	0.348496	0.410483	0.792376	long-chain fatty acid--CoA ligase
KM842_RS07835	124.161	0.175946	0.284149	0.414029	0.793471	VanZ family protein
KM842_RS14075	275.898	0.175278	0.221011	0.354042	0.757412	response regulator transcription factor
KM842_RS00155	42.673	0.174436	0.331801	0.429853	0.803949	hypothetical protein
KM842_RS14265	100.315	0.174275	0.322754	0.436543	0.807461	endo alpha-1,4 polygalactosaminidase
KM842_RS04060	135.261	0.173872	0.275123	0.416017	0.795341	uracil-DNA glycosylase
KM842_RS05725	33.651	0.17302	0.436655	0.285176	0.701568	flagellar basal body protein
KM842_RS00645	205.837	0.172925	0.240957	0.383362	0.776649	hydroxymethylglutaryl-CoA reductase
KM842_RS09975	115.42	0.17258	0.310734	0.433919	0.805557	type I restriction enzyme HsdR N-terminal domain-containing protein
KM842_RS04095	93.6834	0.172573	0.231205	0.377503	0.773592	TetR/AcrR family transcriptional regulator
KM842_RS05990	94.116	0.171997	0.20589	0.341916	0.746278	RDD family protein
KM842_RS09945	7.25913	0.171093	0.426258	0.310325	0.72291	hypothetical protein
KM842_RS12685	503.934	0.170793	0.227349	0.361463	0.762469	M23 family metallopeptidase
KM842_RS05795	569.358	0.170415	0.452672	0.17717	0.560053	aldo/keto reductase
KM842_RS03320	56.786	0.169999	0.268511	0.422031	0.798101	IMPACT family protein
KM842_RS04595	1596	0.16998	0.134578	0.186121	0.571155	methionine adenosyltransferase
KM842_RS07585	58.384	0.16981	0.433282	0.275914	0.692477	hypothetical protein
KM842_RS13655	239.493	0.169755	0.427186	0.300685	0.714865	hypothetical protein
KM842_RS14135	71.6008	0.169726	0.285906	0.428186	0.802019	hypothetical protein
KM842_RS04450	144.319	0.169663	0.35029	0.44945	0.811385	A/G-specific adenine glycosylase
KM842_RS02235	20.3265	0.169308	0.393195	0.397794	0.783866	hypothetical protein
KM842_RS00480	1140.13	0.169228	0.413808	0.36112	0.762256	NAD(P)H-binding protein
KM842_RS14435	20476.3	0.16874	0.251869	0.412093	0.792376	elongation factor G
KM842_RS07650	133.905	0.168701	0.158424	0.248715	0.664157	segregation/condensation protein A
KM842_RS13310	7.82693	0.168287	0.413702	0.359694	0.760897	tRNA-Ala
KM842_RS11000	282.488	0.167952	0.25357	0.411635	0.792376	MFS transporter
KM842_RS12585	384.772	0.167903	0.241949	0.407501	0.792068	hypothetical protein
KM842_RS05490	154.691	0.167599	0.276455	0.431712	0.805557	hypothetical protein
KM842_RS09690	6.29117	0.167454	0.393969	0.404316	0.787826	hypothetical protein
KM842_RS15790	89.6813	0.16744	0.434705	0.303148	0.716853	signal peptidase I
KM842_RS02530	155.542	0.167212	0.271391	0.427154	0.801763	ABC transporter ATP-binding protein/permease
KM842_RS12530	47.7606	0.166968	0.306859	0.446306	0.811243	tRNA-Ser
KM842_RS14655	2467.32	0.16645	0.247044	0.402346	0.787826	30S ribosomal protein S9
KM842_RS04285	271.565	0.165438	0.22497	0.391095	0.779213	undecaprenyl/decaprenyl-phosphate alpha-N-acetylglucosaminyl 1-phosphate transferase
KM842_RS12470	4.32806	0.165322	0.426247	0.331909	0.739671	hypothetical protein
KM842_RS03620	545.09	0.165279	0.24993	0.421524	0.798085	TerC family protein
KM842_RS06840	263.799	0.165218	0.390327	0.433192	0.805557	hypothetical protein
KM842_RS15010	17.3285	0.164938	0.4095	0.370061	0.767724	ice-binding family protein
KM842_RS01665	37.8546	0.164565	0.308389	0.454836	0.81645	alpha/beta hydrolase
KM842_RS15850	316.048	0.16386	0.204546	0.36559	0.762982	rRNA pseudouridine synthase
KM842_RS15350	208.535	0.163726	0.312402	0.456126	0.816537	neutral zinc metallopeptidase
KM842_RS12890	667.076	0.162484	0.259399	0.444882	0.809748	porphobilinogen synthase
KM842_RS14085	38.6096	0.162317	0.378015	0.432623	0.805557	PepSY domain-containing protein
KM842_RS13145	74.6621	0.162025	0.26585	0.440461	0.808579	MMPL family transporter
KM842_RS10405	11.0543	0.161167	0.405164	0.395262	0.782316	hypothetical protein
KM842_RS13250	465.55	0.159881	0.240188	0.424357	0.799059	FHA domain-containing protein
KM842_RS07560	16.5014	0.157609	0.371657	0.450089	0.812072	amidoligase family protein
KM842_RS09915	233.182	0.157409	0.208777	0.386343	0.776649	hypothetical protein
KM842_RS14020	25.4793	0.157097	0.363806	0.461762	0.816626	SulP family inorganic anion transporter
KM842_RS04665	823.684	0.156969	0.203005	0.380567	0.776649	tryptophan synthase subunit beta
KM842_RS11320	433.422	0.156472	0.190884	0.360421	0.761502	cytochrome c oxidase assembly protein
KM842_RS11705	189.476	0.156094	0.337039	0.475823	0.824883	sugar phosphate isomerase/epimerase
KM842_RS15330	1014.41	0.155948	0.189899	0.358867	0.760897	23S rRNA (guanosine(2251)-2'-O)-methyltransferase RlmB
KM842_RS06250	733.372	0.155774	0.197884	0.382947	0.776649	helix-turn-helix domain-containing protein
KM842_RS02535	721.236	0.155739	0.220279	0.411282	0.792376	cystathionine beta-synthase
KM842_RS09535	269.515	0.155645	0.436082	0.259188	0.672441	hypothetical protein
KM842_RS09475	22.7512	0.155579	0.369899	0.458079	0.816537	TetR/AcrR family transcriptional regulator
KM842_RS08750	198.063	0.155069	0.226253	0.422704	0.798739	CDP-alcohol phosphatidyltransferase family protein
KM842_RS02875	2.15532	0.154592	0.447584	0.199954	0.5991	hypothetical protein
KM842_RS02095	93.0691	0.154166	0.270048	0.468705	0.820066	hypothetical protein
KM842_RS02115	155.502	0.154013	0.37478	0.460638	0.816626	winged helix-turn-helix domain-containing protein
KM842_RS09360	130.633	0.153708	0.312007	0.480274	0.828941	molybdopterin-dependent oxidoreductase
KM842_RS08795	97.929	0.153108	0.254343	0.461554	0.816626	ATP-dependent helicase
KM842_RS02165	245.49	0.152833	0.191826	0.375552	0.772486	glutaredoxin family protein
KM842_RS05790	110.909	0.152563	0.435441	0.272635	0.689065	ChaB family protein
KM842_RS03100	367.973	0.152478	0.218152	0.41712	0.79588	glycosyltransferase
KM842_RS03080	502.534	0.152324	0.15575	0.294943	0.71316	glycosyltransferase family 2 protein
KM842_RS08680	265.553	0.151999	0.187147	0.368222	0.766098	VTT domain-containing protein
KM842_RS11415	26.5524	0.151661	0.37312	0.468941	0.820066	multidrug efflux SMR transporter
KM842_RS01995	209.755	0.150407	0.184085	0.364859	0.762982	LysR family transcriptional regulator substrate-binding protein
KM842_RS14390	23.1072	0.150313	0.382109	0.461835	0.816626	A24 family peptidase
KM842_RS05800	627.989	0.150101	0.397453	0.427794	0.801763	ammonium transporter
KM842_RS13160	44.2367	0.149661	0.287183	0.488049	0.832757	helix-turn-helix transcriptional regulator
KM842_RS12400	98.2394	0.149534	0.244753	0.457471	0.816537	hypothetical protein
KM842_RS14120	158.635	0.149489	0.334671	0.489824	0.835332	MFS transporter
KM842_RS04270	291.478	0.149317	0.334942	0.498427	0.839814	peptide chain release factor N(5)-glutamine methyltransferase
KM842_RS05840	9.29175	0.149024	0.377103	0.461811	0.816626	DUF6188 family protein
KM842_RS05050	441.612	0.148964	0.366958	0.474429	0.823786	glutathione-dependent formaldehyde dehydrogenase
KM842_RS15235	643.423	0.148957	0.258028	0.486046	0.832049	hypothetical protein
KM842_RS10670	53.0791	0.148562	0.268904	0.482545	0.829397	response regulator transcription factor
KM842_RS01155	142.415	0.148269	0.397132	0.440244	0.808579	FTR1 family protein
KM842_RS04555	201.26	0.147793	0.244945	0.468595	0.820066	aspartate carbamoyltransferase catalytic subunit
KM842_RS10490	121.029	0.147765	0.302074	0.49624	0.839814	YchJ family metal-binding protein
KM842_RS01950	83.0277	0.147589	0.430386	0.30325	0.716853	hypothetical protein
KM842_RS07105	7.85722	0.147422	0.37762	0.471107	0.821425	hypothetical protein
KM842_RS14700	44.9352	0.147414	0.372579	0.477565	0.826535	hypothetical protein
KM842_RS14600	8155.07	0.147373	0.275774	0.492458	0.838459	DNA-directed RNA polymerase subunit alpha
KM842_RS15400	117.386	0.14736	0.214131	0.438683	0.808579	DUF3263 domain-containing protein
KM842_RS02090	147.445	0.146741	0.320303	0.510844	0.843558	TetR/AcrR family transcriptional regulator
KM842_RS10430	30.3441	0.14651	0.347848	0.498616	0.839814	cytochrome c oxidase assembly protein
KM842_RS08525	31.881	0.14632	0.362841	0.483441	0.829397	energy-coupling factor transporter transmembrane protein EcfT
KM842_RS09665	4.19835	0.146234	0.442934	0.205445	0.608589	antibiotic biosynthesis monooxygenase
KM842_RS14670	145.68	0.144097	0.386568	0.460447	0.816626	glutathione peroxidase
KM842_RS12655	407.173	0.144022	0.23631	0.46316	0.817356	dihydropteroate synthase
KM842_RS11280	58.2023	0.143959	0.324824	0.51122	0.843558	DUF11 domain-containing protein
KM842_RS00505	41.6782	0.143732	0.398753	0.429935	0.803949	TetR/AcrR family transcriptional regulator
KM842_RS01740	1213.11	0.14367	0.217114	0.441969	0.808579	ABC transporter ATP-binding protein
KM842_RS08485	23.7212	0.143644	0.354215	0.50062	0.840967	thioredoxin family protein
KM842_RS10555	69.4681	0.143286	0.41233	0.390412	0.779213	Ig-like domain-containing protein
KM842_RS08910	595.71	0.143173	0.234205	0.458736	0.816626	citrate synthase
KM842_RS03365	76.9621	0.14306	0.302821	0.506341	0.843038	SLC13 family permease
KM842_RS11090	5.92515	0.142447	0.413023	0.403605	0.787826	hypothetical protein
KM842_RS01005	224.986	0.142231	0.168864	0.35874	0.760897	HAD hydrolase family protein
KM842_RS07175	12.3645	0.141833	0.362787	0.503857	0.842161	hypothetical protein
KM842_RS06430	319.733	0.141119	0.216648	0.453557	0.815521	hemolysin family protein
KM842_RS02250	23.3106	0.140921	0.347763	0.511379	0.843558	hypothetical protein
KM842_RS08745	204.692	0.140658	0.221029	0.465465	0.819125	glycosyltransferase
KM842_RS04495	5852.46	0.140324	0.260538	0.502523	0.842161	30S ribosomal protein S4
KM842_RS07170	8.25462	0.140269	0.398636	0.44911	0.811243	ATP-binding cassette domain-containing protein
KM842_RS04300	2043.58	0.139876	0.181337	0.383925	0.776649	ATP synthase F0 subunit C
KM842_RS04150	103.24	0.139558	0.251453	0.506653	0.843038	ABC transporter permease
KM842_RS07340	19.2401	0.139349	0.366187	0.497789	0.839814	SDR family oxidoreductase
KM842_RS03520	55.738	0.139239	0.287581	0.519812	0.847829	fluoride efflux transporter CrcB
KM842_RS06660	548.275	0.138763	0.246516	0.498865	0.839814	CDP-glycerol glycerophosphotransferase family protein
KM842_RS00430	11.6916	0.138713	0.415736	0.38611	0.776649	HupE/UreJ family protein
KM842_RS03765	4382.17	0.138159	0.233332	0.483055	0.829397	translation elongation factor Ts
KM842_RS13070	16.6138	0.138066	0.352377	0.523065	0.847829	hypothetical protein
KM842_RS09760	7.52513	0.137838	0.403552	0.437771	0.807461	MBL fold metallo-hydrolase
KM842_RS07590	109.807	0.137825	0.428807	0.31212	0.724056	endonuclease/exonuclease/phosphatase family protein
KM842_RS08930	309.555	0.137497	0.316785	0.522948	0.847829	hypothetical protein
KM842_RS03910	17.0136	0.137257	0.384152	0.471852	0.821425	glycosyltransferase family 2 protein
KM842_RS08295	26.1404	0.136903	0.363017	0.504638	0.842314	MFS transporter
KM842_RS10510	43.8988	0.136893	0.439686	0.203721	0.605766	hypothetical protein
KM842_RS12030	296.659	0.136566	0.290994	0.523643	0.847829	threonine/serine exporter family protein
KM842_RS00920	720.56	0.136474	0.357161	0.509682	0.843558	glycosyltransferase family 39 protein
KM842_RS00985	30.5903	0.136301	0.2838	0.509907	0.843558	GNAT family N-acetyltransferase
KM842_RS10955	7.89901	0.136149	0.390858	0.476834	0.826179	ABC transporter ATP-binding protein
KM842_RS05960	188.265	0.136077	0.261292	0.525862	0.848451	MFS transporter
KM842_RS10595	35.9963	0.134631	0.294845	0.537879	0.853384	hypothetical protein
KM842_RS14910	114.826	0.134048	0.415607	0.38335	0.776649	oxygenase MpaB family protein
KM842_RS10340	235.526	0.133943	0.174307	0.410769	0.792376	phosphoribosylaminoimidazolesuccinocarboxamide synthase
KM842_RS08430	2483.55	0.133882	0.153564	0.357281	0.759765	energy-dependent translational throttle protein EttA
KM842_RS00800	10.4605	0.133769	0.37177	0.51104	0.843558	carbohydrate ABC transporter permease
KM842_RS03740	16.9718	0.133423	0.387402	0.475378	0.824565	DNA-protecting protein DprA
KM842_RS04140	52.8497	0.133281	0.280518	0.533313	0.85058	ATP-binding cassette domain-containing protein
KM842_RS07370	87.5873	0.133225	0.349583	0.537449	0.853132	NlpC/P60 family protein
KM842_RS01490	11.4362	0.13195	0.421305	0.39409	0.781466	M73 family metallopeptidase
KM842_RS09625	95.4484	0.131533	0.330305	0.537243	0.853132	AAA family ATPase
KM842_RS07365	1206.7	0.131419	0.178146	0.415599	0.795341	23S rRNA (adenine(2503)-C(2))-methyltransferase RlmN
KM842_RS15260	24.6861	0.131415	0.334039	0.543986	0.858259	hypothetical protein
KM842_RS14650	3540.04	0.131319	0.243441	0.521068	0.847829	50S ribosomal protein L13
KM842_RS02565	74.6098	0.130242	0.308038	0.548584	0.859957	hypothetical protein
KM842_RS05480	26.2415	0.129841	0.322048	0.550974	0.859957	NUDIX hydrolase
KM842_RS12835	18.5941	0.129152	0.381558	0.506681	0.843038	sigma-70 family RNA polymerase sigma factor
KM842_RS04405	390.442	0.128825	0.273506	0.531835	0.850233	site-2 protease family protein
KM842_RS04675	770.802	0.12812	0.163415	0.396246	0.783359	prolipoprotein diacylglyceryl transferase
KM842_RS13320	520.793	0.127729	0.200464	0.477514	0.826535	DUF3566 domain-containing protein
KM842_RS12935	153.01	0.126989	0.175393	0.437028	0.807461	uroporphyrinogen decarboxylase
KM842_RS06625	302.868	0.126723	0.168916	0.41802	0.796649	histidinol dehydrogenase
KM842_RS08985	35.7847	0.126129	0.288291	0.558242	0.862276	peroxiredoxin
KM842_RS09015	1282.5	0.125902	0.325504	0.565769	0.862276	aminomethyl-transferring glycine dehydrogenase
KM842_RS15805	5.13548	0.125744	0.389861	0.498538	0.839814	hypothetical protein
KM842_RS09115	58.2133	0.125511	0.368407	0.533372	0.85058	hypothetical protein
KM842_RS15615	132.973	0.125425	0.211282	0.497396	0.839814	5-formyltetrahydrofolate cyclo-ligase
KM842_RS15555	61.9437	0.124823	0.336533	0.566318	0.862276	amino acid ABC transporter permease
KM842_RS01010	29.0456	0.124461	0.332289	0.568417	0.863895	tRNA-Ser
KM842_RS06670	231.692	0.124448	0.25973	0.552684	0.859957	ABC transporter permease
KM842_RS10135	40.6915	0.124414	0.371616	0.528223	0.849668	alpha-E domain-containing protein
KM842_RS06580	1608.31	0.124109	0.257171	0.576134	0.868068	glucose-6-phosphate dehydrogenase
KM842_RS13355	544.878	0.12386	0.26125	0.558467	0.862276	chromosomal replication initiator protein DnaA
KM842_RS11335	62.9624	0.123812	0.217914	0.510815	0.843558	XRE family transcriptional regulator
KM842_RS03210	76.1858	0.123499	0.255575	0.560878	0.862276	metallopeptidase family protein
KM842_RS09620	126.804	0.12347	0.297682	0.566529	0.862276	HNH endonuclease
KM842_RS11845	22.1195	0.1231	0.40778	0.460133	0.816626	hypothetical protein
KM842_RS12290	309.911	0.122928	0.360727	0.544623	0.85845	BLUF domain-containing protein
KM842_RS13930	521.504	0.122861	0.362658	0.548706	0.859957	NAD(P)/FAD-dependent oxidoreductase
KM842_RS02945	77.8466	0.122358	0.331231	0.575909	0.868068	hypothetical protein
KM842_RS12710	407.806	0.121964	0.384835	0.519042	0.847829	SDR family oxidoreductase
KM842_RS11460	944.607	0.121777	0.244201	0.57122	0.865643	50S ribosomal protein L33
KM842_RS06265	661.399	0.121413	0.201202	0.49919	0.839911	acyl carrier protein
KM842_RS11560	65.2403	0.121035	0.227853	0.531211	0.849668	EamA family transporter
KM842_RS12730	43.4865	0.120923	0.325558	0.565038	0.862276	hypothetical protein
KM842_RS05485	152.916	0.120799	0.278452	0.557	0.862276	hypothetical protein
KM842_RS02255	222.455	0.118275	0.182751	0.478752	0.827532	hypothetical protein
KM842_RS11240	75.3807	0.117931	0.260102	0.56924	0.864309	prenyltransferase
KM842_RS02010	132.219	0.117761	0.22027	0.541447	0.85602	Lrp/AsnC family transcriptional regulator
KM842_RS03810	1571.92	0.117597	0.227869	0.543843	0.858259	hypothetical protein
KM842_RS05375	607.18	0.117594	0.264058	0.585492	0.875259	MFS transporter
KM842_RS01625	335.626	0.116767	0.383025	0.55241	0.859957	alanine dehydrogenase
KM842_RS09270	347.655	0.116395	0.301716	0.600977	0.881414	DUF501 domain-containing protein
KM842_RS10460	246.382	0.115401	0.255919	0.583568	0.874204	2-hydroxyacid dehydrogenase
KM842_RS12885	903.438	0.115065	0.221727	0.550869	0.859957	glutamate-1-semialdehyde 2,1-aminomutase
KM842_RS11055	42.5625	0.114758	0.284597	0.592191	0.878094	hypothetical protein
KM842_RS02490	79.9276	0.114704	0.334494	0.589535	0.876909	PIG-L family deacetylase
KM842_RS03245	69.6428	0.114654	0.236285	0.561219	0.862276	DUF4350 domain-containing protein
KM842_RS06615	472.122	0.114613	0.188988	0.497469	0.839814	quinone-dependent dihydroorotate dehydrogenase
KM842_RS01735	546.879	0.11432	0.219716	0.546537	0.859373	ABC transporter permease subunit
KM842_RS11795	75.1076	0.114255	0.229027	0.553019	0.859957	NADP-dependent oxidoreductase
KM842_RS04895	167.626	0.114211	0.262751	0.582731	0.873819	phosphoserine phosphatase SerB
KM842_RS13560	8.73588	0.113466	0.381719	0.548911	0.859957	NAD(P)H-binding protein
KM842_RS15075	51.1311	0.113422	0.285923	0.597685	0.880283	helix-turn-helix domain-containing protein
KM842_RS12145	105.658	0.113405	0.332235	0.597512	0.880283	hypothetical protein
KM842_RS06425	207.024	0.113121	0.205149	0.528622	0.849668	GTPase Era
KM842_RS00370	882.916	0.113009	0.305761	0.60719	0.885978	DUF2891 domain-containing protein
KM842_RS12930	167.246	0.113006	0.215552	0.52542	0.848174	FAD-dependent oxidoreductase
KM842_RS01505	335.543	0.112994	0.428059	0.375213	0.772486	hypothetical protein
KM842_RS04130	250.361	0.112783	0.177249	0.483023	0.829397	amidase
KM842_RS09930	9.94725	0.112581	0.354692	0.587291	0.876674	hypothetical protein
KM842_RS15690	6504.53	0.112267	0.203699	0.533327	0.85058	translation initiation factor IF-3
KM842_RS00440	28.5924	0.112018	0.27819	0.601889	0.881929	hypothetical protein
KM842_RS01300	208.85	0.111225	0.363059	0.590703	0.877401	siderophore-interacting protein
KM842_RS05010	47.2542	0.111168	0.353312	0.595989	0.879846	TetR family transcriptional regulator C-terminal domain-containing protein
KM842_RS09920	54.1364	0.111144	0.271353	0.59639	0.880025	GNAT family N-acetyltransferase
KM842_RS15325	609.871	0.110921	0.165567	0.471358	0.821425	cysteine--tRNA ligase
KM842_RS01100	7.67106	0.110116	0.385381	0.552501	0.859957	phosphate ABC transporter substrate-binding protein PstS
KM842_RS13675	5.9616	0.110075	0.428376	0.322225	0.731793	PTS sugar transporter subunit IIB
KM842_RS02290	244.167	0.110025	0.249497	0.588446	0.876674	o-succinylbenzoate synthase
KM842_RS15120	304.272	0.109853	0.215362	0.563501	0.862276	bifunctional methylenetetrahydrofolate dehydrogenase/methenyltetrahydrofolate cyclohydrolase
KM842_RS01790	180.835	0.109608	0.366867	0.563046	0.862276	RNA polymerase sigma factor
KM842_RS06600	1303.12	0.109315	0.286578	0.612999	0.889089	iron-sulfur cluster assembly accessory protein
KM842_RS14695	52.6208	0.109157	0.267622	0.601844	0.881929	tRNA (adenosine(37)-N6)-threonylcarbamoyltransferase complex ATPase subunit type 1 TsaE
KM842_RS07320	6.16352	0.109034	0.371	0.583823	0.874204	hypothetical protein
KM842_RS05610	17.8062	0.108518	0.359475	0.598203	0.880633	hypothetical protein
KM842_RS06755	783.644	0.108178	0.219487	0.549376	0.859957	UDP-N-acetylmuramoyl-L-alanine--D-glutamate ligase
KM842_RS10375	2.64214	0.107612	0.436866	0.286402	0.702537	ATP-binding cassette domain-containing protein
KM842_RS15625	437.623	0.10758	0.329907	0.624762	0.896842	GNAT family N-acetyltransferase
KM842_RS10395	5.71056	0.10707	0.400587	0.529082	0.849668	hypothetical protein
KM842_RS06090	92.9848	0.107024	0.345545	0.616132	0.89281	biliverdin-producing heme oxygenase
KM842_RS09105	257.672	0.106898	0.23544	0.604478	0.883886	hypothetical protein
KM842_RS08060	1139.31	0.106658	0.232706	0.587914	0.876674	thioredoxin domain-containing protein
KM842_RS01160	108.687	0.106649	0.390616	0.559393	0.862276	peptidase M75 family protein
KM842_RS06350	220.284	0.106481	0.150937	0.443671	0.80953	deoxyguanosinetriphosphate triphosphohydrolase
KM842_RS14460	5304	0.106227	0.289282	0.625004	0.896842	30S ribosomal protein S10
KM842_RS08685	197.043	0.106127	0.191953	0.535243	0.851782	RdgB/HAM1 family non-canonical purine NTP pyrophosphatase
KM842_RS15795	220.168	0.106032	0.426012	0.396937	0.783559	hypothetical protein
KM842_RS02225	8.05272	0.105815	0.379198	0.575447	0.867864	hypothetical protein
KM842_RS02755	64.113	0.105638	0.376805	0.591761	0.878094	MHS family MFS transporter
KM842_RS14990	210.691	0.105558	0.390052	0.547046	0.859373	extracellular solute-binding protein
KM842_RS00150	128.769	0.10543	0.241532	0.599357	0.880872	hypothetical protein
KM842_RS06725	397.267	0.105338	0.148172	0.441979	0.808579	YggS family pyridoxal phosphate-dependent enzyme
KM842_RS13340	400.771	0.10523	0.202589	0.568894	0.864202	DNA replication/repair protein RecF
KM842_RS03970	568.527	0.104751	0.231868	0.597678	0.880283	hemolysin family protein
KM842_RS01945	41.1352	0.104726	0.349106	0.618975	0.893606	cysteine desulfurase
KM842_RS03560	421.259	0.103759	0.15559	0.472559	0.821489	NAD(P)-dependent glycerol-3-phosphate dehydrogenase
KM842_RS03465	6.16531	0.103463	0.361842	0.616708	0.892821	tRNA-Gln
KM842_RS08530	89.4329	0.102853	0.319863	0.632677	0.900999	ATP-binding cassette domain-containing protein
KM842_RS04790	503.149	0.102474	0.196739	0.562402	0.862276	preprotein translocase subunit SecG
KM842_RS08950	3.52612	0.102382	0.396133	0.5576	0.862276	hypothetical protein
KM842_RS14220	49.8408	0.102183	0.401135	0.538768	0.854363	glycosyl hydrolase
KM842_RS11785	3364.94	0.102074	0.401616	0.511052	0.843558	hypothetical protein
KM842_RS12670	126.028	0.101707	0.205954	0.593041	0.878502	tRNA lysidine(34) synthetase TilS
KM842_RS09910	248.313	0.101021	0.199908	0.567708	0.863234	hypothetical protein
KM842_RS10775	114.976	0.10081	0.224556	0.600716	0.881414	low molecular weight phosphatase family protein
KM842_RS02420	1116.87	0.100667	0.244604	0.62631	0.897216	preprotein translocase subunit SecE
KM842_RS12450	5.8126	0.100615	0.401717	0.540954	0.85602	hypothetical protein
KM842_RS02375	1486.05	0.100531	0.171196	0.504007	0.842161	peptidoglycan DD-metalloendopeptidase family protein
KM842_RS09440	62.4854	0.100347	0.306295	0.639075	0.904807	ATP-binding protein
KM842_RS14570	568.944	0.100089	0.317686	0.627792	0.898607	type I methionyl aminopeptidase
KM842_RS14305	206.381	0.100071	0.255907	0.633073	0.901154	CGNR zinc finger domain-containing protein
KM842_RS11110	8.36542	0.0999272	0.346157	0.639171	0.904807	glycosyltransferase family 4 protein
KM842_RS01580	7.06625	0.0996894	0.421344	0.403162	0.787826	D-threitol dehydrogenase
KM842_RS09830	8.49554	0.0994889	0.363847	0.620168	0.893713	antitoxin VbhA family protein
KM842_RS11465	945.848	0.0991367	0.23975	0.617718	0.893459	50S ribosomal protein L28
KM842_RS15740	531.726	0.0985347	0.202396	0.569618	0.864466	ornithine carbamoyltransferase
KM842_RS15410	44.8256	0.0980704	0.331664	0.648401	0.908571	cold-shock protein
KM842_RS12340	8.27078	0.0978205	0.353661	0.631642	0.899932	hypothetical protein
KM842_RS05870	345.585	0.0974915	0.24955	0.643593	0.905467	HRDC domain-containing protein
KM842_RS05590	45.8049	0.0974792	0.431229	0.328131	0.735166	FliM/FliN family flagellar motor switch protein
KM842_RS06610	379.771	0.0974264	0.225356	0.638527	0.904807	DUF3043 domain-containing protein
KM842_RS06555	205.219	0.0973964	0.276428	0.647346	0.907901	ABC transporter permease subunit
KM842_RS15515	133.868	0.0973388	0.393014	0.562747	0.862276	hypothetical protein
KM842_RS09500	108.849	0.096681	0.391796	0.573271	0.866573	hypothetical protein
KM842_RS08825	297.636	0.0966734	0.189209	0.564806	0.862276	hypothetical protein
KM842_RS10520	32.5799	0.0962854	0.394116	0.563483	0.862276	LuxR C-terminal-related transcriptional regulator
KM842_RS10995	14.3846	0.0961161	0.354186	0.642133	0.905439	DUF1624 domain-containing protein
KM842_RS15775	27.6805	0.0960409	0.325341	0.656636	0.910772	hypothetical protein
KM842_RS09510	94.8214	0.0959168	0.40078	0.533828	0.850823	MFS transporter permease
KM842_RS01430	921.877	0.0955261	0.393709	0.573899	0.866573	cation-transporting ATPase
KM842_RS11825	13.6917	0.095283	0.411948	0.491142	0.837126	sugar ABC transporter permease
KM842_RS08995	1682.32	0.0952375	0.205654	0.604631	0.883886	ABC transporter ATP-binding protein
KM842_RS11305	60.5768	0.0951632	0.313266	0.660779	0.912472	hypothetical protein
KM842_RS12555	14.6236	0.0941664	0.381395	0.606418	0.885674	sigma-70 family RNA polymerase sigma factor
KM842_RS04780	2869.76	0.0939453	0.208797	0.60718	0.885978	phosphoglycerate kinase
KM842_RS05625	3.29174	0.0930763	0.411541	0.511618	0.843558	zinc ABC transporter permease AztB
KM842_RS01205	44.7906	0.0928369	0.307931	0.667927	0.915033	PLDc N-terminal domain-containing protein
KM842_RS01260	48.853	0.0926227	0.277048	0.658745	0.912472	NmrA family NAD(P)-binding protein
KM842_RS03525	223.038	0.09151	0.163163	0.544931	0.858505	histidine phosphatase family protein
KM842_RS00780	19.5069	0.0912787	0.338644	0.666168	0.915033	endo-1,4-beta-xylanase
KM842_RS03480	123.57	0.091195	0.384188	0.600021	0.880872	sugar ABC transporter permease
KM842_RS04850	737.675	0.0905514	0.243847	0.66864	0.915303	non-heme iron oxygenase ferredoxin subunit
KM842_RS07645	89.4228	0.0903919	0.252529	0.667439	0.915033	SMC-Scp complex subunit ScpB
KM842_RS11830	58.0281	0.0902333	0.387291	0.596856	0.880283	extracellular solute-binding protein
KM842_RS11590	43.5633	0.089934	0.228974	0.641106	0.905439	LysR family transcriptional regulator
KM842_RS12395	81.8229	0.0898957	0.244855	0.655607	0.910563	hypothetical protein
KM842_RS12195	26.7628	0.0898415	0.375941	0.623092	0.896693	ABC transporter permease
KM842_RS11365	42.2528	0.0895765	0.316053	0.673759	0.918422	MFS transporter
KM842_RS14960	1000.59	0.089454	0.270207	0.688459	0.921744	ABC transporter ATP-binding protein/permease
KM842_RS03065	528.705	0.0891165	0.157699	0.544229	0.858259	dTDP-4-dehydrorhamnose reductase
KM842_RS06260	987.345	0.0889178	0.159842	0.554943	0.862178	ketoacyl-ACP synthase III
KM842_RS04120	55.8447	0.0885058	0.219674	0.639669	0.904807	hypothetical protein
KM842_RS10400	19.1264	0.0884622	0.370825	0.638046	0.904807	hypothetical protein
KM842_RS08500	45.4287	0.0884166	0.252908	0.669347	0.915493	MFS transporter
KM842_RS14095	240.967	0.0881486	0.377975	0.62437	0.896842	APC family permease
KM842_RS12505	6.44348	0.0880277	0.382334	0.629027	0.898607	hypothetical protein
KM842_RS02720	2.83965	0.0879067	0.431314	0.448474	0.811243	tRNA-Thr
KM842_RS05305	281.437	0.0876587	0.142901	0.517066	0.847399	crossover junction endodeoxyribonuclease RuvC
KM842_RS13960	81.474	0.0871258	0.36255	0.655546	0.910563	multidrug transporter
KM842_RS04370	117.588	0.0868721	0.253724	0.677585	0.91898	DUF58 domain-containing protein
KM842_RS03305	155.746	0.0866592	0.181523	0.608519	0.886272	hypothetical protein
KM842_RS07025	24.6527	0.0866422	0.349981	0.673195	0.918422	putative Ig domain-containing protein
KM842_RS10880	151.521	0.08626	0.249265	0.675275	0.91898	aminoglycoside 3'-phosphotransferase
KM842_RS12160	465.7	0.0858645	0.24528	0.669361	0.915493	L-glyceraldehyde 3-phosphate reductase
KM842_RS06675	173.003	0.085749	0.237228	0.660979	0.912472	glycosyltransferase family 4 protein
KM842_RS02210	143.553	0.085508	0.260671	0.68836	0.921744	site-specific integrase
KM842_RS10685	49.2754	0.0855042	0.307613	0.691005	0.922589	hypothetical protein
KM842_RS14875	260.57	0.0853292	0.376512	0.651918	0.909848	pyridoxal-dependent decarboxylase
KM842_RS00500	5.90721	0.0851596	0.410708	0.541989	0.856446	hypothetical protein
KM842_RS09805	30.4954	0.0851548	0.334254	0.683956	0.921348	hypothetical protein
KM842_RS14815	1189.62	0.0850273	0.341436	0.681878	0.920594	glycerol-3-phosphate dehydrogenase/oxidase
KM842_RS12830	34.251	0.0849823	0.300084	0.700149	0.926262	hypothetical protein
KM842_RS15385	166.75	0.0847914	0.335719	0.687998	0.921744	peptide-methionine (R)-S-oxide reductase MsrB
KM842_RS07580	104.774	0.0846012	0.260686	0.685368	0.921348	tRNA-Pro
KM842_RS12000	138.857	0.0844685	0.233509	0.666985	0.915033	gamma-glutamyltransferase
KM842_RS05565	7.17423	0.084454	0.424326	0.467264	0.819537	flagellar biosynthetic protein FliR
KM842_RS08400	346.283	0.0843139	0.291673	0.691544	0.922589	NAD-dependent epimerase/dehydratase family protein
KM842_RS03400	701.157	0.0841926	0.205702	0.644261	0.905608	ketol-acid reductoisomerase
KM842_RS12370	24.5554	0.0841887	0.363555	0.671164	0.91716	site-specific integrase
KM842_RS04145	78.0175	0.0833287	0.283311	0.697732	0.92608	ABC transporter permease
KM842_RS05130	1330.32	0.082801	0.312969	0.702844	0.926803	SPFH/Band 7/PHB domain protein
KM842_RS05405	32.9259	0.0825525	0.327524	0.689032	0.921744	glycosyltransferase family 9 protein
KM842_RS09855	56.6636	0.0825169	0.253943	0.685354	0.921348	hypothetical protein
KM842_RS14115	242.65	0.0821803	0.249197	0.681007	0.92059	winged helix-turn-helix domain-containing protein
KM842_RS15140	312.665	0.081959	0.25611	0.688789	0.921744	aldose 1-epimerase family protein
KM842_RS02765	228.212	0.0819335	0.137981	0.522778	0.847829	bifunctional diaminohydroxyphosphoribosylaminopyrimidine deaminase/5-amino-6-(5-phosphoribosylamino)uracil reductase RibD
KM842_RS14365	46.19	0.0815769	0.367542	0.682766	0.921002	type II secretion system F family protein
KM842_RS07050	37.5425	0.0815393	0.379826	0.651411	0.909848	hypothetical protein
KM842_RS01590	74.4919	0.0813716	0.238532	0.684659	0.921348	DinB family protein
KM842_RS05750	990.063	0.0812104	0.41022	0.582242	0.873557	flagellin
KM842_RS00525	66.4987	0.080923	0.265822	0.700561	0.926262	response regulator transcription factor
KM842_RS07070	74.0954	0.0805692	0.273227	0.702351	0.926738	uracil-DNA glycosylase
KM842_RS11085	8.91731	0.0802013	0.380431	0.661991	0.912472	hypothetical protein
KM842_RS15240	169.638	0.0795441	0.208681	0.661201	0.912472	hypothetical protein
KM842_RS05325	165.002	0.0794579	0.235307	0.688384	0.921744	HIT domain-containing protein
KM842_RS12650	129.151	0.0788659	0.275976	0.708464	0.930117	dihydroneopterin aldolase
KM842_RS01340	31.1613	0.0786369	0.35503	0.692263	0.922589	sugar ABC transporter permease
KM842_RS14800	54.0251	0.0782428	0.348992	0.708216	0.930117	ABC transporter ATP-binding protein
KM842_RS06450	104.054	0.0780502	0.28239	0.714394	0.930694	16S rRNA (uracil(1498)-N(3))-methyltransferase
KM842_RS11850	26.9257	0.0778196	0.33996	0.703684	0.926803	Gfo/Idh/MocA family oxidoreductase
KM842_RS15530	85.8	0.0777764	0.355638	0.697171	0.92608	PrsW family glutamic-type intramembrane protease
KM842_RS07660	180.814	0.0776305	0.186035	0.637474	0.904807	SseB family protein
KM842_RS11310	43.5039	0.077173	0.302128	0.719765	0.931594	hypothetical protein
KM842_RS11420	70.7469	0.0769888	0.264687	0.716026	0.931486	multidrug efflux SMR transporter
KM842_RS09605	20.122	0.0769859	0.37082	0.678344	0.91898	helix-turn-helix transcriptional regulator
KM842_RS09840	48.0752	0.0768822	0.307073	0.714825	0.930694	hypothetical protein
KM842_RS02320	251.189	0.0767974	0.300997	0.719238	0.931594	PLDc N-terminal domain-containing protein
KM842_RS07180	2.86506	0.0767942	0.409874	0.566804	0.862278	hypothetical protein
KM842_RS02430	5079.48	0.0766286	0.266886	0.723707	0.93222	50S ribosomal protein L11
KM842_RS03885	3.2827	0.0765399	0.419412	0.467174	0.819537	hypothetical protein
KM842_RS01495	16.2789	0.0763428	0.396782	0.636552	0.904807	alternate-type signal peptide domain-containing protein
KM842_RS02435	4845.85	0.0762285	0.272645	0.722097	0.93222	50S ribosomal protein L1
KM842_RS14680	92.7848	0.0755993	0.214053	0.685076	0.921348	holo-ACP synthase
KM842_RS07790	39.4915	0.0749433	0.263874	0.719146	0.931594	GNAT family N-acetyltransferase
KM842_RS14740	83.4521	0.0747757	0.243366	0.709435	0.930615	tRNA (adenosine(37)-N6)-threonylcarbamoyltransferase complex transferase subunit TsaD
KM842_RS06570	281.166	0.0745125	0.169527	0.625369	0.896842	DUF2183 domain-containing protein
KM842_RS09085	31.1796	0.0743396	0.356291	0.707587	0.930117	cohesin domain-containing protein
KM842_RS04340	242.084	0.074276	0.362298	0.714624	0.930694	hypothetical protein
KM842_RS05025	46.6808	0.0741829	0.25647	0.71964	0.931594	acyl-CoA/acyl-ACP dehydrogenase
KM842_RS11865	2.1762	0.0738748	0.423893	0.573179	0.866573	hypothetical protein
KM842_RS09900	2.6628	0.0733135	0.4188	0.504302	0.8422	hypothetical protein
KM842_RS14645	117.57	0.0732691	0.283265	0.738279	0.932435	ExeM/NucH family extracellular endonuclease
KM842_RS11790	56.5302	0.0730622	0.327301	0.738918	0.932435	glycosyltransferase family 2 protein
KM842_RS04470	159.346	0.0727773	0.183127	0.660417	0.912472	hypothetical protein
KM842_RS08185	10.2553	0.072648	0.344468	0.729556	0.93222	tRNA-Gly
KM842_RS01235	875.366	0.0719967	0.247852	0.729723	0.93222	MMPL family transporter
KM842_RS10850	72.3015	0.0714878	0.332006	0.73599	0.93222	HEAT repeat domain-containing protein
KM842_RS02285	498.107	0.0712463	0.146378	0.593401	0.878502	c-type cytochrome biogenesis protein CcsB
KM842_RS11550	834.006	0.0712135	0.203325	0.678205	0.91898	adenylosuccinate lyase
KM842_RS06915	174.707	0.0709257	0.321393	0.727085	0.93222	phosphotransferase
KM842_RS12995	140.209	0.0708623	0.213194	0.703398	0.926803	LacI family DNA-binding transcriptional regulator
KM842_RS10240	217.751	0.0699547	0.193847	0.69105	0.922589	alpha/beta hydrolase fold domain-containing protein
KM842_RS11220	6.9405	0.0698888	0.38825	0.681307	0.92059	alpha/beta fold hydrolase
KM842_RS00260	17.0589	0.0697065	0.330688	0.742924	0.932885	sigma-70 family RNA polymerase sigma factor
KM842_RS12105	2397.72	0.0694064	0.326966	0.733698	0.93222	LysM peptidoglycan-binding domain-containing protein
KM842_RS12485	5.58777	0.0687938	0.353247	0.731823	0.93222	hypothetical protein
KM842_RS03410	114.708	0.0686282	0.220608	0.721819	0.93222	hypothetical protein
KM842_RS12115	73.5978	0.0685618	0.28777	0.738738	0.932435	SMP-30/gluconolactonase/LRE family protein
KM842_RS09670	4.34052	0.0685357	0.392929	0.678274	0.91898	SDR family oxidoreductase
KM842_RS11385	446.53	0.0680037	0.258987	0.741686	0.932885	NAD(P)-dependent alcohol dehydrogenase
KM842_RS03390	695.325	0.0677177	0.179804	0.69122	0.922589	acetolactate synthase large subunit
KM842_RS00210	14.4463	0.0676858	0.348227	0.739033	0.932435	methionine synthase
KM842_RS02510	9030.69	0.0673183	0.375023	0.725843	0.93222	50S ribosomal protein L10
KM842_RS01020	18.664	0.066993	0.30886	0.755247	0.938414	helix-turn-helix domain-containing protein
KM842_RS13660	13.1882	0.0669012	0.368917	0.727143	0.93222	transketolase
KM842_RS03645	19.452	0.066826	0.402657	0.655321	0.910563	lipoyl(octanoyl) transferase LipB
KM842_RS09175	853.532	0.0666966	0.263305	0.733656	0.93222	class II fumarate hydratase
KM842_RS05710	41.8733	0.0666229	0.392544	0.685975	0.921744	flagellar motor switch protein FliG
KM842_RS03895	7.72845	0.066419	0.38932	0.681575	0.92059	glutamine--fructose-6-phosphate transaminase (isomerizing)
KM842_RS03990	132.019	0.0655078	0.229683	0.736307	0.93222	glycosyltransferase 87 family protein
KM842_RS11930	39.1448	0.0653113	0.266894	0.754634	0.9384	YafY family transcriptional regulator
KM842_RS07495	4.84083	0.0652527	0.394676	0.681407	0.92059	1,4-dihydroxy-2-naphthoate polyprenyltransferase
KM842_RS02570	11.3084	0.0651947	0.338058	0.758821	0.940077	tRNA-Ser
KM842_RS15695	1012.5	0.0649795	0.222153	0.73504	0.93222	50S ribosomal protein L35
KM842_RS05005	199.551	0.0649512	0.225318	0.735488	0.93222	D-alanyl-D-alanine carboxypeptidase
KM842_RS14925	226.398	0.0649495	0.360771	0.734101	0.93222	RecQ family ATP-dependent DNA helicase
KM842_RS06910	177.17	0.0649123	0.270345	0.759563	0.940255	J domain-containing protein
KM842_RS12940	423.065	0.0648738	0.225007	0.730961	0.93222	glutamyl-tRNA reductase
KM842_RS02055	119.288	0.0648719	0.260648	0.755986	0.938414	hypothetical protein
KM842_RS06790	604.742	0.0639048	0.313983	0.786369	0.946798	division/cell wall cluster transcriptional repressor MraZ
KM842_RS04860	818.744	0.0636748	0.21674	0.734043	0.93222	metal-sulfur cluster assembly factor
KM842_RS08470	3.91345	0.0633971	0.402562	0.665129	0.91448	acylneuraminate cytidylyltransferase family protein
KM842_RS14250	300.981	0.0633933	0.328351	0.768996	0.942283	DUF4916 domain-containing protein
KM842_RS10110	9.15591	0.0633786	0.414157	0.579336	0.871222	hypothetical protein
KM842_RS00230	157.595	0.0633392	0.19669	0.715717	0.931469	DUF4166 domain-containing protein
KM842_RS00305	57.09	0.0629854	0.208668	0.726958	0.93222	hypothetical protein
KM842_RS04535	245.737	0.0625517	0.283	0.765992	0.94077	AarF/UbiB family protein
KM842_RS09245	512.71	0.0618013	0.233122	0.753165	0.937972	LemA family protein
KM842_RS03060	464.772	0.0616008	0.236445	0.772875	0.944178	NAD-dependent epimerase/dehydratase family protein
KM842_RS10515	157.409	0.0608164	0.383546	0.717554	0.931594	glutathione-independent formaldehyde dehydrogenase
KM842_RS02515	7778.2	0.0606174	0.373288	0.753243	0.937972	50S ribosomal protein L7/L12
KM842_RS15160	150.928	0.0605859	0.237369	0.760286	0.940409	DNA-directed RNA polymerase subunit beta
KM842_RS02965	673.588	0.0605843	0.255566	0.789518	0.946798	response regulator transcription factor
KM842_RS06595	2783.17	0.0604518	0.201166	0.720555	0.931594	cytochrome c oxidase subunit II
KM842_RS13245	7.01411	0.0601668	0.359159	0.765242	0.94077	tRNA-Leu
KM842_RS07510	8.7397	0.0596795	0.34334	0.774448	0.944178	GNAT family N-acetyltransferase
KM842_RS15620	2298.19	0.0595553	0.353007	0.768134	0.941805	UTP--glucose-1-phosphate uridylyltransferase GalU
KM842_RS08110	29.0624	0.0593252	0.357248	0.765164	0.94077	ABC transporter permease
KM842_RS10945	463.518	0.0590837	0.380394	0.750707	0.937972	DeoR/GlpR family DNA-binding transcription regulator
KM842_RS04315	9987.75	0.0586401	0.18762	0.699707	0.926262	F0F1 ATP synthase subunit alpha
KM842_RS03005	363.943	0.0586156	0.198783	0.750895	0.937972	pentapeptide repeat-containing protein
KM842_RS00945	73.2963	0.0585897	0.357774	0.755931	0.938414	ATP-binding cassette domain-containing protein
KM842_RS02990	94.1911	0.0585386	0.256403	0.774444	0.944178	biotin--[acetyl-CoA-carboxylase] ligase
KM842_RS00240	68.0661	0.0583773	0.387261	0.725814	0.93222	hypothetical protein
KM842_RS13115	78.657	0.0582449	0.195709	0.738338	0.932435	alpha/beta hydrolase
KM842_RS03150	146.63	0.058225	0.19208	0.728613	0.93222	polyprenol monophosphomannose synthase
KM842_RS04855	1255.78	0.0580589	0.211825	0.76778	0.941805	Fe-S cluster assembly ATPase SufC
KM842_RS09825	3.82144	0.0577908	0.418017	0.580346	0.871489	hypothetical protein
KM842_RS13780	152.635	0.0577268	0.297183	0.790367	0.946798	FtsX-like permease family protein
KM842_RS06925	29.39	0.0576389	0.294663	0.789693	0.946798	hydroxyethylthiazole kinase
KM842_RS10325	206.611	0.0574984	0.188953	0.731956	0.93222	LuxR C-terminal-related transcriptional regulator
KM842_RS15190	371.706	0.0574228	0.377368	0.751437	0.937972	phosphate ABC transporter substrate-binding protein PstS
KM842_RS01070	277.801	0.0573369	0.357461	0.782271	0.946798	MFS transporter
KM842_RS04980	111.243	0.0572586	0.187331	0.74073	0.932709	glycosyltransferase family 4 protein
KM842_RS12490	2.50257	0.0569335	0.409864	0.650962	0.909725	hypothetical protein
KM842_RS13970	102.26	0.0565743	0.341164	0.781383	0.946798	phosphatase PAP2 family protein
KM842_RS06270	1367.51	0.0559665	0.232783	0.787284	0.946798	beta-ketoacyl-[acyl-carrier-protein] synthase family protein
KM842_RS01360	30.7971	0.0558806	0.329927	0.80051	0.949794	hypothetical protein
KM842_RS14210	74.3041	0.0557752	0.367101	0.772751	0.944178	cellulose synthase catalytic subunit
KM842_RS06585	315.807	0.0555868	0.195838	0.751656	0.937972	cytochrome c oxidase subunit 4
KM842_RS02920	993.112	0.0555196	0.196645	0.74607	0.935545	adenosine deaminase
KM842_RS02325	423.116	0.0549903	0.233296	0.812245	0.953471	2-succinyl-5-enolpyruvyl-6-hydroxy-3-cyclohexene-1-carboxylic-acid synthase
KM842_RS11455	1894.6	0.0546494	0.24292	0.789127	0.946798	30S ribosomal protein S14
KM842_RS04065	50.8156	0.0545531	0.214495	0.775417	0.94426	GNAT family N-acetyltransferase
KM842_RS07730	36.5288	0.0540821	0.249773	0.788078	0.946798	DUF3046 domain-containing protein
KM842_RS12390	342.983	0.0532334	0.205321	0.763879	0.94077	hypothetical protein
KM842_RS02045	148.499	0.053027	0.291695	0.793712	0.947366	3,4-dihydroxy-2-butanone-4-phosphate synthase
KM842_RS08000	1212.77	0.0528402	0.144599	0.703875	0.926803	hypothetical protein
KM842_RS02065	240.774	0.0525922	0.248366	0.79684	0.947366	aldo/keto reductase
KM842_RS08080	807.236	0.051696	0.177341	0.751947	0.937972	isoleucine--tRNA ligase
KM842_RS07300	16.9467	0.051571	0.345572	0.794285	0.947366	ABC transporter ATP-binding protein
KM842_RS10180	42.3816	0.0515344	0.301689	0.804258	0.951803	EamA/RhaT family transporter
KM842_RS04560	265.423	0.0513265	0.222432	0.787447	0.946798	dihydroorotase
KM842_RS15780	41.2507	0.0511257	0.264385	0.807	0.953195	TetR family transcriptional regulator
KM842_RS12240	261.605	0.0510955	0.340414	0.793945	0.947366	hypothetical protein
KM842_RS12790	21.8961	0.0508656	0.296859	0.814178	0.953471	YceI family protein
KM842_RS12700	0.926699	0.0507875	0.418093	0.680829	0.92059	tRNA-Phe
KM842_RS10980	46.8681	0.0506291	0.367504	0.787065	0.946798	response regulator transcription factor
KM842_RS15605	233.246	0.0505878	0.221375	0.792005	0.947211	large conductance mechanosensitive channel protein MscL
KM842_RS12460	22.4966	0.0501664	0.322993	0.819142	0.953471	hypothetical protein
KM842_RS01575	1.08732	0.0501062	0.422146	0.599804	0.880872	hypothetical protein
KM842_RS00565	30.6174	0.0500584	0.356113	0.804098	0.951803	LysR family transcriptional regulator
KM842_RS06880	39.6818	0.0498493	0.316842	0.818981	0.953471	iron chelate uptake ABC transporter family permease subunit
KM842_RS11345	41.7517	0.0497023	0.355265	0.796112	0.947366	hypothetical protein
KM842_RS15765	388.561	0.0491822	0.20955	0.790855	0.946798	hypothetical protein
KM842_RS10320	294.993	0.0490424	0.169794	0.763915	0.94077	hypothetical protein
KM842_RS07195	33.0029	0.0489852	0.302817	0.820284	0.953471	hypothetical protein
KM842_RS14880	137.151	0.0489507	0.354929	0.819624	0.953471	SidA/IucD/PvdA family monooxygenase
KM842_RS02690	2.05154	0.048766	0.403263	0.727354	0.93222	DUF4244 domain-containing protein
KM842_RS11440	173.432	0.048752	0.246036	0.822215	0.953471	AAA family ATPase
KM842_RS01510	534.65	0.0486524	0.407044	0.71703	0.931594	alternate-type signal peptide domain-containing protein
KM842_RS12495	19.2815	0.0483763	0.350365	0.812994	0.953471	MMPL family transporter
KM842_RS13260	461.873	0.0480457	0.209551	0.78898	0.946798	Stp1/IreP family PP2C-type Ser/Thr phosphatase
KM842_RS01730	89.595	0.047579	0.268451	0.79665	0.947366	GntR family transcriptional regulator
KM842_RS12220	84.2551	0.0475451	0.233364	0.804626	0.951803	copper homeostasis protein CutC
KM842_RS01320	46.367	0.0474554	0.328528	0.825655	0.953647	sugar ABC transporter permease
KM842_RS12405	93.2974	0.0474553	0.241034	0.821656	0.953471	hypothetical protein
KM842_RS06095	82.5913	0.0474188	0.330478	0.825595	0.953647	siderophore-interacting protein
KM842_RS11915	32.1169	0.0473941	0.296535	0.824146	0.953471	xylulokinase
KM842_RS10730	47.6994	0.0470536	0.262835	0.818981	0.953471	hypothetical protein
KM842_RS13125	111.471	0.046787	0.256954	0.820546	0.953471	hypothetical protein
KM842_RS15750	482.839	0.0460315	0.203568	0.807623	0.953195	argininosuccinate lyase
KM842_RS01395	65.3105	0.0459879	0.363624	0.804371	0.951803	sugar ABC transporter ATP-binding protein
KM842_RS07020	22.562	0.0459837	0.28972	0.828654	0.954002	LysR substrate-binding domain-containing protein
KM842_RS14885	273.988	0.0455733	0.320041	0.829267	0.954002	GNAT family N-acetyltransferase
KM842_RS11035	159.979	0.0455144	0.284436	0.839403	0.959012	MerR family transcriptional regulator
KM842_RS07860	35.1089	0.0454404	0.344365	0.833255	0.954766	MFS transporter
KM842_RS12350	59.6483	0.0453631	0.23288	0.821232	0.953471	DUF402 domain-containing protein
KM842_RS11860	38.8244	0.0450115	0.353518	0.818153	0.953471	Gfo/Idh/MocA family oxidoreductase
KM842_RS09530	330.136	0.0449086	0.403266	0.7068	0.929809	DUF6286 domain-containing protein
KM842_RS15700	3762.33	0.0448803	0.195024	0.742765	0.932885	50S ribosomal protein L20
KM842_RS01110	16.5642	0.0447722	0.334611	0.829402	0.954002	Ig-like domain repeat protein
KM842_RS04785	1436.73	0.0446973	0.171013	0.755794	0.938414	triose-phosphate isomerase
KM842_RS03655	49.9027	0.0446498	0.237247	0.826624	0.953647	hypothetical protein
KM842_RS08395	303.728	0.0445654	0.22689	0.814456	0.953471	globin
KM842_RS11870	3.48045	0.0445342	0.396831	0.765408	0.94077	hypothetical protein
KM842_RS03590	167.647	0.0444009	0.18911	0.794483	0.947366	pantetheine-phosphate adenylyltransferase
KM842_RS01090	6.02723	0.0443645	0.394921	0.770878	0.943118	phosphate ABC transporter permease subunit PstC
KM842_RS11075	11.2353	0.0443502	0.356739	0.82413	0.953471	NAD-dependent epimerase/dehydratase family protein
KM842_RS02085	4220.42	0.0442135	0.355427	0.826083	0.953647	superoxide dismutase
KM842_RS13060	25.2024	0.0441731	0.345948	0.814649	0.953471	lycopene cyclase family protein
KM842_RS05505	172.997	0.0439015	0.320203	0.842282	0.959434	tRNA-Gly
KM842_RS10890	130.834	0.0438159	0.25319	0.831778	0.954766	AEC family transporter
KM842_RS04590	559.249	0.0433224	0.173362	0.79192	0.947211	DNA-directed RNA polymerase subunit omega
KM842_RS11070	10.5465	0.0433016	0.341594	0.833397	0.954766	polysaccharide biosynthesis protein
KM842_RS15640	154.709	0.0432358	0.286694	0.842889	0.959434	VOC family protein
KM842_RS07455	4.74849	0.0428341	0.399607	0.77708	0.945552	hypothetical protein
KM842_RS12135	286.719	0.0425693	0.305355	0.840365	0.959414	Na+/H+ antiporter subunit D
KM842_RS02980	152.559	0.0423736	0.245554	0.837035	0.95715	acyl-CoA carboxylase subunit epsilon
KM842_RS06765	744.261	0.0422826	0.157	0.781681	0.946798	UDP-N-acetylmuramoyl-tripeptide--D-alanyl-D-alanine ligase
KM842_RS14215	24.7633	0.042223	0.40625	0.749723	0.937972	HlyD family efflux transporter periplasmic adaptor subunit
KM842_RS15380	7.81607	0.0420542	0.424455	0.818873	0.953471	tRNA-Thr
KM842_RS15630	643.732	0.0419111	0.175725	0.816834	0.953471	hypothetical protein
KM842_RS02480	32.5035	0.0418959	0.300155	0.842208	0.959434	biopolymer transporter Tol
KM842_RS14465	7419.66	0.0418582	0.273876	0.827271	0.95382	50S ribosomal protein L3
KM842_RS10025	75.9492	0.0410866	0.316477	0.843651	0.959434	methyltransferase domain-containing protein
KM842_RS13325	2205.5	0.0407294	0.197776	0.8112	0.953471	DNA gyrase subunit A
KM842_RS00555	482.13	0.040672	0.25883	0.864148	0.965662	alpha/beta fold hydrolase
KM842_RS00665	13.7058	0.0406436	0.319277	0.867731	0.966434	GNAT family N-acetyltransferase
KM842_RS06550	283.257	0.040009	0.235689	0.837164	0.95715	ABC transporter permease
KM842_RS14710	95.5807	0.0399687	0.307476	0.863139	0.965662	3' terminal RNA ribose 2'-O-methyltransferase Hen1
KM842_RS00560	124.156	0.0397511	0.251651	0.844961	0.959434	NAD-dependent epimerase/dehydratase family protein
KM842_RS09860	12.3859	0.03951	0.386693	0.818076	0.953471	hypothetical protein
KM842_RS08790	760.89	0.039201	0.18084	0.813552	0.953471	zinc-dependent metalloprotease
KM842_RS08370	13.582	0.0391255	0.328317	0.849367	0.962004	XRE family transcriptional regulator
KM842_RS02275	53.5954	0.0389952	0.270471	0.852593	0.963574	hypothetical protein
KM842_RS13140	1.31578	0.0389329	0.425459	0.787906	0.946798	hypothetical protein
KM842_RS04475	144.77	0.0388545	0.232447	0.845441	0.959632	bifunctional riboflavin kinase/FAD synthetase
KM842_RS06890	59.0052	0.0387639	0.337681	0.849183	0.962004	trypsin-like peptidase domain-containing protein
KM842_RS00310	34.5708	0.0387003	0.32785	0.854823	0.964222	serine hydrolase
KM842_RS07740	130.468	0.0384334	0.174777	0.809958	0.953471	nicotinamide-nucleotide amidohydrolase family protein
KM842_RS07305	16.2944	0.0382022	0.347198	0.851492	0.96321	ABC transporter permease
KM842_RS12870	155.67	0.0381705	0.293278	0.8698	0.967711	acryloyl-CoA reductase
KM842_RS12455	0.675232	0.0380824	0.42669	0.609878	0.886958	hypothetical protein
KM842_RS08695	192.502	0.0380721	0.198609	0.829858	0.954002	glutamate racemase
KM842_RS05630	3.44364	0.0377982	0.400874	0.789004	0.946798	ABC transporter ATP-binding protein
KM842_RS02080	1260.77	0.0375503	0.345921	0.858432	0.965212	flavin reductase family protein
KM842_RS10950	13.8083	0.0375218	0.307522	0.8631	0.965662	ABC transporter permease
KM842_RS15520	259.625	0.0374514	0.362808	0.816101	0.953471	GlsB/YeaQ/YmgE family stress response membrane protein
KM842_RS06170	453.765	0.0372127	0.382685	0.789703	0.946798	SDR family NAD(P)-dependent oxidoreductase
KM842_RS01750	18.0166	0.0360766	0.321702	0.866752	0.966434	SRPBCC family protein
KM842_RS09835	3.39399	0.0360513	0.394439	0.808412	0.953263	hypothetical protein
KM842_RS03635	100.732	0.0356957	0.329055	0.857836	0.965212	hypothetical protein
KM842_RS10975	10.2211	0.0354351	0.372927	0.842583	0.959434	HAMP domain-containing histidine kinase
KM842_RS01615	240.316	0.0352265	0.251988	0.871825	0.96852	MarR family transcriptional regulator
KM842_RS09260	12.3779	0.0351825	0.351405	0.866961	0.966434	tRNA-Leu
KM842_RS07875	175.348	0.0344809	0.296614	0.884537	0.971944	hypothetical protein
KM842_RS06435	213.814	0.0344046	0.177948	0.842587	0.959434	rRNA maturation RNase YbeY
KM842_RS01715	57.6479	0.0335581	0.359359	0.869615	0.967711	acetamidase/formamidase family protein
KM842_RS10070	58.7673	0.0331991	0.26652	0.872068	0.96852	hypothetical protein
KM842_RS15210	838.79	0.033031	0.327633	0.883453	0.971944	DUF6531 domain-containing protein
KM842_RS10860	761.452	0.0327468	0.165387	0.831456	0.954766	hypothetical protein
KM842_RS09410	507.261	0.032674	0.398216	0.795098	0.947366	sugar ABC transporter permease
KM842_RS14820	185.347	0.0324675	0.370837	0.870994	0.968336	hypothetical protein
KM842_RS04070	8.83044	0.032444	0.373884	0.862332	0.965662	hypothetical protein
KM842_RS03565	396.751	0.0321549	0.135877	0.805944	0.952645	D-alanine--D-alanine ligase
KM842_RS02705	231.005	0.0321205	0.242797	0.873712	0.968975	dTMP kinase
KM842_RS06860	575.157	0.0319345	0.29558	0.894899	0.97662	MerR family transcriptional regulator
KM842_RS15285	58.032	0.031782	0.273004	0.879969	0.970653	hypothetical protein
KM842_RS15365	196.714	0.0317296	0.375773	0.847506	0.961211	NAD(P)H-hydrate epimerase
KM842_RS02925	239.24	0.0315881	0.198882	0.859684	0.965212	PTS sugar transporter subunit IIA
KM842_RS03650	34.1173	0.0315212	0.321262	0.889344	0.97428	helix-turn-helix transcriptional regulator
KM842_RS00070	177.658	0.0313776	0.246885	0.878675	0.970653	site-specific tyrosine recombinase XerD
KM842_RS10915	136.769	0.0313023	0.374492	0.867602	0.966434	HVA1 family protein
KM842_RS07795	225.418	0.0312985	0.244599	0.879729	0.970653	phosphoglycerate mutase family protein
KM842_RS06440	674.322	0.0312902	0.159004	0.858936	0.965212	PhoH family protein
KM842_RS14310	115.423	0.0312682	0.301532	0.886263	0.971944	SprT-like domain-containing protein
KM842_RS11245	57.2182	0.0310766	0.286568	0.878393	0.970653	lycopene cyclase domain-containing protein
KM842_RS05765	96.9814	0.0309871	0.393882	0.853617	0.963691	flagellar hook-associated protein FlgK
KM842_RS10825	99.5844	0.0308288	0.264219	0.882172	0.971944	rRNA methyltransferase
KM842_RS13450	44.3605	0.0305807	0.314224	0.887341	0.972424	WXG100 family type VII secretion target
KM842_RS10255	54.7091	0.0303583	0.367287	0.876833	0.970409	DUF6518 family protein
KM842_RS01605	732.363	0.0301982	0.291349	0.896004	0.976809	phosphoglycerate mutase family protein
KM842_RS13430	3992.68	0.0300606	0.239621	0.884116	0.971944	30S ribosomal protein S6
KM842_RS05735	11.3496	0.0295062	0.405336	0.860798	0.965212	hypothetical protein
KM842_RS05705	19.0516	0.0294525	0.398712	0.843238	0.959434	hypothetical protein
KM842_RS14055	38.6542	0.0290972	0.304111	0.892847	0.975656	response regulator transcription factor
KM842_RS14605	5059.84	0.0290318	0.261118	0.893146	0.975656	50S ribosomal protein L17
KM842_RS11170	465.259	0.0289451	0.378663	0.864407	0.965662	extracellular solute-binding protein
KM842_RS05770	61.7741	0.0286684	0.398433	0.848613	0.961843	flagellar hook-associated protein FlgL
KM842_RS00750	200.668	0.0281516	0.344424	0.890352	0.974745	acyltransferase
KM842_RS12315	253.862	0.0281486	0.182499	0.864867	0.965662	5'-methylthioadenosine/S-adenosylhomocysteine nucleosidase
KM842_RS12050	1769.78	0.0281477	0.378445	0.86074	0.965212	SDR family oxidoreductase
KM842_RS14015	17.2984	0.02811	0.361263	0.886126	0.971944	WYL domain-containing protein
KM842_RS01215	26.3748	0.0280233	0.325968	0.900312	0.978113	manganese efflux pump MntP family protein
KM842_RS15470	495.231	0.0276812	0.216347	0.886256	0.971944	alpha/beta hydrolase
KM842_RS03925	22.7211	0.027555	0.373059	0.886594	0.971944	hypothetical protein
KM842_RS10780	527.723	0.0273515	0.270619	0.902878	0.978923	adenylosuccinate synthase
KM842_RS13590	33.2701	0.0272182	0.280891	0.899952	0.97806	response regulator transcription factor
KM842_RS06620	291.45	0.0261344	0.147053	0.865428	0.965924	transcriptional regulator NrdR
KM842_RS15440	204.129	0.0258594	0.163365	0.86771	0.966434	helicase-associated domain-containing protein
KM842_RS04995	118.94	0.0256876	0.255375	0.901929	0.978855	NAD-dependent protein deacetylase
KM842_RS04135	28.3718	0.0255282	0.327505	0.904194	0.97898	dipeptide/oligopeptide/nickel ABC transporter ATP-binding protein
KM842_RS01540	751.389	0.0252289	0.34531	0.885085	0.971944	NADP-dependent oxidoreductase
KM842_RS02540	331.755	0.0251893	0.227155	0.883767	0.971944	cystathionine gamma-synthase
KM842_RS10845	170.067	0.0251519	0.178612	0.880166	0.970653	metal-dependent transcriptional regulator
KM842_RS00160	100.325	0.0247838	0.325059	0.902404	0.978923	hypothetical protein
KM842_RS00795	15.2584	0.0245265	0.351753	0.903804	0.97898	sugar ABC transporter permease
KM842_RS10455	1123.09	0.0243029	0.168165	0.855924	0.964245	phosphoribosylformylglycinamidine synthase subunit PurL
KM842_RS09590	46.8294	0.0242776	0.339631	0.897019	0.9769	GAF and ANTAR domain-containing protein
KM842_RS08840	179.366	0.0242141	0.156777	0.871287	0.968336	PHP domain-containing protein
KM842_RS08160	974.874	0.0241902	0.284651	0.91791	0.981967	ATP-dependent Clp protease proteolytic subunit
KM842_RS15315	1873.05	0.0239688	0.273793	0.928853	0.984283	CarD family transcriptional regulator
KM842_RS11645	284.366	0.0235749	0.304352	0.911169	0.981709	SMP-30/gluconolactonase/LRE family protein
KM842_RS13555	16.0861	0.0235284	0.327523	0.908847	0.981107	IPT/TIG domain-containing protein
KM842_RS10645	27.6381	0.0232808	0.341853	0.90691	0.980874	carbohydrate-binding protein
KM842_RS15100	22.8496	0.0232784	0.352315	0.908455	0.981107	NAD(P)H-binding protein
KM842_RS03460	290.011	0.0231764	0.204648	0.899355	0.97806	NAD(P)/FAD-dependent oxidoreductase
KM842_RS03355	314.791	0.0231465	0.323612	0.912452	0.9818	mechanosensitive ion channel family protein
KM842_RS06340	621.841	0.0227261	0.300497	0.923232	0.983181	ABC transporter substrate-binding protein
KM842_RS04025	74.3573	0.0223159	0.248162	0.916059	0.981967	homoserine O-acetyltransferase
KM842_RS11760	78.7411	0.0222937	0.314112	0.918544	0.981967	TetR/AcrR family transcriptional regulator
KM842_RS15565	181.665	0.0221071	0.299212	0.918112	0.981967	NAD(P)H-quinone oxidoreductase
KM842_RS07615	49.0901	0.0218919	0.327658	0.920934	0.98287	hypothetical protein
KM842_RS11890	7.89078	0.0217515	0.353121	0.914535	0.981967	SDR family oxidoreductase
KM842_RS01255	36.386	0.0217408	0.338908	0.913692	0.981967	MarR family transcriptional regulator
KM842_RS03865	437.088	0.0215362	0.357184	0.919492	0.981979	hypothetical protein
KM842_RS05120	245.148	0.0214815	0.212475	0.916132	0.981967	apolipoprotein N-acyltransferase
KM842_RS02185	105.062	0.0213303	0.273145	0.917876	0.981967	SulP family inorganic anion transporter
KM842_RS11080	11.4047	0.0212053	0.345078	0.91835	0.981967	UDP-N-acetylglucosamine 2-epimerase (non-hydrolyzing)
KM842_RS02670	109.828	0.0210213	0.267121	0.917118	0.981967	RidA family protein
KM842_RS07780	51.5988	0.0207686	0.26996	0.921994	0.983181	hypothetical protein
KM842_RS04545	684.774	0.0207076	0.234113	0.918186	0.981967	transcription antitermination factor NusB
KM842_RS04795	842.46	0.0203549	0.214395	0.902926	0.978923	RNA polymerase-binding protein RbpA
KM842_RS09195	159.344	0.0200414	0.29493	0.923714	0.983181	hemolysin III family protein
KM842_RS06885	72.0803	0.0198335	0.278268	0.926065	0.983181	iron chelate uptake ABC transporter family permease subunit
KM842_RS02195	152.896	0.019805	0.212408	0.919264	0.981979	TlpA family protein disulfide reductase
KM842_RS15220	33.8165	0.019759	0.303379	0.92401	0.983181	hypothetical protein
KM842_RS13625	34.3348	0.0197527	0.317239	0.932191	0.985634	cytosine permease
KM842_RS09035	60.04	0.0196605	0.250484	0.921265	0.98287	M56 family metallopeptidase
KM842_RS03985	52.7773	0.019528	0.291383	0.92721	0.98387	YceI family protein
KM842_RS08175	242.589	0.0194996	0.269798	0.930621	0.984937	tRNA-Pro
KM842_RS05570	6.15507	0.0194417	0.414352	0.855007	0.964222	flagellar biosynthetic protein FliQ
KM842_RS00330	36.0115	0.0192659	0.287631	0.932556	0.985634	hypothetical protein
KM842_RS15715	755.295	0.0189751	0.182942	0.919198	0.981979	phenylalanine--tRNA ligase subunit beta
KM842_RS04175	146.196	0.0187702	0.322906	0.922947	0.983181	Fe-S oxidoreductase
KM842_RS00855	229.034	0.018555	0.166155	0.908999	0.981107	phospholipid carrier-dependent glycosyltransferase
KM842_RS07695	1156.94	0.0184787	0.176883	0.907766	0.981107	GTPase HflX
KM842_RS11800	14.3647	0.018344	0.319914	0.93853	0.987168	MarR family transcriptional regulator
KM842_RS00965	325.835	0.0182949	0.178751	0.908693	0.981107	glycosyltransferase 87 family protein
KM842_RS10965	2.15432	0.0181316	0.416585	0.916322	0.981967	hypothetical protein
KM842_RS05780	257.92	0.0169367	0.325525	0.9288	0.984283	hypothetical protein
KM842_RS08675	74.8905	0.0167316	0.265218	0.938067	0.987168	MFS transporter
KM842_RS12965	277.228	0.0166264	0.165384	0.891009	0.974745	class A beta-lactamase-related serine hydrolase
KM842_RS14140	352.137	0.0165227	0.21949	0.938565	0.987168	NCS2 family permease
KM842_RS07690	256.104	0.0163865	0.272611	0.941578	0.988107	transcriptional repressor LexA
KM842_RS04610	176.084	0.0162762	0.23838	0.955513	0.991678	methionyl-tRNA formyltransferase
KM842_RS10250	714.147	0.0162331	0.155409	0.898267	0.977434	efflux RND transporter permease subunit
KM842_RS09970	36.1555	0.01609	0.311787	0.941296	0.988107	PLDc N-terminal domain-containing protein
KM842_RS15830	891.354	0.0156063	0.134771	0.898324	0.977434	endolytic transglycosylase MltG
KM842_RS13435	5056.13	0.0153779	0.257044	0.945418	0.988133	single-stranded DNA-binding protein
KM842_RS03905	5.76726	0.0151988	0.410035	0.876208	0.970409	nucleotide sugar dehydrogenase
KM842_RS09735	9.68375	0.0151975	0.358078	0.938547	0.987168	hypothetical protein
KM842_RS04520	717.17	0.0151267	0.164477	0.922594	0.983181	chorismate synthase
KM842_RS05160	31.4521	0.0149535	0.337476	0.943999	0.988133	hypothetical protein
KM842_RS11640	216.279	0.0149069	0.198986	0.933646	0.985656	alpha/beta hydrolase
KM842_RS07535	6.96913	0.0148155	0.392392	0.924237	0.983181	hypothetical protein
KM842_RS03815	1504.43	0.014426	0.224671	0.945325	0.988133	tetratricopeptide repeat protein
KM842_RS02380	18.2647	0.0141352	0.296271	0.952397	0.990858	tRNA-Thr
KM842_RS08725	641.847	0.0140046	0.262883	0.94958	0.989565	ABC transporter permease
KM842_RS08435	146.429	0.013968	0.324649	0.94569	0.988133	single-stranded DNA-binding protein
KM842_RS11700	53.583	0.0135226	0.29717	0.961202	0.992242	fumarylacetoacetate hydrolase family protein
KM842_RS13465	6.75499	0.0133754	0.366412	0.944887	0.988133	hypothetical protein
KM842_RS01450	53.9618	0.0132188	0.269101	0.948915	0.989565	ABC transporter permease
KM842_RS12365	58.8589	0.0131868	0.343786	0.950715	0.99042	GNAT family N-acetyltransferase
KM842_RS01680	122.876	0.0130778	0.202374	0.94523	0.988133	phosphoglycerate transporter
KM842_RS06590	3950.1	0.0128892	0.194645	0.964431	0.992242	cytochrome c oxidase subunit I
KM842_RS05500	108.698	0.0127925	0.183321	0.940234	0.987686	tRNA-Cys
KM842_RS05280	423.077	0.0126415	0.167898	0.945503	0.988133	protein translocase subunit SecF
KM842_RS03950	150.06	0.0120582	0.213665	0.949196	0.989565	GNAT family N-acetyltransferase
KM842_RS00165	206.003	0.0115687	0.236654	0.965542	0.992705	aldo/keto reductase
KM842_RS08270	331.414	0.011502	0.361825	0.943932	0.988133	glycosyl hydrolase
KM842_RS08100	176.21	0.0114731	0.34291	0.958846	0.991678	ABC transporter substrate-binding protein
KM842_RS02295	98.1031	0.0112659	0.310756	0.958757	0.991678	hypothetical protein
KM842_RS13540	19.4057	0.0112477	0.336006	0.96785	0.993777	alpha/beta hydrolase-fold protein
KM842_RS15125	74.4626	0.0112321	0.283799	0.95918	0.991678	galactokinase
KM842_RS04400	198.234	0.0109678	0.167708	0.94517	0.988133	1-deoxy-D-xylulose-5-phosphate reductoisomerase
KM842_RS06900	14.0097	0.01084	0.366381	0.946069	0.9882	hypothetical protein
KM842_RS11485	97.8552	0.0106424	0.223264	0.956476	0.991678	ATP-binding cassette domain-containing protein
KM842_RS13460	41.1476	0.0105692	0.29595	0.961604	0.992242	hypothetical protein
KM842_RS04010	204.873	0.0104298	0.220453	0.958899	0.991678	response regulator transcription factor
KM842_RS07440	40.6545	0.010326	0.243827	0.958906	0.991678	hypothetical protein
KM842_RS09650	23.0591	0.010216	0.308501	0.962389	0.992242	zinc-binding alcohol dehydrogenase family protein
KM842_RS07245	177.598	0.010132	0.20826	0.965871	0.992719	PD-(D/E)XK nuclease family protein
KM842_RS12580	6482.26	0.00992975	0.242509	0.964634	0.992242	cold-shock protein
KM842_RS07315	32.5289	0.00963016	0.32131	0.964414	0.992242	response regulator transcription factor
KM842_RS02030	13.1362	0.00950267	0.389032	0.9523	0.990858	alpha/beta hydrolase-fold protein
KM842_RS10485	151.741	0.00930629	0.28116	0.970519	0.994382	shikimate dehydrogenase
KM842_RS10570	354.185	0.00909927	0.36524	0.957777	0.991678	ATP/GTP-binding protein
KM842_RS04700	81.735	0.00871829	0.260069	0.978925	0.996049	DUF308 domain-containing protein
KM842_RS01870	286.896	0.00839821	0.354752	0.958021	0.991678	pyridoxamine 5'-phosphate oxidase family protein
KM842_RS07430	9.03178	0.00807439	0.360087	0.973195	0.994958	D-ribose pyranase
KM842_RS10630	257.037	0.00800992	0.300344	0.973925	0.994958	hypothetical protein
KM842_RS15665	13.259	0.00774705	0.338167	0.969119	0.994382	glycosyltransferase
KM842_RS00365	670.11	0.00768781	0.315857	0.977921	0.996049	DUF979 family protein
KM842_RS00275	19.8495	0.00740786	0.326448	0.974071	0.994958	hypothetical protein
KM842_RS04765	659.703	0.00724205	0.204486	0.988196	0.996137	RNase adapter RapZ
KM842_RS00340	92.5337	0.00719678	0.328814	0.971049	0.994463	hypothetical protein
KM842_RS12465	17.7867	0.00718581	0.336618	0.980025	0.996049	hypothetical protein
KM842_RS12855	1121.62	0.0067191	0.315573	0.97354	0.994958	hypothetical protein
KM842_RS06760	613.634	0.00658472	0.203953	0.96362	0.992242	phospho-N-acetylmuramoyl-pentapeptide-transferase
KM842_RS11780	2117.04	0.00653511	0.404544	0.928142	0.984194	phage holin family protein
KM842_RS15185	88.3637	0.00646502	0.383291	0.964354	0.992242	phosphate ABC transporter permease subunit PstC
KM842_RS07330	200.43	0.00634004	0.271585	0.979724	0.996049	excinuclease ABC subunit UvrA
KM842_RS05620	9.94616	0.00605092	0.386376	0.962682	0.992242	ABC transporter
KM842_RS03870	185.561	0.00566766	0.331464	0.999549	0.999862	LLM class flavin-dependent oxidoreductase
KM842_RS13265	349.966	0.0053651	0.214677	0.964776	0.992242	FtsW/RodA/SpoVE family cell cycle protein
KM842_RS04740	285.928	0.00488512	0.237929	0.985934	0.996137	dephospho-CoA kinase
KM842_RS11625	3512.86	0.00486615	0.377036	0.969466	0.994382	DNA starvation/stationary phase protection protein
KM842_RS08235	2.76096	0.00471861	0.393631	0.981668	0.996137	hypothetical protein
KM842_RS14895	53.5979	0.00460664	0.305075	0.9906	0.996686	hypothetical protein
KM842_RS06305	126.184	0.00458	0.2865	0.984507	0.996137	hypothetical protein
KM842_RS02205	428.557	0.00447965	0.162172	0.984163	0.996137	cytochrome c biogenesis protein ResB
KM842_RS14850	1243.63	0.00441671	0.122489	0.973532	0.994958	glutamine-hydrolyzing GMP synthase
KM842_RS10790	567.872	0.00423648	0.373895	0.990276	0.996686	Rv0909 family putative TA system antitoxin
KM842_RS05940	938.13	0.00419541	0.273132	0.98412	0.996137	hypothetical protein
KM842_RS07565	6.54456	0.00363768	0.405174	0.970471	0.994382	response regulator transcription factor
KM842_RS12475	8.03648	0.00356476	0.338548	0.989502	0.996686	antitoxin VbhA family protein
KM842_RS06785	506.46	0.00333391	0.318087	0.98901	0.996621	16S rRNA (cytosine(1402)-N(4))-methyltransferase RsmH
KM842_RS03940	227.771	0.00328773	0.20287	0.985973	0.996137	sigma-70 family RNA polymerase sigma factor
KM842_RS03050	162.305	0.00322597	0.182216	0.987012	0.996137	hypothetical protein
KM842_RS05245	86.7525	0.00295058	0.303386	0.987651	0.996137	hypothetical protein
KM842_RS13700	80.5535	0.00265755	0.361663	0.978069	0.996049	MarR family transcriptional regulator
KM842_RS10090	73.2693	0.00255438	0.252103	0.994864	0.999635	hypothetical protein
KM842_RS13830	290.256	0.00236239	0.31414	0.946451	0.988271	hemolysin family protein
KM842_RS08630	43.3752	0.00221587	0.351514	0.987577	0.996137	methyltransferase domain-containing protein
KM842_RS13445	3970.83	0.00205274	0.236059	0.994694	0.999635	50S ribosomal protein L9
KM842_RS08535	173.794	0.00197369	0.261709	0.995837	0.999732	ECF transporter S component
KM842_RS15245	211.557	0.0017391	0.292883	0.996111	0.999732	FtsK/SpoIIIE domain-containing protein
KM842_RS12725	69.7666	0.00172295	0.205217	0.998224	0.999862	Lrp/AsnC family transcriptional regulator
KM842_RS10365	47.5041	0.00156019	0.328119	0.993285	0.998687	VOC family protein
KM842_RS14325	135.289	0.00128228	0.229099	0.997034	0.999862	fused MFS/spermidine synthase
KM842_RS06400	84.0535	0.000842864	0.395533	0.996551	0.999732	ABC transporter permease
KM842_RS05090	259.844	0.000351782	0.218394	0.996351	0.999732	tRNA (adenine-N1)-methyltransferase
KM842_RS10715	17.2426	0.000324033	0.27455	0.999862	0.999862	NAD(P)-dependent oxidoreductase
KM842_RS13725	111.825	0.000303467	0.240697	0.998992	0.999862	NAD(P)-dependent oxidoreductase
KM842_RS01820	18.4685	0.000269903	0.405012	0.99978	0.999862	DUF1810 family protein
KM842_RS02475	40.0848	-0.00032153	0.387619	0.988214	0.996137	carbohydrate ABC transporter permease
KM842_RS01085	5.71677	-0.000488597	0.380313	0.999299	0.999862	tRNA-Ser
KM842_RS11545	295.54	-0.000522691	0.213312	0.997664	0.999862	low molecular weight phosphotyrosine protein phosphatase
KM842_RS01935	63.4015	-0.000792831	0.334279	0.986465	0.996137	FAD-dependent oxidoreductase
KM842_RS05745	125.493	-0.000936138	0.38824	0.979255	0.996049	flagellar filament capping protein FliD
KM842_RS11655	112.678	-0.001067	0.243556	0.995302	0.999732	GAF domain-containing serine/threonine-protein kinase
KM842_RS14825	51.1587	-0.00111436	0.362264	0.999787	0.999862	hypothetical protein
KM842_RS15635	5.26607	-0.00130381	0.376368	0.990661	0.996686	tRNA-Ala
KM842_RS03255	382.315	-0.00131883	0.178781	0.998917	0.999862	glycerophosphoryl diester phosphodiesterase membrane domain-containing protein
KM842_RS04635	131.743	-0.00140912	0.320905	0.99017	0.996686	imidazole glycerol phosphate synthase subunit HisF
KM842_RS12375	59.1838	-0.00149168	0.255681	0.985616	0.996137	IS3 family transposase
KM842_RS15710	461.295	-0.00166909	0.238355	0.957822	0.991678	phenylalanine--tRNA ligase subunit alpha
KM842_RS13410	563.722	-0.00221591	0.159371	0.98575	0.996137	thioredoxin
KM842_RS12915	846.519	-0.00232445	0.288403	0.991634	0.997346	DUF3618 domain-containing protein
KM842_RS07490	4.21769	-0.00270112	0.407981	0.982935	0.996137	glycosyltransferase
KM842_RS13600	102.966	-0.00309349	0.20808	0.979559	0.996049	hypothetical protein
KM842_RS02495	102.952	-0.00325849	0.306899	0.984093	0.996137	acyl-CoA dehydrogenase
KM842_RS11745	97.184	-0.00328674	0.284342	0.982221	0.996137	antibiotic biosynthesis monooxygenase
KM842_RS04935	138.628	-0.00333337	0.266784	0.987466	0.996137	hypothetical protein
KM842_RS00880	79.3349	-0.00336298	0.249548	0.980521	0.996049	hypothetical protein
KM842_RS12295	231.4	-0.00361422	0.29152	0.979119	0.996049	hypothetical protein
KM842_RS08180	27.7916	-0.00374146	0.300243	0.983285	0.996137	hypothetical protein
KM842_RS02470	80.556	-0.00386168	0.37284	0.982996	0.996137	sugar ABC transporter permease
KM842_RS11880	44.0806	-0.00484785	0.286703	0.980348	0.996049	substrate-binding domain-containing protein
KM842_RS09940	1.18701	-0.00487171	0.414174	0.984939	0.996137	Helicase associated domain protein
KM842_RS08475	3.4826	-0.00495475	0.393654	0.970653	0.994382	N-acetylneuraminate synthase family protein
KM842_RS10155	48.2407	-0.00506915	0.343156	0.976259	0.996049	M23 family metallopeptidase
KM842_RS05760	52.2845	-0.00529058	0.408241	0.939227	0.987168	flagellar export chaperone FlgN
KM842_RS09110	653.618	-0.00532521	0.260533	0.97301	0.994958	redox-regulated ATPase YchF
KM842_RS13920	11.7063	-0.00535491	0.368296	0.978863	0.996049	sugar ABC transporter permease
KM842_RS11200	142.177	-0.00544233	0.280092	0.975461	0.995737	ATP-binding cassette domain-containing protein
KM842_RS12640	118.94	-0.00546499	0.212073	0.973128	0.994958	DUF3180 family protein
KM842_RS09660	20.4595	-0.0056236	0.335548	0.977203	0.996049	SDR family oxidoreductase
KM842_RS10495	240.192	-0.00571642	0.257545	0.977636	0.996049	organic hydroperoxide resistance protein
KM842_RS10770	338.899	-0.00598856	0.32111	0.986184	0.996137	hypothetical protein
KM842_RS15540	106.111	-0.00605145	0.245833	0.974381	0.994958	amidohydrolase family protein
KM842_RS08335	165.107	-0.00618659	0.310997	0.983656	0.996137	sensor histidine kinase
KM842_RS03570	106.43	-0.00654171	0.225411	0.970453	0.994382	DUF3515 family protein
KM842_RS04525	125.584	-0.00684697	0.272095	0.967518	0.993762	shikimate kinase
KM842_RS03530	91.1066	-0.00686307	0.250519	0.958265	0.991678	GNAT family N-acetyltransferase
KM842_RS15060	63.0779	-0.00688978	0.343361	0.977575	0.996049	GH92 family glycosyl hydrolase
KM842_RS01705	52.4372	-0.00742363	0.36708	0.98123	0.996137	SGNH/GDSL hydrolase family protein
KM842_RS11350	593.342	-0.00755095	0.364265	0.961567	0.992242	DUF6177 family protein
KM842_RS15680	536.66	-0.00773242	0.338667	0.972515	0.994958	phosphotransferase
KM842_RS04775	5907.33	-0.00806667	0.211511	0.96974	0.994382	type I glyceraldehyde-3-phosphate dehydrogenase
KM842_RS14455	340.093	-0.00830149	0.250466	0.967003	0.993557	NshR/TsnR family 23S rRNA methyltransferase
KM842_RS03115	119.869	-0.00898946	0.186417	0.956225	0.991678	glycosyltransferase family 4 protein
KM842_RS08715	375.651	-0.00960367	0.237821	0.956697	0.991678	ABC transporter ATP-binding protein
KM842_RS01965	40.5086	-0.00980432	0.305569	0.962693	0.992242	type II 3-dehydroquinate dehydratase
KM842_RS09550	75.9407	-0.0099088	0.385081	0.962997	0.992242	alpha/beta hydrolase
KM842_RS13690	91.2666	-0.00994492	0.263012	0.963539	0.992242	TetR/AcrR family transcriptional regulator
KM842_RS07040	80.0443	-0.010032	0.36647	0.964074	0.992242	ATP-dependent DNA ligase
KM842_RS06325	111.342	-0.0104749	0.249329	0.963843	0.992242	ABC transporter ATP-binding protein
KM842_RS09595	39.2033	-0.0105554	0.34322	0.958267	0.991678	GAF and ANTAR domain-containing protein
KM842_RS09730	124.303	-0.010635	0.223634	0.954717	0.991678	AAA family ATPase
KM842_RS10615	237.442	-0.0106898	0.248956	0.957111	0.991678	hypothetical protein
KM842_RS05740	27.5124	-0.0106912	0.411922	0.865741	0.965929	flagellar export chaperone FliS
KM842_RS10080	184.393	-0.0108004	0.206679	0.945448	0.988133	helix-turn-helix domain-containing protein
KM842_RS02230	10.9828	-0.0108348	0.365636	0.951731	0.990822	helix-turn-helix domain-containing protein
KM842_RS10735	13.1573	-0.0108813	0.321113	0.95715	0.991678	hypothetical protein
KM842_RS10305	489.47	-0.011551	0.220105	0.947981	0.98954	DUF3073 family protein
KM842_RS04415	32.9001	-0.0115566	0.334219	0.953577	0.991678	isochorismatase family protein
KM842_RS13870	235.349	-0.0116022	0.255759	0.955247	0.991678	hypothetical protein
KM842_RS03235	134.999	-0.011934	0.181894	0.939315	0.987168	DUF58 domain-containing protein
KM842_RS06470	243.402	-0.012088	0.19532	0.949385	0.989565	radical SAM family heme chaperone HemW
KM842_RS06520	1333.14	-0.0121328	0.175873	0.943429	0.988133	leucine--tRNA ligase
KM842_RS14615	265.557	-0.0121713	0.348353	0.945618	0.988133	hypothetical protein
KM842_RS07670	343.683	-0.0122336	0.152331	0.929414	0.984524	imidazole glycerol phosphate synthase subunit HisH
KM842_RS15600	123.631	-0.0129056	0.192515	0.934191	0.985656	CDP-alcohol phosphatidyltransferase family protein
KM842_RS05530	247.989	-0.0132724	0.212915	0.926248	0.983181	hypothetical protein
KM842_RS11235	192.233	-0.0133778	0.318439	0.948461	0.989565	MBL fold metallo-hydrolase
KM842_RS00670	32.3989	-0.0136524	0.349487	0.943674	0.988133	TetR/AcrR family transcriptional regulator
KM842_RS07845	688.305	-0.0139643	0.168154	0.939428	0.987168	ATP-binding domain-containing protein
KM842_RS00350	152.959	-0.0141344	0.35714	0.932637	0.985634	hypothetical protein
KM842_RS06455	299.441	-0.0141847	0.257023	0.935659	0.986307	molecular chaperone DnaJ
KM842_RS11405	86.6652	-0.0142681	0.257714	0.941031	0.988107	permease
KM842_RS10355	72.094	-0.0144548	0.269287	0.951426	0.990822	signal peptidase I
KM842_RS05230	4166.93	-0.0146716	0.183695	0.931229	0.985141	cytochrome bc complex cytochrome b subunit
KM842_RS13685	17.8117	-0.0148651	0.372999	0.934303	0.985656	NAD-dependent epimerase/dehydratase family protein
KM842_RS04530	170.428	-0.0148661	0.210995	0.935783	0.986307	3-dehydroquinate synthase
KM842_RS04230	775.63	-0.0149919	0.205278	0.930723	0.984937	arginine--tRNA ligase
KM842_RS15095	16.2008	-0.0159458	0.312699	0.934539	0.985656	MarR family transcriptional regulator
KM842_RS04565	49.2485	-0.0164602	0.268507	0.933894	0.985656	hypothetical protein
KM842_RS07280	14.7913	-0.0165612	0.315109	0.929706	0.984524	hypothetical protein
KM842_RS05865	178.39	-0.0167639	0.19255	0.911431	0.981709	DUF3000 domain-containing protein
KM842_RS12125	442.361	-0.0170448	0.288875	0.925572	0.983181	Na+/H+ antiporter subunit A
KM842_RS00095	151.348	-0.0170649	0.337882	0.939394	0.987168	TIGR02611 family protein
KM842_RS12190	33.4034	-0.0171048	0.314564	0.933394	0.985656	ABC transporter ATP-binding protein
KM842_RS08155	1002.85	-0.0177425	0.315276	0.925315	0.983181	copper resistance protein CopC
KM842_RS11010	893.284	-0.0177714	0.117428	0.884519	0.971944	glycoside hydrolase family 2 protein
KM842_RS05850	9.11887	-0.0177951	0.378251	0.917762	0.981967	DUF6188 family protein
KM842_RS14255	3985	-0.0178729	0.386648	0.909782	0.981615	CsbD family protein
KM842_RS08390	628.974	-0.0178843	0.169956	0.886355	0.971944	mechanosensitive ion channel family protein
KM842_RS10830	24.7343	-0.0179387	0.328598	0.925367	0.983181	TetR/AcrR family transcriptional regulator C-terminal domain-containing protein
KM842_RS14420	428.949	-0.018217	0.157606	0.890791	0.974745	hypothetical protein
KM842_RS06135	74.612	-0.0184793	0.240434	0.916909	0.981967	reverse transcriptase family protein
KM842_RS15650	94.3324	-0.0187764	0.302902	0.926092	0.983181	hypothetical protein
KM842_RS09480	200.736	-0.0188	0.159898	0.901647	0.978855	AraC family transcriptional regulator
KM842_RS04225	58.0145	-0.0192768	0.235275	0.917823	0.981967	hypothetical protein
KM842_RS04940	243.117	-0.019767	0.264807	0.923665	0.983181	tellurium resistance TerZ family protein
KM842_RS07550	8.70413	-0.0198158	0.378851	0.911856	0.9818	DUF4232 domain-containing protein
KM842_RS09540	33.1746	-0.0203871	0.419077	0.759451	0.940255	hypothetical protein
KM842_RS06940	39.3613	-0.0207319	0.313215	0.920999	0.98287	YfcE family phosphodiesterase
KM842_RS07735	562.586	-0.0209293	0.310804	0.936459	0.986688	helix-turn-helix domain-containing protein
KM842_RS02460	108.149	-0.0210922	0.374493	0.910664	0.981709	Gfo/Idh/MocA family oxidoreductase
KM842_RS02760	103.96	-0.021218	0.173758	0.872846	0.968975	GTP cyclohydrolase II
KM842_RS14200	100.394	-0.0213156	0.334218	0.911181	0.981709	LysE family transporter
KM842_RS06935	24.9123	-0.0213793	0.315962	0.924739	0.983181	bifunctional hydroxymethylpyrimidine kinase/phosphomethylpyrimidine kinase
KM842_RS10505	88.2594	-0.022209	0.363179	0.912334	0.9818	glutathione-dependent formaldehyde dehydrogenase
KM842_RS06705	425.796	-0.0222368	0.191327	0.915361	0.981967	signal peptidase II
KM842_RS12065	363.653	-0.0225187	0.336953	0.903772	0.97898	endonuclease/exonuclease/phosphatase family protein
KM842_RS09355	273.163	-0.023015	0.227492	0.899935	0.97806	hypothetical protein
KM842_RS12550	45.1657	-0.0230156	0.308882	0.91355	0.981967	hypothetical protein
KM842_RS08575	211.042	-0.0230737	0.324815	0.908332	0.981107	aldo/keto reductase
KM842_RS15355	351.078	-0.023231	0.372479	0.914864	0.981967	DUF2090 domain-containing protein
KM842_RS15130	96.3577	-0.0234722	0.348537	0.901119	0.978652	galactose-1-phosphate uridylyltransferase
KM842_RS08220	5.90113	-0.02372	0.366186	0.896873	0.9769	hypothetical protein
KM842_RS04690	1850.62	-0.0238574	0.154552	0.876906	0.970409	pyruvate kinase
KM842_RS02415	242.505	-0.0239903	0.260453	0.904225	0.97898	tRNA-Trp
KM842_RS09455	449.042	-0.0242361	0.272023	0.898443	0.977434	pyrophosphorylase
KM842_RS13665	14.9258	-0.0242755	0.371546	0.904722	0.979181	GntR family transcriptional regulator
KM842_RS13645	143.892	-0.0242967	0.271847	0.906034	0.980263	hypothetical protein
KM842_RS02910	165.663	-0.0245253	0.214707	0.892143	0.975307	cytidine deaminase
KM842_RS06315	177.079	-0.025212	0.238802	0.912918	0.981965	D-isomer specific 2-hydroxyacid dehydrogenase family protein
KM842_RS08140	536.311	-0.0253112	0.324857	0.911068	0.981709	M3 family metallopeptidase
KM842_RS12595	2973.38	-0.0253519	0.382342	0.927992	0.984194	SRPBCC family protein
KM842_RS07810	669.869	-0.0256231	0.36268	0.895789	0.976809	YbhB/YbcL family Raf kinase inhibitor-like protein
KM842_RS03340	99.3246	-0.0256531	0.315817	0.896434	0.9769	hypothetical protein
KM842_RS14840	267.167	-0.0258541	0.22413	0.895295	0.976714	hypothetical protein
KM842_RS03490	16.4036	-0.0266694	0.385871	0.877165	0.970409	hypothetical protein
KM842_RS06010	1617.3	-0.0268538	0.385418	0.873525	0.968975	glycosyltransferase family 2 protein
KM842_RS05285	1762.31	-0.0270645	0.211306	0.87994	0.970653	protein translocase subunit SecD
KM842_RS13280	1389.4	-0.0270975	0.151379	0.830615	0.954524	Stk1 family PASTA domain-containing Ser/Thr kinase
KM842_RS02815	131.321	-0.0273708	0.355467	0.893836	0.975799	NADP-dependent oxidoreductase
KM842_RS00035	546.628	-0.0280496	0.19372	0.877944	0.970653	hypothetical protein
KM842_RS10795	67.7168	-0.0284279	0.37707	0.864887	0.965662	hypothetical protein
KM842_RS11710	90.3616	-0.0286242	0.287723	0.890793	0.974745	hypothetical protein
KM842_RS02665	30.1902	-0.0289149	0.302217	0.884811	0.971944	hypothetical protein
KM842_RS07930	259.108	-0.0290762	0.353907	0.880138	0.970653	mycoredoxin
KM842_RS06970	30.2089	-0.029651	0.28587	0.885762	0.971944	LysR substrate-binding domain-containing protein
KM842_RS06825	154.706	-0.0298048	0.281046	0.885829	0.971944	1-acyl-sn-glycerol-3-phosphate acyltransferase
KM842_RS07630	496.982	-0.0299904	0.181824	0.850451	0.962538	(d)CMP kinase
KM842_RS03850	543.645	-0.03	0.193021	0.857659	0.965212	permease-like cell division protein FtsX
KM842_RS10800	2257.72	-0.0301038	0.388365	0.832724	0.954766	S8 family serine peptidase
KM842_RS10855	550.535	-0.0302268	0.322763	0.88245	0.971944	aldo/keto reductase
KM842_RS07445	17.2126	-0.030263	0.318282	0.885274	0.971944	ABC transporter ATP-binding protein
KM842_RS14785	122.997	-0.0306518	0.300212	0.879192	0.970653	branched-chain amino acid ABC transporter permease
KM842_RS07210	20.6768	-0.0306835	0.387941	0.852537	0.963574	DUF4395 family protein
KM842_RS08105	32.1627	-0.0307695	0.3415	0.876259	0.970409	ABC transporter permease
KM842_RS12130	108.385	-0.0309195	0.327054	0.891715	0.975177	Na(+)/H(+) antiporter subunit C
KM842_RS06240	550.119	-0.0315022	0.191204	0.853	0.963688	peroxiredoxin
KM842_RS03315	5.90999	-0.0316007	0.377235	0.844797	0.959434	tRNA-Lys
KM842_RS02280	267.802	-0.0322167	0.224363	0.864311	0.965662	hypothetical protein
KM842_RS01890	15.0347	-0.032275	0.386426	0.844536	0.959434	ABC transporter permease subunit
KM842_RS09365	130.767	-0.0327271	0.260259	0.870142	0.967748	putative protein N(5)-glutamine methyltransferase
KM842_RS07595	469.331	-0.0331085	0.264603	0.859718	0.965212	hypothetical protein
KM842_RS01335	42.9567	-0.0331266	0.332015	0.869713	0.967711	substrate-binding domain-containing protein
KM842_RS00700	159.712	-0.0332878	0.338649	0.873177	0.968975	fructosamine kinase family protein
KM842_RS15785	44.7307	-0.0336326	0.281285	0.874373	0.969367	hypothetical protein
KM842_RS05775	27.4469	-0.0338726	0.379256	0.839766	0.959079	flagellar assembly protein FliW
KM842_RS08945	57.0806	-0.0342913	0.242891	0.861724	0.965586	CPBP family intramembrane metalloprotease
KM842_RS10590	146.355	-0.0344005	0.227464	0.876208	0.970409	hypothetical protein
KM842_RS01855	319.637	-0.0346269	0.366839	0.856627	0.964665	SDR family oxidoreductase
KM842_RS01350	129.418	-0.0350989	0.388777	0.825436	0.953647	sugar ABC transporter substrate-binding protein
KM842_RS06565	499.607	-0.0352172	0.275586	0.854835	0.964222	TetR/AcrR family transcriptional regulator
KM842_RS02315	111.876	-0.0355494	0.179386	0.829342	0.954002	DUF4229 domain-containing protein
KM842_RS15065	25.6121	-0.0355941	0.374325	0.844876	0.959434	AhpC/TSA family protein
KM842_RS13680	43.2314	-0.0356101	0.336611	0.858979	0.965212	PTS ascorbate transporter subunit IIC
KM842_RS02265	482.562	-0.0357098	0.200894	0.842997	0.959434	hypothetical protein
KM842_RS05635	155.601	-0.0360763	0.378581	0.844404	0.959434	DUF475 domain-containing protein
KM842_RS04715	157.397	-0.036618	0.271816	0.858845	0.965212	GNAT family N-acetyltransferase
KM842_RS11840	56.4478	-0.0366944	0.381996	0.831919	0.954766	ABC transporter permease
KM842_RS06800	404.295	-0.0370392	0.188147	0.823593	0.953471	polyprenyl synthetase family protein
KM842_RS01240	152.497	-0.0372171	0.309363	0.863721	0.965662	TetR/AcrR family transcriptional regulator
KM842_RS02075	1488.34	-0.0373803	0.275616	0.833751	0.954766	MFS transporter
KM842_RS10690	38.9565	-0.0374145	0.329308	0.855948	0.964245	hypothetical protein
KM842_RS02310	331.824	-0.0377305	0.2315	0.893394	0.975656	1,4-dihydroxy-2-naphthoate polyprenyltransferase
KM842_RS12025	338.241	-0.0380558	0.336183	0.86063	0.965212	OsmC family peroxiredoxin
KM842_RS02825	411.928	-0.0380612	0.262057	0.855711	0.964245	DUF805 domain-containing protein
KM842_RS01480	8.81608	-0.0381403	0.40142	0.796957	0.947366	signal peptidase I
KM842_RS06475	76.399	-0.0383549	0.223306	0.846766	0.960789	haloacid dehalogenase-like hydrolase
KM842_RS04205	155.312	-0.0387232	0.304478	0.860133	0.965212	4'-phosphopantetheinyl transferase superfamily protein
KM842_RS09895	27.0556	-0.0388049	0.287696	0.851658	0.96321	hypothetical protein
KM842_RS15535	139.09	-0.0388758	0.246578	0.826609	0.953647	adenosylhomocysteinase
KM842_RS06230	226.338	-0.0389795	0.277965	0.864131	0.965662	L,D-transpeptidase
KM842_RS03275	12.2271	-0.0390791	0.350838	0.836937	0.95715	ComF family protein
KM842_RS04630	212.444	-0.0392206	0.308038	0.847749	0.961211	ATP phosphoribosyltransferase
KM842_RS05265	54.6578	-0.0394124	0.318067	0.850234	0.962538	type IV toxin-antitoxin system AbiEi family antitoxin
KM842_RS06830	716.587	-0.0394523	0.197868	0.83635	0.95715	ROK family protein
KM842_RS11355	6.56603	-0.0396572	0.373412	0.821574	0.953471	tRNA-Gly
KM842_RS09515	447.108	-0.039744	0.387143	0.817979	0.953471	Asp23/Gls24 family envelope stress response protein
KM842_RS14155	58.4213	-0.0398349	0.325854	0.85359	0.963691	pyrimidine reductase family protein
KM842_RS04220	7.50733	-0.0400278	0.381199	0.805886	0.952645	tRNA-Arg
KM842_RS04460	406.829	-0.0401081	0.167582	0.787171	0.946798	tRNA pseudouridine(55) synthase TruB
KM842_RS13215	1946.43	-0.0403568	0.357455	0.843055	0.959434	manganese catalase family protein
KM842_RS14470	8478.37	-0.0404224	0.286439	0.843146	0.959434	50S ribosomal protein L4
KM842_RS13455	11.4902	-0.0406679	0.381606	0.812241	0.953471	hypothetical protein
KM842_RS13990	332.617	-0.0407946	0.310139	0.861746	0.965586	aldo/keto reductase
KM842_RS08065	495.699	-0.0409143	0.166612	0.789709	0.946798	nucleoside-diphosphate kinase
KM842_RS01560	2.92959	-0.0410262	0.409734	0.742209	0.932885	ribose-5-phosphate isomerase
KM842_RS02155	278.657	-0.0410606	0.208015	0.81208	0.953471	helix-turn-helix domain-containing protein
KM842_RS14765	614.28	-0.0411613	0.332626	0.832709	0.954766	ABC transporter substrate-binding protein
KM842_RS03900	2.98055	-0.0414406	0.415248	0.700457	0.926262	GDP-mannose 4,6-dehydratase
KM842_RS00195	266.408	-0.0415207	0.206689	0.812396	0.953471	hypothetical protein
KM842_RS06855	785.148	-0.0415447	0.15742	0.767221	0.941576	ParA family protein
KM842_RS10150	218.077	-0.0417087	0.371808	0.823504	0.953471	NAD(P)-dependent oxidoreductase
KM842_RS09655	8.82429	-0.0418625	0.356839	0.829742	0.954002	heme-binding protein
KM842_RS00805	13.4092	-0.0420726	0.379769	0.80859	0.953263	glycoside hydrolase family 3 C-terminal domain-containing protein
KM842_RS12430	230.111	-0.0420891	0.26155	0.833864	0.954766	hypothetical protein
KM842_RS01245	6.776	-0.0422485	0.383679	0.807439	0.953195	hypothetical protein
KM842_RS03710	239.726	-0.042434	0.149978	0.765655	0.94077	signal peptidase I
KM842_RS07130	705.11	-0.0425526	0.3765	0.824238	0.953471	aldo/keto reductase
KM842_RS12805	15.8566	-0.0427157	0.382195	0.811782	0.953471	DUF2382 domain-containing protein
KM842_RS07950	78.0708	-0.0427158	0.325429	0.833677	0.954766	hypothetical protein
KM842_RS14915	478.793	-0.0430749	0.407278	0.753787	0.938278	hypothetical protein
KM842_RS09520	460.465	-0.0430799	0.394296	0.79442	0.947366	CsbD family protein
KM842_RS13095	3.9948	-0.043157	0.389365	0.790989	0.946798	ABC transporter ATP-binding protein
KM842_RS06000	1372.78	-0.0432929	0.378687	0.788611	0.946798	UDP-glucose/GDP-mannose dehydrogenase family protein
KM842_RS03930	196.714	-0.0434265	0.173979	0.783704	0.946798	ribosome small subunit-dependent GTPase A
KM842_RS06805	541.082	-0.0436906	0.177169	0.788302	0.946798	Rv2175c family DNA-binding protein
KM842_RS01345	33.5629	-0.0438406	0.375721	0.811569	0.953471	carbohydrate ABC transporter permease
KM842_RS09150	387.642	-0.0439806	0.256336	0.822575	0.953471	4-hydroxy-3-methylbut-2-enyl diphosphate reductase
KM842_RS01095	11.5105	-0.044007	0.354412	0.823295	0.953471	phosphate ABC transporter permease PstA
KM842_RS15205	518.011	-0.0441024	0.282482	0.83766	0.95737	pyrophosphorylase
KM842_RS00205	172.195	-0.044111	0.377108	0.812242	0.953471	hypothetical protein
KM842_RS11265	319.31	-0.0442923	0.244007	0.823778	0.953471	polyprenyl synthetase family protein
KM842_RS05475	91.1503	-0.0445051	0.376556	0.790125	0.946798	cellulose binding domain-containing protein
KM842_RS15345	886.254	-0.0445889	0.140595	0.734784	0.93222	thioredoxin domain-containing protein
KM842_RS01310	58.6777	-0.0446716	0.343554	0.808095	0.953263	VOC family protein
KM842_RS07675	336.591	-0.044758	0.192656	0.782366	0.946798	imidazoleglycerol-phosphate dehydratase HisB
KM842_RS04640	181.848	-0.0458718	0.18125	0.765611	0.94077	phosphoribosyl-AMP cyclohydrolase
KM842_RS08620	141.745	-0.0459518	0.20257	0.795684	0.947366	DUF3097 family protein
KM842_RS14000	62.3481	-0.0462879	0.242313	0.812868	0.953471	SAM-dependent methyltransferase
KM842_RS05905	307.938	-0.0463226	0.218189	0.796261	0.947366	dUTP diphosphatase
KM842_RS03715	101.58	-0.0463474	0.262252	0.818887	0.953471	ribonuclease HII
KM842_RS07260	43.6194	-0.046608	0.288228	0.824183	0.953471	McrC family protein
KM842_RS01390	49.8322	-0.046793	0.324303	0.826653	0.953647	sugar ABC transporter permease
KM842_RS06815	658.724	-0.0468466	0.166265	0.783984	0.946798	Stk1 family PASTA domain-containing Ser/Thr kinase
KM842_RS12235	758.092	-0.0468513	0.361761	0.815306	0.953471	SDR family oxidoreductase
KM842_RS05105	147.985	-0.0469475	0.20769	0.789945	0.946798	WYL domain-containing protein
KM842_RS05415	527.771	-0.0472983	0.330709	0.826818	0.953647	glycosyltransferase
KM842_RS14900	167.673	-0.0475533	0.317009	0.82029	0.953471	nicotinate phosphoribosyltransferase
KM842_RS14770	283.941	-0.0476659	0.303402	0.828011	0.954002	SDR family oxidoreductase
KM842_RS07665	225.269	-0.0479491	0.190613	0.776974	0.945552	bifunctional 1-(5-phosphoribosyl)-5-((5-phosphoribosylamino)methylideneamino)imidazole-4-carboxamide isomerase/phosphoribosylanthranilate isomerase PriA
KM842_RS10015	108.566	-0.0479537	0.322443	0.823922	0.953471	glycosyltransferase family 2 protein
KM842_RS10465	257.814	-0.048003	0.168186	0.757274	0.939271	beta-propeller fold lactonase family protein
KM842_RS15840	4.11936	-0.0481656	0.425669	0.540474	0.85602	hypothetical protein
KM842_RS15670	25.9241	-0.0483144	0.320336	0.828407	0.954002	right-handed parallel beta-helix repeat-containing protein
KM842_RS12775	56.9804	-0.0485881	0.31871	0.817603	0.953471	serine hydrolase
KM842_RS03360	205.059	-0.0487578	0.309062	0.817831	0.953471	hypothetical protein
KM842_RS07525	24.658	-0.0487618	0.273357	0.813725	0.953471	PadR family transcriptional regulator
KM842_RS13440	2084.05	-0.0491454	0.222048	0.78541	0.946798	30S ribosomal protein S18
KM842_RS02070	86.4813	-0.0492224	0.280997	0.814907	0.953471	LacI family transcriptional regulator
KM842_RS07090	71.2313	-0.0494172	0.250889	0.804247	0.951803	hypothetical protein
KM842_RS11980	1334.1	-0.0498866	0.366846	0.799376	0.948806	glutathione-dependent formaldehyde dehydrogenase
KM842_RS13530	1.05972	-0.0501465	0.426859	0.483325	0.829397	hypothetical protein
KM842_RS09340	221.114	-0.0502976	0.375788	0.784789	0.946798	D-galactonate dehydratase family protein
KM842_RS03135	78.7041	-0.0506136	0.264926	0.788924	0.946798	glycosyltransferase family 2 protein
KM842_RS13995	49.7004	-0.0507142	0.301018	0.816054	0.953471	hypothetical protein
KM842_RS13120	33.3808	-0.0507461	0.294248	0.807557	0.953195	hypothetical protein
KM842_RS13910	55.2666	-0.050851	0.36948	0.786749	0.946798	sugar ABC transporter substrate-binding protein
KM842_RS04290	117.261	-0.0508873	0.231093	0.786643	0.946798	DUF4407 domain-containing protein
KM842_RS04055	146.468	-0.0510084	0.25516	0.798129	0.948043	Type 1 glutamine amidotransferase-like domain-containing protein
KM842_RS07475	10.3173	-0.051065	0.355759	0.797796	0.948005	nuclear transport factor 2 family protein
KM842_RS11375	59.2606	-0.0510991	0.31189	0.812313	0.953471	formate/nitrite transporter family protein
KM842_RS06525	514.944	-0.0512458	0.257073	0.796786	0.947366	thiol reductant ABC exporter subunit CydC
KM842_RS12360	52.2639	-0.0513533	0.353463	0.793225	0.947366	GNAT family N-acetyltransferase
KM842_RS12080	90.4254	-0.0518868	0.196293	0.764801	0.94077	YdcF family protein
KM842_RS02355	363.981	-0.0519531	0.231623	0.774299	0.944178	cardiolipin synthase
KM842_RS09275	363.199	-0.0526938	0.212564	0.773489	0.944178	septum formation initiator family protein
KM842_RS06275	410.077	-0.0529338	0.254681	0.784304	0.946798	DUF3145 family protein
KM842_RS01455	53.7819	-0.0530823	0.29806	0.801061	0.950089	DUF2087 domain-containing protein
KM842_RS13475	8.43718	-0.0531919	0.36271	0.775197	0.94426	hypothetical protein
KM842_RS09925	156.601	-0.0532495	0.301655	0.790897	0.946798	hypothetical protein
KM842_RS09075	344.217	-0.0533799	0.358614	0.782639	0.946798	isocitrate lyase/PEP mutase family protein
KM842_RS03195	1007.01	-0.0534807	0.130591	0.650472	0.909725	glycosyltransferase family 2 protein
KM842_RS01050	242.054	-0.0535645	0.27619	0.799063	0.948793	SCO1664 family protein
KM842_RS15870	7.18699	-0.0537261	0.373159	0.758684	0.940077	hypothetical protein
KM842_RS05410	603.162	-0.0537404	0.327659	0.803565	0.951803	glycosyltransferase
KM842_RS09545	863.285	-0.0537853	0.39201	0.745585	0.935479	Asp23/Gls24 family envelope stress response protein
KM842_RS07545	3.5212	-0.0538587	0.404494	0.702071	0.926738	GNAT family N-acetyltransferase
KM842_RS09450	146.545	-0.0539317	0.196676	0.763401	0.94077	hypothetical protein
KM842_RS09400	125.155	-0.0539435	0.329189	0.80271	0.951685	hypothetical protein
KM842_RS00735	61.4971	-0.0539603	0.253221	0.78106	0.946798	FAD-dependent monooxygenase
KM842_RS00875	133.893	-0.0539741	0.247827	0.788236	0.946798	16S rRNA (adenine(1518)-N(6)/adenine(1519)-N(6))-dimethyltransferase RsmA
KM842_RS06795	592.337	-0.0540929	0.291245	0.821625	0.953471	DUF3040 domain-containing protein
KM842_RS06200	147.177	-0.054232	0.396649	0.714586	0.930694	discoidin domain-containing protein
KM842_RS03550	2492.84	-0.0542609	0.174209	0.732261	0.93222	UDP-N-acetylglucosamine 1-carboxyvinyltransferase
KM842_RS12820	15.5036	-0.0543916	0.401322	0.709155	0.930615	hypothetical protein
KM842_RS00680	51.9671	-0.0544963	0.368244	0.775073	0.94426	glycoside hydrolase family 31 protein
KM842_RS14665	203.805	-0.0547219	0.206817	0.760804	0.940421	type I pantothenate kinase
KM842_RS03475	431.504	-0.0549583	0.366644	0.750188	0.937972	ABC transporter substrate-binding protein
KM842_RS05560	40.638	-0.0549681	0.407442	0.653259	0.910317	EscU/YscU/HrcU family type III secretion system export apparatus switch protein
KM842_RS14565	603.846	-0.0549831	0.236742	0.75846	0.940077	adenylate kinase
KM842_RS15760	646.395	-0.0553259	0.206429	0.770605	0.943118	tyrosine--tRNA ligase
KM842_RS12280	558.493	-0.0554194	0.357144	0.786443	0.946798	VOC family protein
KM842_RS02025	115.253	-0.0555001	0.332244	0.790638	0.946798	cell wall anchor protein
KM842_RS01630	118.069	-0.0555309	0.370632	0.760894	0.940421	tryptophan-rich sensory protein
KM842_RS12635	70.7173	-0.0555589	0.269264	0.788576	0.946798	PH domain-containing protein
KM842_RS12285	55.2313	-0.0556071	0.375282	0.768307	0.941805	Dabb family protein
KM842_RS11570	38.4372	-0.055632	0.277592	0.79574	0.947366	DUF4166 domain-containing protein
KM842_RS10020	85.2828	-0.0557319	0.338577	0.795495	0.947366	DUF2064 domain-containing protein
KM842_RS14985	49.8037	-0.0562681	0.305361	0.791057	0.946798	PhzF family phenazine biosynthesis protein
KM842_RS08655	109.118	-0.0562864	0.368046	0.765731	0.94077	penicillin-binding protein
KM842_RS04410	173.501	-0.0569505	0.281706	0.79013	0.946798	cytosine permease
KM842_RS14995	61.8583	-0.0571003	0.372426	0.763485	0.94077	sugar ABC transporter permease
KM842_RS13535	12.8224	-0.0576173	0.324551	0.782802	0.946798	hypothetical protein
KM842_RS05125	451.019	-0.0576881	0.37527	0.765584	0.94077	RNA polymerase-binding protein RbpA
KM842_RS01565	5.77715	-0.0579904	0.398348	0.698238	0.92608	dihydroxyacetone kinase family protein
KM842_RS03310	196.482	-0.0581382	0.250578	0.774438	0.944178	thioredoxin-dependent thiol peroxidase
KM842_RS15375	518.577	-0.0585541	0.346855	0.774151	0.944178	aldo/keto reductase
KM842_RS14845	321.95	-0.05886	0.18568	0.720321	0.931594	DUF3817 domain-containing protein
KM842_RS01585	214.519	-0.0588687	0.207429	0.742485	0.932885	MarR family transcriptional regulator
KM842_RS13575	35.0131	-0.0591048	0.262566	0.772218	0.944178	hypothetical protein
KM842_RS04685	799.666	-0.0591459	0.207579	0.739303	0.932435	glutamate synthase subunit beta
KM842_RS13755	5.00299	-0.0592391	0.393756	0.719313	0.931594	SDR family NAD(P)-dependent oxidoreductase
KM842_RS12275	778.33	-0.0593972	0.322975	0.766265	0.94077	PepSY domain-containing protein
KM842_RS14920	1019.6	-0.0594992	0.413582	0.638895	0.904807	ester cyclase
KM842_RS15820	866.553	-0.0599639	0.172301	0.711843	0.930694	phospholipid carrier-dependent glycosyltransferase
KM842_RS11815	26.7133	-0.0601017	0.377186	0.750378	0.937972	alpha-xylosidase
KM842_RS03270	135.467	-0.0604504	0.21429	0.742504	0.932885	LpqB family beta-propeller domain-containing protein
KM842_RS11735	552.704	-0.0605724	0.35554	0.753036	0.937972	Ku protein
KM842_RS08850	196.301	-0.0611022	0.178652	0.707045	0.929809	GNAT family N-acetyltransferase
KM842_RS05595	7.37068	-0.0612922	0.411981	0.64427	0.905608	flagellar motor protein MotB
KM842_RS07425	19	-0.0615759	0.32439	0.760198	0.940409	ribokinase
KM842_RS00675	6.20649	-0.0619193	0.393826	0.696155	0.925556	NAD(P)H-binding protein
KM842_RS05435	86.2375	-0.0620125	0.375074	0.74724	0.936433	glycosyltransferase family 9 protein
KM842_RS12715	795.677	-0.0625671	0.33524	0.73676	0.93222	ornithine--oxo-acid transaminase
KM842_RS10605	348.843	-0.0626363	0.250333	0.750942	0.937972	hypothetical protein
KM842_RS09060	480.015	-0.0626813	0.377316	0.737368	0.932435	SDR family oxidoreductase
KM842_RS05700	57.3625	-0.0630146	0.389775	0.714367	0.930694	FliI/YscN family ATPase
KM842_RS07100	33.1121	-0.0631307	0.300808	0.770291	0.943118	DUF6264 family protein
KM842_RS12110	145.742	-0.0631547	0.246524	0.752894	0.937972	23S rRNA (uracil(747)-C(5))-methyltransferase RlmC
KM842_RS01120	3.08617	-0.063413	0.379083	0.719734	0.931594	phosphate ABC transporter ATP-binding protein
KM842_RS12520	10.4979	-0.0634414	0.370552	0.727761	0.93222	hypothetical protein
KM842_RS02135	113.846	-0.0636452	0.211655	0.728036	0.93222	pyrroline-5-carboxylate reductase
KM842_RS00765	83.0518	-0.0637163	0.300767	0.769332	0.942327	alpha/beta hydrolase
KM842_RS01270	122.17	-0.0640204	0.311104	0.76462	0.94077	class A beta-lactamase
KM842_RS15155	2.87284	-0.0640807	0.40606	0.657437	0.911409	tRNA-Lys
KM842_RS13290	80.6498	-0.0640896	0.211899	0.725795	0.93222	cell division protein CrgA
KM842_RS15425	716.283	-0.0641469	0.281229	0.76173	0.94077	HAMP domain-containing histidine kinase
KM842_RS12990	66.795	-0.0643134	0.278949	0.754781	0.9384	MATE family efflux transporter
KM842_RS05240	647.655	-0.064385	0.171494	0.643264	0.905467	stealth conserved region 3 domain-containing protein
KM842_RS06955	32.7127	-0.0644207	0.379514	0.716439	0.931594	N-acetyltransferase
KM842_RS02485	27.7608	-0.0644249	0.338432	0.756862	0.93913	glycosyltransferase
KM842_RS13955	283.908	-0.0648283	0.181111	0.692569	0.922589	L-serine ammonia-lyase
KM842_RS13565	18.6352	-0.0653235	0.344538	0.746234	0.935545	zinc-binding alcohol dehydrogenase family protein
KM842_RS09200	82.9172	-0.0656562	0.257658	0.740013	0.932582	hypothetical protein
KM842_RS07765	66.3864	-0.065787	0.23113	0.727222	0.93222	dihydrofolate reductase
KM842_RS14320	629.16	-0.0657974	0.29845	0.76623	0.94077	DUF4064 domain-containing protein
KM842_RS05100	264.08	-0.0658749	0.163558	0.662376	0.912472	WYL domain-containing protein
KM842_RS11970	202.991	-0.0658851	0.39937	0.641758	0.905439	trypsin-like serine protease
KM842_RS13240	73.073	-0.0661316	0.291957	0.754427	0.9384	alpha/beta hydrolase
KM842_RS13805	32.6542	-0.0662893	0.334342	0.751287	0.937972	acyl-CoA thioesterase
KM842_RS15090	155.81	-0.0667296	0.225811	0.725494	0.93222	formyltetrahydrofolate deformylase
KM842_RS03330	49.8414	-0.0668143	0.297702	0.752444	0.937972	ImmA/IrrE family metallo-endopeptidase
KM842_RS04335	360.353	-0.0670526	0.246038	0.728659	0.93222	peroxide stress protein YaaA
KM842_RS03575	240.942	-0.0670718	0.221802	0.710458	0.930694	thiamine-phosphate kinase
KM842_RS03640	66.2504	-0.0671285	0.386987	0.693107	0.922675	lipoyl synthase
KM842_RS02450	115.148	-0.0672535	0.349157	0.733426	0.93222	ROK family transcriptional regulator
KM842_RS09715	36.2472	-0.0673576	0.297868	0.741003	0.932709	zinc-binding alcohol dehydrogenase family protein
KM842_RS00730	73.96	-0.0679183	0.228764	0.720896	0.931651	VanZ family protein
KM842_RS01140	179.646	-0.0679321	0.26687	0.736277	0.93222	transglutaminase-like domain-containing protein
KM842_RS13985	117.636	-0.0683925	0.353974	0.739697	0.932559	hypothetical protein
KM842_RS01865	135.495	-0.0684125	0.347821	0.734701	0.93222	hypothetical protein
KM842_RS08670	403.122	-0.0685809	0.185444	0.667326	0.915033	tRNA 2-thiouridine(34) synthase MnmA
KM842_RS13770	120.043	-0.0686104	0.337843	0.749176	0.937972	SDR family NAD(P)-dependent oxidoreductase
KM842_RS15875	28.0725	-0.0686625	0.293208	0.744409	0.934376	hypothetical protein
KM842_RS03000	980.326	-0.0686943	0.191312	0.691888	0.922589	UDP-glucose/GDP-mannose dehydrogenase family protein
KM842_RS03165	92.7309	-0.0688575	0.214921	0.698735	0.92608	hypothetical protein
KM842_RS14315	546.658	-0.0688906	0.156127	0.646635	0.907715	hypothetical protein
KM842_RS06410	90.261	-0.0692732	0.24544	0.734187	0.93222	response regulator transcription factor
KM842_RS10660	19.7326	-0.0693005	0.382866	0.672493	0.918178	RidA family protein
KM842_RS02855	11.2087	-0.0694423	0.354471	0.734251	0.93222	glycosyltransferase family 1 protein
KM842_RS00690	23.6293	-0.0695296	0.339089	0.736393	0.93222	sugar ABC transporter permease
KM842_RS00885	48.3513	-0.0697231	0.347602	0.735652	0.93222	hypothetical protein
KM842_RS10085	63.8967	-0.0700558	0.247719	0.727003	0.93222	hypothetical protein
KM842_RS06895	220.367	-0.0701587	0.142815	0.600047	0.880872	hypothetical protein
KM842_RS04280	283.96	-0.0706215	0.179422	0.662545	0.912472	L-threonylcarbamoyladenylate synthase
KM842_RS08165	2808.23	-0.0707279	0.272836	0.735482	0.93222	ATP-dependent Clp protease proteolytic subunit
KM842_RS08015	256.939	-0.0709416	0.23141	0.722962	0.93222	glutamate-5-semialdehyde dehydrogenase
KM842_RS14690	333.523	-0.0709717	0.203351	0.684692	0.921348	alanine racemase
KM842_RS07200	10.1122	-0.0709787	0.381257	0.69879	0.92608	hypothetical protein
KM842_RS12880	180.103	-0.0711238	0.268639	0.729075	0.93222	ATP-binding cassette domain-containing protein
KM842_RS14300	380.212	-0.0711974	0.312353	0.713426	0.930694	Nramp family divalent metal transporter
KM842_RS08225	58.308	-0.0713754	0.252612	0.722548	0.93222	GNAT family N-acetyltransferase
KM842_RS01250	14.6399	-0.0714013	0.371271	0.700812	0.926262	alpha/beta hydrolase
KM842_RS03385	898.833	-0.0714164	0.15551	0.625763	0.896842	dihydroxy-acid dehydratase
KM842_RS13285	352.701	-0.071717	0.140029	0.574039	0.866573	gamma-glutamyl-gamma-aminobutyrate hydrolase family protein
KM842_RS05175	39.0357	-0.0718754	0.301789	0.737762	0.932435	SDR family NAD(P)-dependent oxidoreductase
KM842_RS04155	590.213	-0.0721691	0.132172	0.572943	0.866573	ABC transporter substrate-binding protein
KM842_RS15445	87.7157	-0.0721955	0.212288	0.684869	0.921348	multidrug ABC transporter ATPase
KM842_RS10420	325.881	-0.0722892	0.30289	0.733026	0.93222	transcriptional repressor
KM842_RS07375	29.7309	-0.072387	0.314087	0.736495	0.93222	pyridoxamine 5'-phosphate oxidase family protein
KM842_RS09485	124.563	-0.072565	0.339288	0.726712	0.93222	hypothetical protein
KM842_RS11925	15.5077	-0.0726189	0.374534	0.701368	0.926417	NAD(P)/FAD-dependent oxidoreductase
KM842_RS06780	372.124	-0.0726245	0.318728	0.731034	0.93222	hypothetical protein
KM842_RS12385	88.5474	-0.0726398	0.241478	0.71346	0.930694	DUF6338 family protein
KM842_RS04890	340.156	-0.0727026	0.231898	0.710956	0.930694	3-oxoacyl-ACP reductase FabG
KM842_RS01075	36.7047	-0.0730027	0.385472	0.682295	0.920762	GntR family transcriptional regulator
KM842_RS04110	64.6862	-0.0730676	0.243723	0.712097	0.930694	NAD-dependent epimerase/dehydratase family protein
KM842_RS08855	1071.26	-0.073158	0.340225	0.727704	0.93222	hypothetical protein
KM842_RS15035	8.82555	-0.0731634	0.404297	0.607805	0.886054	ABC transporter permease subunit
KM842_RS00825	265.573	-0.0732119	0.327387	0.740687	0.932709	DUF255 domain-containing protein
KM842_RS02015	167.965	-0.0735517	0.236698	0.713599	0.930694	GNAT family N-acetyltransferase
KM842_RS10700	37.3476	-0.0739573	0.275675	0.724084	0.93222	response regulator transcription factor
KM842_RS00615	262.525	-0.0740189	0.291817	0.727868	0.93222	zinc-binding dehydrogenase
KM842_RS14555	3073.33	-0.0740217	0.312006	0.713765	0.930694	50S ribosomal protein L15
KM842_RS03035	451.149	-0.0740237	0.120007	0.521312	0.847829	glycosyltransferase family 4 protein
KM842_RS08590	115.725	-0.0740486	0.246776	0.711761	0.930694	ABC transporter permease
KM842_RS05680	71.596	-0.0741795	0.375083	0.683512	0.921348	flagellar hook capping protein
KM842_RS06005	1917.98	-0.0742887	0.398347	0.625363	0.896842	hypothetical protein
KM842_RS01840	62.2866	-0.0749608	0.256735	0.713501	0.930694	NRDE family protein
KM842_RS01365	70.7857	-0.0753048	0.316971	0.726695	0.93222	biopolymer transporter Tol
KM842_RS08880	258.925	-0.0754023	0.213249	0.67384	0.918422	class I SAM-dependent methyltransferase
KM842_RS06990	362.827	-0.0758454	0.345861	0.719089	0.931594	NADPH:quinone reductase
KM842_RS03405	445.005	-0.0760264	0.209286	0.677359	0.91898	mannitol-1-phosphate 5-dehydrogenase
KM842_RS06950	55.9336	-0.0763433	0.377118	0.677654	0.91898	VOC family protein
KM842_RS05210	269.81	-0.0763564	0.118357	0.501025	0.841198	anthranilate phosphoribosyltransferase
KM842_RS12660	3073.13	-0.0766028	0.181927	0.638692	0.904807	ATP-dependent zinc metalloprotease FtsH
KM842_RS00435	27.6979	-0.076749	0.302222	0.72026	0.931594	hypothetical protein
KM842_RS11540	83.5872	-0.0767909	0.263751	0.710803	0.930694	phage holin family protein
KM842_RS11395	91.251	-0.0770559	0.252021	0.705428	0.928458	hypothetical protein
KM842_RS08990	108.757	-0.0771352	0.188386	0.644836	0.906	PH domain-containing protein
KM842_RS10370	9.36498	-0.0771438	0.356345	0.698429	0.92608	hypothetical protein
KM842_RS09640	37.5593	-0.0774295	0.297384	0.720517	0.931594	SDR family NAD(P)-dependent oxidoreductase
KM842_RS00935	161.176	-0.0777363	0.332685	0.720088	0.931594	molybdate ABC transporter substrate-binding protein
KM842_RS09250	968.11	-0.07793	0.285006	0.708328	0.930117	Ig-like domain-containing protein
KM842_RS08075	387.791	-0.0779759	0.204768	0.661085	0.912472	Mur ligase family protein
KM842_RS08325	62.4384	-0.078573	0.314364	0.710131	0.930694	EamA family transporter
KM842_RS10265	29.4983	-0.0785906	0.391796	0.62908	0.898607	hypothetical protein
KM842_RS03615	660.804	-0.0788213	0.202523	0.651683	0.909848	AAA family ATPase
KM842_RS14685	415.439	-0.0790288	0.178744	0.617119	0.893004	alanine racemase
KM842_RS04015	126.859	-0.0794336	0.266135	0.701518	0.926417	hypothetical protein
KM842_RS02700	2418.7	-0.0797242	0.148651	0.565502	0.862276	type I DNA topoisomerase
KM842_RS15810	120.321	-0.0800247	0.358971	0.702992	0.926803	hypothetical protein
KM842_RS06545	1516.54	-0.0804117	0.198752	0.652754	0.910206	ABC transporter substrate-binding protein
KM842_RS15865	138.616	-0.0804235	0.306538	0.711731	0.930694	MazG family protein
KM842_RS11400	96.9131	-0.0805074	0.273884	0.69608	0.925556	TIGR03943 family protein
KM842_RS03745	67.3179	-0.0808356	0.239157	0.677678	0.91898	tyrosine recombinase XerC
KM842_RS11720	611.858	-0.0810564	0.341549	0.699967	0.926262	ATP-dependent DNA ligase
KM842_RS15890	518.257	-0.0811421	0.221884	0.664171	0.913562	DUF6049 family protein
KM842_RS06735	385.875	-0.081213	0.133647	0.521935	0.847829	FtsQ-type POTRA domain-containing protein
KM842_RS12095	98.0336	-0.0813361	0.289769	0.698906	0.92608	MarR family transcriptional regulator
KM842_RS15835	19.3849	-0.0815022	0.395823	0.619096	0.893606	C40 family peptidase
KM842_RS15070	11.0061	-0.0817275	0.34511	0.689149	0.921744	SDR family NAD(P)-dependent oxidoreductase
KM842_RS00465	23.5053	-0.0820808	0.40974	0.57881	0.870847	hypothetical protein
KM842_RS08195	15.6589	-0.08216	0.380817	0.648057	0.908494	ATP-grasp domain-containing protein
KM842_RS10970	4.46181	-0.0824106	0.385618	0.643139	0.905467	hypothetical protein
KM842_RS14090	56.9794	-0.0828094	0.298127	0.69563	0.925556	alpha/beta hydrolase
KM842_RS10190	268.416	-0.0830609	0.197461	0.630963	0.899373	class E sortase
KM842_RS07345	168.471	-0.0831779	0.379451	0.659319	0.912472	NADP-dependent oxidoreductase
KM842_RS07920	794.653	-0.0834416	0.132752	0.507068	0.843235	S9 family peptidase
KM842_RS11975	613.286	-0.0835882	0.383921	0.654274	0.910563	NAD-dependent epimerase/dehydratase family protein
KM842_RS09215	565.545	-0.0836318	0.227728	0.668152	0.915033	transcription elongation factor GreA
KM842_RS07710	91.7797	-0.0836746	0.320432	0.692749	0.922589	tRNA (adenosine(37)-N6)-dimethylallyltransferase MiaA
KM842_RS08210	50.0687	-0.0837093	0.227624	0.662351	0.912472	response regulator transcription factor
KM842_RS10450	654.589	-0.0839032	0.184067	0.584808	0.874847	phosphoribosylformylglycinamidine synthase subunit PurQ
KM842_RS07880	895.18	-0.0839986	0.264006	0.689182	0.921744	inorganic phosphate transporter family protein
KM842_RS04090	103.054	-0.0841107	0.260246	0.676109	0.91898	chlorophyllase
KM842_RS00295	120.341	-0.0841924	0.25404	0.674478	0.918893	MFS transporter
KM842_RS10175	339.733	-0.0842531	0.192757	0.628202	0.898607	CPBP family intramembrane metalloprotease
KM842_RS14745	538.223	-0.0846058	0.232783	0.662798	0.912472	DUF4190 domain-containing protein
KM842_RS12015	46.8597	-0.0846184	0.253506	0.675729	0.91898	NAD(P)-dependent oxidoreductase
KM842_RS05815	88.2623	-0.0847717	0.29245	0.689549	0.921843	SufE family protein
KM842_RS13315	15.8551	-0.0848379	0.311464	0.688947	0.921744	tRNA-Ile
KM842_RS05675	150.9	-0.0849135	0.373888	0.640576	0.905439	flagellar hook protein FlgE
KM842_RS06070	173.85	-0.0851121	0.224746	0.637757	0.904807	helix-turn-helix transcriptional regulator
KM842_RS00190	818.847	-0.0851543	0.234356	0.668104	0.915033	class 1b ribonucleoside-diphosphate reductase subunit beta
KM842_RS14980	91.9956	-0.0851687	0.238176	0.666929	0.915033	ROK family transcriptional regulator
KM842_RS04620	147.195	-0.085305	0.212746	0.638228	0.904807	ribulose-phosphate 3-epimerase
KM842_RS10055	209.986	-0.0853328	0.299305	0.696585	0.925736	hypothetical protein
KM842_RS07540	12.5525	-0.0853363	0.372641	0.653412	0.910317	LuxR C-terminal-related transcriptional regulator
KM842_RS09185	274.1	-0.0854328	0.341047	0.677478	0.91898	aminotransferase class V-fold PLP-dependent enzyme
KM842_RS13765	25.5354	-0.0854406	0.349619	0.675734	0.91898	hypothetical protein
KM842_RS12560	36.1077	-0.0856573	0.331411	0.681583	0.92059	hypothetical protein
KM842_RS09705	18.704	-0.0857594	0.328634	0.679789	0.920542	MFS transporter
KM842_RS11445	603.473	-0.0860628	0.185919	0.602836	0.882904	cytochrome c oxidase assembly protein
KM842_RS13495	153.342	-0.0861531	0.176316	0.588205	0.876674	endonuclease/exonuclease/phosphatase family protein
KM842_RS03455	981.028	-0.0864845	0.166786	0.556063	0.862276	glutamate--tRNA ligase
KM842_RS10530	24.9653	-0.0865821	0.300507	0.687609	0.921744	GNAT family N-acetyltransferase
KM842_RS05365	104.115	-0.086805	0.409416	0.550643	0.859957	hypothetical protein
KM842_RS09390	20.019	-0.0868491	0.361941	0.660881	0.912472	helix-turn-helix transcriptional regulator
KM842_RS13065	27.8392	-0.0868795	0.363798	0.660511	0.912472	Brp/Blh family beta-carotene 15,15'-dioxygenase
KM842_RS03015	334.379	-0.0869273	0.199204	0.621127	0.894274	5-(carboxyamino)imidazole ribonucleotide synthase
KM842_RS06865	431.082	-0.0871017	0.181591	0.598676	0.880872	MerR family transcriptional regulator
KM842_RS01385	326.345	-0.0871232	0.331766	0.688535	0.921744	alpha-amylase family protein
KM842_RS04655	339.043	-0.0872412	0.181372	0.578132	0.870243	hypothetical protein
KM842_RS11580	108.537	-0.0877081	0.253445	0.650852	0.909725	hypothetical protein
KM842_RS00575	31.4304	-0.0877585	0.27817	0.670563	0.916738	extracellular solute-binding protein
KM842_RS00610	102.403	-0.0877938	0.298618	0.672295	0.918178	sugar porter family MFS transporter
KM842_RS08970	127.964	-0.0878355	0.259767	0.664019	0.913562	ABC transporter permease
KM842_RS04615	293.74	-0.0881565	0.179574	0.588912	0.876674	rRNA small subunit methyltransferase B
KM842_RS11535	406.923	-0.0882113	0.104164	0.383669	0.776649	histidinol-phosphate transaminase
KM842_RS13075	86.6101	-0.0886557	0.358733	0.656232	0.910612	alpha/beta hydrolase
KM842_RS05465	1.04721	-0.088669	0.432805	0.287935	0.704367	tRNA-Gly
KM842_RS00320	33.5991	-0.0894255	0.252261	0.650811	0.909725	HAMP domain-containing histidine kinase
KM842_RS06775	1454.46	-0.0897441	0.305296	0.691612	0.922589	penicillin-binding protein 2
KM842_RS13615	32.5064	-0.0900393	0.305379	0.67343	0.918422	GntR family transcriptional regulator
KM842_RS02190	392.78	-0.0902248	0.202194	0.614607	0.89101	phosphoglycerate mutase family protein
KM842_RS06770	1227.65	-0.0902403	0.192068	0.595386	0.87937	UDP-N-acetylmuramoyl-L-alanyl-D-glutamate--2,6-diaminopimelate ligase
KM842_RS07555	39.8998	-0.0903649	0.312219	0.675099	0.91898	hypothetical protein
KM842_RS03875	42.8125	-0.09062	0.357296	0.655994	0.910612	PLP-dependent transferase
KM842_RS02585	487.025	-0.0908826	0.341942	0.666368	0.915033	NAD(P)H-binding protein
KM842_RS14010	2.2504	-0.0912136	0.420877	0.43346	0.805557	VOC family protein
KM842_RS02220	3.25882	-0.091249	0.420986	0.417311	0.79588	helix-turn-helix domain-containing protein
KM842_RS12230	505.683	-0.0915077	0.356528	0.641018	0.905439	glycogen debranching protein GlgX
KM842_RS12225	339.05	-0.0917919	0.195651	0.609416	0.886757	AraC family transcriptional regulator
KM842_RS08805	393.482	-0.0919214	0.229083	0.620888	0.894274	phosphotransferase
KM842_RS15610	54.0721	-0.0920609	0.271614	0.655617	0.910563	FmdB family transcriptional regulator
KM842_RS06605	466.249	-0.0923752	0.229031	0.629283	0.898607	dipeptidase
KM842_RS00590	12.047	-0.0927565	0.349378	0.650555	0.909725	carbon-nitrogen hydrolase
KM842_RS15705	350.759	-0.0927885	0.201498	0.593212	0.878502	RNA methyltransferase
KM842_RS08980	928.717	-0.0930147	0.32853	0.630012	0.89893	ABC transporter family substrate-binding protein
KM842_RS08410	304.317	-0.0931346	0.407045	0.55979	0.862276	Hsp20/alpha crystallin family protein
KM842_RS07380	76.6114	-0.0934408	0.282425	0.657676	0.911409	PLP-dependent aminotransferase family protein
KM842_RS15815	868.348	-0.0937157	0.242883	0.642616	0.905467	DUF805 domain-containing protein
KM842_RS03770	653.717	-0.0939398	0.154324	0.51739	0.847399	UMP kinase
KM842_RS08595	389.366	-0.0943888	0.322171	0.661599	0.912472	ATP-binding cassette domain-containing protein
KM842_RS10310	487.838	-0.0944249	0.18015	0.562343	0.862276	phosphoribosylformylglycinamidine cyclo-ligase
KM842_RS11635	2175.08	-0.0946265	0.401414	0.563202	0.862276	NAD(P)/FAD-dependent oxidoreductase
KM842_RS11015	60.8001	-0.0949664	0.374292	0.616685	0.892821	pilus assembly protein CpaE
KM842_RS05955	1976.73	-0.095325	0.156775	0.506637	0.843038	RNA polymerase sigma factor
KM842_RS08250	114.021	-0.0953945	0.331324	0.652425	0.910152	hypothetical protein
KM842_RS04375	167.497	-0.0954432	0.252046	0.630449	0.899047	transglutaminaseTgpA domain-containing protein
KM842_RS14345	43.2384	-0.095661	0.301818	0.655018	0.910563	hypothetical protein
KM842_RS02175	1242.67	-0.0957151	0.268444	0.643584	0.905467	aspartate--tRNA(Asn) ligase
KM842_RS15455	281.091	-0.096237	0.221512	0.611396	0.887943	DUF3027 domain-containing protein
KM842_RS01690	18.7584	-0.0966095	0.313187	0.648812	0.908742	hypothetical protein
KM842_RS13740	6.34163	-0.0968385	0.400539	0.565087	0.862276	ATP-binding cassette domain-containing protein
KM842_RS12680	512.939	-0.0971576	0.193418	0.560955	0.862276	NlpC/P60 family protein
KM842_RS13345	2793.02	-0.0971803	0.211371	0.585641	0.875259	decarboxylating 6-phosphogluconate dehydrogenase
KM842_RS13790	79.6223	-0.0975386	0.253066	0.628105	0.898607	PadR family transcriptional regulator
KM842_RS15745	759.715	-0.0979462	0.167632	0.508975	0.843558	argininosuccinate synthase
KM842_RS04455	171.646	-0.0979566	0.339826	0.655528	0.910563	hypothetical protein
KM842_RS09405	620.703	-0.0984604	0.407249	0.537109	0.853132	carbohydrate ABC transporter permease
KM842_RS00990	187.927	-0.0986005	0.214798	0.594596	0.878854	prephenate dehydratase
KM842_RS02370	115.705	-0.0987735	0.230068	0.608417	0.886272	inositol monophosphatase
KM842_RS13620	35.805	-0.0989836	0.293836	0.645143	0.906025	ADP-ribosylglycohydrolase family protein
KM842_RS13545	54.5157	-0.099107	0.334551	0.639614	0.904807	hypothetical protein
KM842_RS02810	1392.09	-0.0992031	0.29135	0.641576	0.905439	mannitol-1-phosphate 5-dehydrogenase
KM842_RS12175	32.0892	-0.09929	0.282987	0.64193	0.905439	MarR family transcriptional regulator
KM842_RS02305	130.61	-0.0993492	0.230579	0.60926	0.886757	AMP-binding protein
KM842_RS10475	110.647	-0.0993942	0.298768	0.647055	0.907899	DUF1304 family protein
KM842_RS03295	512.322	-0.0994608	0.164924	0.499655	0.840244	PAS domain-containing sensor histidine kinase
KM842_RS14940	604.765	-0.0997875	0.123121	0.388896	0.77804	DUF6350 family protein
KM842_RS13270	778.472	-0.100008	0.233183	0.603128	0.88292	penicillin-binding protein 2
KM842_RS08890	259.413	-0.100047	0.248068	0.619809	0.893606	DUF3117 domain-containing protein
KM842_RS14475	2460.04	-0.100161	0.288167	0.634805	0.903211	50S ribosomal protein L23
KM842_RS07820	231.254	-0.100274	0.217286	0.588963	0.876674	hypothetical protein
KM842_RS11060	3.31395	-0.100905	0.417804	0.440888	0.808579	DUF3060 domain-containing protein
KM842_RS00425	34.762	-0.101005	0.313918	0.637762	0.904807	Ig-like domain repeat protein
KM842_RS06820	439.612	-0.101027	0.209573	0.570682	0.865245	3-deoxy-7-phosphoheptulonate synthase class II
KM842_RS06370	663.086	-0.101959	0.252049	0.610356	0.886958	glycine--tRNA ligase
KM842_RS13810	736.698	-0.101963	0.396459	0.556934	0.862276	aldo/keto reductase
KM842_RS10415	1418.81	-0.102607	0.273004	0.619185	0.893606	catalase
KM842_RS08760	2168.38	-0.103003	0.336159	0.628577	0.898607	trypsin-like peptidase domain-containing protein
KM842_RS05695	13.7155	-0.103445	0.418799	0.448996	0.811243	flagellar FliJ family protein
KM842_RS06480	211.304	-0.103463	0.178202	0.520353	0.847829	DUF1990 domain-containing protein
KM842_RS14625	36.1834	-0.104066	0.287678	0.623975	0.896842	ABC transporter permease
KM842_RS15730	355.871	-0.104069	0.223579	0.579825	0.871322	acetylglutamate kinase
KM842_RS00485	67.2582	-0.104109	0.301372	0.63008	0.89893	DUF1990 domain-containing protein
KM842_RS01670	17.3713	-0.104197	0.335257	0.619297	0.893606	MarR family transcriptional regulator
KM842_RS11120	52.3194	-0.104456	0.323252	0.625762	0.896842	family 1 glycosylhydrolase
KM842_RS07065	193.33	-0.104552	0.208538	0.56576	0.862276	glycosyltransferase
KM842_RS07965	431.042	-0.104684	0.355783	0.624424	0.896842	error-prone DNA polymerase
KM842_RS15435	708.556	-0.105185	0.230511	0.586681	0.876396	DEAD/DEAH box helicase
KM842_RS12825	248.216	-0.105354	0.317191	0.618431	0.893606	NAD-dependent epimerase/dehydratase family protein
KM842_RS11410	49.2051	-0.106008	0.314036	0.619549	0.893606	TetR family transcriptional regulator C-terminal domain-containing protein
KM842_RS03095	750.723	-0.106062	0.186303	0.49196	0.838065	glucose-1-phosphate thymidylyltransferase RfbA
KM842_RS04975	174.516	-0.106067	0.185715	0.524141	0.847829	alpha/beta hydrolase
KM842_RS04540	688.001	-0.106068	0.225334	0.577015	0.868978	elongation factor P
[truncated: 1,145 more rows]

## Sheet: UV20
LocusTag	baseMean	log2FoldChange	lfcSE	pvalue	padj	Annotation
KM842_RS07720	1223.98	4.5736	0.217439	2.55421e-100	7.87207e-97	recombination regulator RecX
KM842_RS10200	795.037	4.14266	0.224126	1.58107e-77	2.43642e-74	SMC family ATPase
KM842_RS07725	3283.09	4.05934	0.232117	5.16679e-70	5.30802e-67	recombinase RecA
KM842_RS10205	735.251	4.25365	0.245828	1.00603e-68	7.75144e-66	exonuclease SbcCD subunit D
KM842_RS05030	769.625	4.23102	0.260173	3.70669e-61	2.2848e-58	DNA polymerase IV
KM842_RS07685	947.613	5.3434	0.338652	2.87915e-57	1.47892e-54	LysM peptidoglycan-binding domain-containing protein
KM842_RS08815	1058.78	3.8643	0.261553	8.86379e-51	3.9026e-48	PD-(D/E)XK nuclease family protein
KM842_RS07975	530.579	6.59868	0.451967	5.1182e-50	1.97179e-47	hypothetical protein
KM842_RS07125	790.322	3.77426	0.278054	2.1788e-43	7.46119e-41	DEAD/DEAH box helicase
KM842_RS07160	792.01	3.64885	0.269639	3.91795e-43	1.20751e-40	bifunctional RecB family nuclease/DEAD/DEAH box helicase
KM842_RS10170	973.719	2.96852	0.227529	2.30233e-40	6.45071e-38	DNA helicase RecQ
KM842_RS12860	219.668	3.2324	0.251007	3.69817e-39	9.49813e-37	DNA-3-methyladenine glycosylase 2 family protein
KM842_RS14235	2089.53	4.34615	0.341119	1.09233e-38	2.51017e-36	ATP-dependent helicase
KM842_RS09300	2085.71	2.83423	0.222445	1.14025e-38	2.51017e-36	transcription-repair coupling factor
KM842_RS07970	488.31	6.939	0.564161	6.65798e-37	1.36799e-34	DNA polymerase Y family protein
KM842_RS09615	809.021	3.86174	0.319461	5.75747e-35	1.10903e-32	hypothetical protein
KM842_RS01055	761.999	3.80602	0.324264	3.64554e-33	6.60916e-31	VWA domain-containing protein
KM842_RS11680	341.304	3.84602	0.328301	4.69091e-33	8.03188e-31	DUF1992 domain-containing protein
KM842_RS08665	1252.04	3.47296	0.3048	1.2863e-31	2.08652e-29	NAD-dependent DNA ligase LigA
KM842_RS03585	457.014	2.13977	0.186539	1.72718e-31	2.66159e-29	ATP-dependent DNA helicase RecG
KM842_RS06100	314.009	4.36853	0.389041	4.29627e-31	6.30529e-29	GIY-YIG nuclease family protein
KM842_RS06105	454.325	4.39972	0.388419	4.71689e-31	6.60793e-29	hypothetical protein
KM842_RS00600	455.155	2.52359	0.222804	6.5037e-31	8.71496e-29	hypothetical protein
KM842_RS04745	1913.58	2.9282	0.263484	4.60613e-30	5.91503e-28	excinuclease ABC subunit UvrB
KM842_RS01060	770.339	3.53885	0.321613	1.56509e-29	1.92944e-27	AAA family ATPase
KM842_RS04760	1132.42	2.83408	0.262343	2.10363e-28	2.49361e-26	excinuclease ABC subunit UvrC
KM842_RS08450	229.815	4.36473	0.409522	3.28883e-28	3.75414e-26	hypothetical protein
KM842_RS12540	1303.66	4.43088	0.418946	9.66453e-28	1.06379e-25	DNA repair protein RadA
KM842_RS07680	799.958	2.46403	0.233919	3.64816e-27	3.87711e-25	histidinol-phosphate transaminase
KM842_RS04750	349.695	3.5167	0.33811	7.07149e-27	7.26478e-25	SDR family NAD(P)-dependent oxidoreductase
KM842_RS09125	695.19	3.51672	0.337211	9.15511e-27	9.10195e-25	DNA recombination protein RmuC
KM842_RS11475	222.08	3.76165	0.363658	1.13251e-26	1.09075e-24	transcriptional repressor
KM842_RS08810	452.78	2.95163	0.290283	9.61007e-26	8.97522e-24	ATP-dependent helicase
KM842_RS07600	753.67	2.91201	0.286279	1.0811e-25	9.79985e-24	RecQ family ATP-dependent DNA helicase
KM842_RS07715	776.4	2.70653	0.267918	3.2149e-25	2.83095e-23	tRNA (N6-isopentenyl adenosine(37)-C2)-methylthiotransferase MiaB
KM842_RS09040	317.235	2.38759	0.239642	1.77104e-24	1.51621e-22	FBP domain-containing protein
KM842_RS05935	1153.16	2.32486	0.235845	3.04003e-24	2.53227e-22	type IIA DNA topoisomerase subunit B
KM842_RS07965	431.042	5.74421	0.586936	3.12688e-24	2.53607e-22	error-prone DNA polymerase
KM842_RS10540	227.003	3.22779	0.330628	8.36932e-24	6.61391e-22	SOS response-associated peptidase
KM842_RS10695	338.483	3.02803	0.310858	1.23701e-23	9.53117e-22	KUP/HAK/KT family potassium transporter
KM842_RS01370	550.21	3.79301	0.397137	2.44719e-23	1.83957e-21	spore photoproduct lyase family protein
KM842_RS04755	3366.22	2.59529	0.275094	1.74995e-22	1.28413e-20	excinuclease ABC subunit UvrA
KM842_RS08580	401.789	3.93159	0.420914	4.38403e-22	3.14223e-20	oxygenase MpaB family protein
KM842_RS14230	147.61	4.67782	0.500544	8.41117e-22	5.89164e-20	Fpg/Nei family DNA glycosylase
KM842_RS11940	98.8217	2.83273	0.304572	1.09628e-21	7.39251e-20	DUF6314 family protein
KM842_RS02595	1297.15	2.33169	0.252058	1.10336e-21	7.39251e-20	DNA polymerase III subunit gamma and tau
KM842_RS07135	211.132	2.89503	0.313059	1.46192e-21	9.58644e-20	DUF1524 domain-containing protein
KM842_RS09560	185.846	5.46864	0.606288	2.06567e-21	1.32633e-19	Fpg/Nei family DNA glycosylase
KM842_RS06025	997.36	3.72598	0.408134	3.01589e-21	1.89693e-19	iron-containing redox enzyme family protein
KM842_RS11470	154.588	3.50922	0.386092	3.48717e-21	2.14949e-19	alpha/beta hydrolase
KM842_RS02105	422.898	1.92938	0.210925	5.24075e-21	3.16705e-19	DNA photolyase family protein
KM842_RS01525	353.568	2.28325	0.250327	5.54021e-21	3.28364e-19	ATP-binding cassette domain-containing protein
KM842_RS02100	302.336	2.09216	0.231582	1.49332e-20	8.68382e-19	serine hydrolase
KM842_RS04725	1469.61	1.8991	0.215185	8.22031e-20	4.69167e-18	DNA polymerase I
KM842_RS08305	217.306	2.05123	0.23397	1.61646e-19	9.05803e-18	ABC transporter ATP-binding protein/permease
KM842_RS09120	447.957	2.24432	0.25801	1.74808e-19	9.6207e-18	exonuclease domain-containing protein
KM842_RS04970	762.681	3.10188	0.365351	4.28297e-19	2.31581e-17	3'-5' exonuclease
KM842_RS06245	5114.67	1.41747	0.164386	8.73768e-19	4.64302e-17	pyruvate dehydrogenase (acetyl-transferring), homodimeric type
KM842_RS09875	75.6001	4.32829	0.515842	1.9908e-18	1.03994e-16	hypothetical protein
KM842_RS14285	221.043	2.20083	0.261418	2.74059e-18	1.40775e-16	GNAT family N-acetyltransferase
KM842_RS02600	178.867	2.55152	0.304234	2.87757e-18	1.45388e-16	recombination mediator RecR
KM842_RS12545	100.488	3.90128	0.472163	5.77163e-18	2.86906e-16	3-beta hydroxysteroid dehydrogenase
KM842_RS02710	601.813	2.22001	0.26926	1.07805e-17	5.2739e-16	DNA polymerase III subunit delta'
KM842_RS11945	127.746	2.61628	0.3178	1.29798e-17	6.25058e-16	pentapeptide repeat-containing protein
KM842_RS00605	415.168	2.40553	0.292294	1.49219e-17	7.07528e-16	LysM domain-containing protein
KM842_RS01380	127.074	4.40006	0.547139	1.71549e-17	8.0108e-16	DUF3253 domain-containing protein
KM842_RS04490	366.444	1.87415	0.228628	2.79095e-17	1.28384e-15	replication-associated recombination protein A
KM842_RS14120	158.635	3.8135	0.483033	3.58071e-17	1.6229e-15	MFS transporter
KM842_RS02620	507.319	4.17202	0.52499	6.47406e-17	2.89175e-15	Rv2578c family radical SAM protein
KM842_RS01520	189.192	2.38841	0.302851	2.16961e-16	9.55248e-15	ABC transporter permease
KM842_RS02110	627.763	1.97047	0.250859	4.06584e-16	1.76492e-14	MarR family winged helix-turn-helix transcriptional regulator
KM842_RS09495	522.132	3.13431	0.407262	4.27718e-16	1.83087e-14	helix-turn-helix transcriptional regulator
KM842_RS07250	720.809	1.37211	0.175002	5.19903e-16	2.19499e-14	AAA domain-containing protein
KM842_RS03920	342.707	2.72278	0.355008	5.72488e-16	2.38433e-14	histidinol phosphatase
KM842_RS00840	202.543	3.38997	0.435931	5.86718e-16	2.41102e-14	rhodanese-like domain-containing protein
KM842_RS13965	168.833	2.15925	0.278634	7.97069e-16	3.23232e-14	bifunctional 3'-5' exonuclease/DNA polymerase
KM842_RS12760	651.177	2.24625	0.294448	1.96574e-15	7.86806e-14	proline dehydrogenase family protein
KM842_RS14865	1632.54	1.63725	0.215289	3.2234e-15	1.27366e-13	UvrD-helicase domain-containing protein
KM842_RS14130	82.2038	4.67271	0.641577	6.97116e-15	2.71964e-13	hypothetical protein
KM842_RS06500	283.858	1.57235	0.211985	1.47968e-14	5.70046e-13	DNA polymerase III subunit delta
KM842_RS05145	344.478	1.43058	0.19342	2.08948e-14	7.95034e-13	NUDIX domain-containing protein
KM842_RS09050	100.814	2.53059	0.348665	2.2696e-14	8.53037e-13	LysR substrate-binding domain-containing protein
KM842_RS11480	165.557	2.04783	0.280843	2.37987e-14	8.83707e-13	metal ABC transporter permease
KM842_RS06535	774.826	-2.52835	0.347862	2.45795e-14	9.01832e-13	cytochrome d ubiquinol oxidase subunit II
KM842_RS01780	83.2748	2.40055	0.332606	4.17972e-14	1.51552e-12	MmcQ/YjbR family DNA-binding protein
KM842_RS13695	138.062	2.48888	0.34681	5.62443e-14	2.01564e-12	hypothetical protein
KM842_RS13190	708.353	-3.21752	0.458043	8.19975e-14	2.90479e-12	sugar phosphate isomerase/epimerase
KM842_RS10290	316.356	3.55152	0.509535	9.93364e-14	3.47903e-12	DUF3072 domain-containing protein
KM842_RS14175	213.358	3.02057	0.434034	1.63534e-13	5.60015e-12	helix-turn-helix domain-containing protein
KM842_RS04080	344.408	-1.98954	0.281687	1.62558e-13	5.60015e-12	gluconate:H+ symporter
KM842_RS06375	72.3613	4.09669	0.603924	2.76425e-13	9.36201e-12	aminotransferase class V-fold PLP-dependent enzyme
KM842_RS14415	228.729	1.82043	0.260836	3.25577e-13	1.09068e-11	DUF6121 family protein
KM842_RS05295	303.219	1.28487	0.184323	5.5988e-13	1.85543e-11	Holliday junction branch migration DNA helicase RuvB
KM842_RS11515	478.035	2.07562	0.305087	6.07676e-13	1.9924e-11	GNAT family N-acetyltransferase
KM842_RS07605	96.8266	3.18302	0.481924	1.91427e-12	6.2103e-11	oxidoreductase
KM842_RS06250	733.372	1.47098	0.218325	2.03446e-12	6.53145e-11	helix-turn-helix domain-containing protein
KM842_RS07980	171.771	2.29091	0.347161	2.40061e-12	7.62752e-11	anthranilate synthase component I family protein
KM842_RS01170	1370.32	-1.99753	0.305063	4.32471e-12	1.36008e-10	bifunctional metallophosphatase/5'-nucleotidase
KM842_RS09155	365.659	1.31235	0.198775	7.03062e-12	2.18872e-10	exodeoxyribonuclease VII large subunit
KM842_RS09045	54.6155	2.61179	0.41219	1.43835e-11	4.43298e-10	hypothetical protein
KM842_RS08735	57.3183	2.26145	0.355386	1.54519e-11	4.71512e-10	hypothetical protein
KM842_RS04830	501.528	-1.14257	0.176884	2.42299e-11	7.32123e-10	heme o synthase
KM842_RS00125	657.922	-3.40159	0.556563	5.19925e-11	1.55574e-09	glycoside hydrolase family 3 C-terminal domain-containing protein
KM842_RS13490	95.5763	1.86466	0.301654	6.78764e-11	2.01149e-09	IS3 family transposase
KM842_RS07155	92.2793	2.29025	0.375683	8.04681e-11	2.36193e-09	hypothetical protein
KM842_RS13200	57.3892	-2.52401	0.417396	8.24128e-11	2.39619e-09	TetR/AcrR family transcriptional regulator
KM842_RS14125	79.1885	3.71949	0.641972	1.1108e-10	3.19953e-09	DUF1697 domain-containing protein
KM842_RS08660	111.407	2.78006	0.463778	1.2972e-10	3.70182e-09	alpha/beta hydrolase
KM842_RS11935	107.367	2.48264	0.422979	2.72848e-10	7.71485e-09	VOC family protein
KM842_RS01275	130.821	2.41738	0.411258	2.75483e-10	7.71854e-09	alpha/beta hydrolase
KM842_RS06030	165.274	2.84327	0.493229	3.21666e-10	8.93131e-09	CDGSH iron-sulfur domain-containing protein
KM842_RS14225	226.733	3.34729	0.577689	3.96817e-10	1.09196e-08	hypothetical protein
KM842_RS06035	247.341	2.67393	0.46435	4.06445e-10	1.10855e-08	SPOR domain-containing protein
KM842_RS01375	146.428	4.68634	0.834258	4.15472e-10	1.12323e-08	CsbD family protein
KM842_RS05670	62.5859	2.80978	0.482375	4.244e-10	1.13739e-08	hypothetical protein
KM842_RS13485	1327.89	2.64333	0.459695	4.42242e-10	1.17499e-08	replicative DNA helicase
KM842_RS13195	599.104	-2.87119	0.497227	4.50904e-10	1.18777e-08	Gfo/Idh/MocA family oxidoreductase
KM842_RS04000	450.96	2.62744	0.461582	7.07598e-10	1.84815e-08	hypothetical protein
KM842_RS15825	1318.89	-1.06452	0.18096	9.69643e-10	2.51129e-08	lytic transglycosylase domain-containing protein
KM842_RS08915	402.123	-0.905756	0.155718	1.9496e-09	5.00721e-08	succinyldiaminopimelate transaminase
KM842_RS02545	204.037	2.03635	0.366786	2.20236e-09	5.60964e-08	MFS transporter
KM842_RS08505	671.473	1.63257	0.292696	2.69978e-09	6.82026e-08	oligoribonuclease
KM842_RS10285	300.789	1.50315	0.268698	2.73039e-09	6.84151e-08	hypothetical protein
KM842_RS02765	228.212	0.808001	0.142003	4.66492e-09	1.15946e-07	bifunctional diaminohydroxyphosphoribosylaminopyrimidine deaminase/5-amino-6-(5-phosphoribosylamino)uracil reductase RibD
KM842_RS03795	206.836	-1.21785	0.219738	5.20658e-09	1.28374e-07	hypothetical protein
KM842_RS14755	956.808	-2.7621	0.530212	9.03353e-09	2.20963e-07	co-chaperone GroES
KM842_RS01135	108.513	1.67072	0.311582	9.69734e-09	2.33494e-07	DUF58 domain-containing protein
KM842_RS06390	125.742	1.16719	0.213557	9.68156e-09	2.33494e-07	DNA repair protein RecO
KM842_RS05035	556.444	1.50302	0.281794	1.09869e-08	2.62124e-07	DEAD/DEAH box helicase
KM842_RS07995	758.415	1.14964	0.212169	1.10565e-08	2.62124e-07	ribosome silencing factor
KM842_RS07240	420.728	-1.52631	0.285961	1.15912e-08	2.72703e-07	UvrD-helicase domain-containing protein
KM842_RS10435	280.212	1.65229	0.312516	1.35461e-08	3.16281e-07	DHA2 family efflux MFS transporter permease subunit
KM842_RS14275	243.338	1.89286	0.361634	1.4834e-08	3.43748e-07	DUF1684 domain-containing protein
KM842_RS14780	938.746	-0.986109	0.180888	1.56687e-08	3.60381e-07	IMP dehydrogenase
KM842_RS05955	1976.73	-0.905426	0.167723	2.11607e-08	4.83091e-07	RNA polymerase sigma factor
KM842_RS14180	61.0427	2.68689	0.530411	2.33647e-08	5.29486e-07	methylated-DNA--[protein]-cysteine S-methyltransferase
KM842_RS12020	67.9449	-1.43858	0.276152	2.67047e-08	6.00759e-07	NAD(P)-dependent alcohol dehydrogenase
KM842_RS13925	279.262	1.17847	0.22384	2.90983e-08	6.49863e-07	hypothetical protein
KM842_RS09165	597.289	1.11816	0.212392	3.13446e-08	6.94994e-07	DUF4245 family protein
KM842_RS09870	52.6698	2.88931	0.587927	4.82997e-08	1.06328e-06	hypothetical protein
KM842_RS05890	5983.86	-1.86651	0.374809	5.05287e-08	1.10446e-06	aconitate hydratase
KM842_RS10685	49.2754	2.0943	0.421639	5.36981e-08	1.16547e-06	hypothetical protein
KM842_RS05320	1097.5	-0.996445	0.193056	6.55634e-08	1.41305e-06	pyridoxal 5'-phosphate synthase lyase subunit PdxS
KM842_RS11270	207.15	-1.26679	0.25016	7.33112e-08	1.56906e-06	isopentenyl-diphosphate Delta-isomerase
KM842_RS11035	159.979	-1.95799	0.398309	7.49367e-08	1.59279e-06	MerR family transcriptional regulator
KM842_RS09610	88.8977	1.66088	0.334764	8.26329e-08	1.74435e-06	discoidin domain-containing protein
KM842_RS10295	74.2076	3.04965	0.633411	8.5162e-08	1.7855e-06	DoxX family protein
KM842_RS11045	1100.62	-2.42349	0.503836	8.71269e-08	1.81436e-06	nucleotide exchange factor GrpE
KM842_RS06525	514.944	-1.60766	0.32747	1.04519e-07	2.16193e-06	thiol reductant ABC exporter subunit CydC
KM842_RS15115	577.908	-1.52931	0.310103	1.06943e-07	2.19733e-06	serine hydroxymethyltransferase
KM842_RS05930	1112.54	1.25705	0.255229	1.19376e-07	2.43653e-06	DNA topoisomerase IV subunit A
KM842_RS04660	584.536	-0.728661	0.142945	1.47581e-07	2.99241e-06	indole-3-glycerol phosphate synthase TrpC
KM842_RS14240	132.952	-1.45532	0.301588	1.82101e-07	3.66821e-06	PadR family transcriptional regulator
KM842_RS00630	257.198	1.11546	0.226408	1.85459e-07	3.71158e-06	mevalonate kinase
KM842_RS09240	379.943	2.38107	0.517783	2.0844e-07	4.14459e-06	winged helix DNA-binding domain-containing protein
KM842_RS03935	316.342	-0.890533	0.179813	2.19094e-07	4.32851e-06	3-phosphoshikimate 1-carboxyvinyltransferase
KM842_RS10990	750.337	-2.78908	0.604151	2.28184e-07	4.47937e-06	AAA family ATPase
KM842_RS02660	3502.88	0.815913	0.16555	2.47713e-07	4.83198e-06	transglycosylase domain-containing protein
KM842_RS13330	2099.76	-1.33304	0.279156	2.50896e-07	4.86328e-06	DNA topoisomerase (ATP-hydrolyzing) subunit B
KM842_RS00650	288.927	1.03378	0.212679	3.00322e-07	5.78496e-06	hydroxymethylglutaryl-CoA synthase
KM842_RS08560	525.583	-1.23598	0.25876	3.13429e-07	5.99992e-06	aldo/keto reductase family protein
KM842_RS09470	97.1935	1.42077	0.299998	3.23987e-07	6.16376e-06	MFS transporter
KM842_RS12265	39.3923	2.30244	0.508409	4.37649e-07	8.27505e-06	metal-sensitive transcriptional regulator
KM842_RS00655	75.6515	1.83696	0.400379	4.46849e-07	8.39749e-06	glycoside hydrolase family 2
KM842_RS11050	6095.5	-2.63962	0.597094	4.53471e-07	8.47029e-06	molecular chaperone DnaK
KM842_RS06540	1663.66	-1.77147	0.388044	4.8739e-07	9.04902e-06	cytochrome ubiquinol oxidase subunit I
KM842_RS15800	329.286	2.06347	0.468691	5.39398e-07	9.95464e-06	helix-turn-helix domain-containing protein
KM842_RS06530	396.705	-1.61549	0.355357	5.87436e-07	1.07767e-05	thiol reductant ABC exporter subunit CydD
KM842_RS15460	529.15	-0.839466	0.176385	6.67994e-07	1.2182e-05	phosphoserine transaminase
KM842_RS08740	318.755	0.973587	0.208132	7.24804e-07	1.31403e-05	CDP-glycerol glycerophosphotransferase family protein
KM842_RS06690	102.876	1.1574	0.252225	7.98381e-07	1.43895e-05	hypothetical protein
KM842_RS09170	210.175	1.16335	0.253115	8.20258e-07	1.46979e-05	carbonic anhydrase
KM842_RS06635	209.873	-0.953568	0.203414	8.41756e-07	1.49959e-05	glycosyltransferase family 2 protein
KM842_RS05665	737.903	1.38386	0.309091	1.00197e-06	1.77476e-05	peptide chain release factor 3
KM842_RS13000	76.8846	-1.38036	0.309099	1.18221e-06	2.08204e-05	MFS transporter
KM842_RS10300	215.624	1.86177	0.42939	1.19601e-06	2.09438e-05	FAD-dependent oxidoreductase
KM842_RS01515	38.8587	2.72864	0.643974	1.24001e-06	2.15916e-05	nicotinamide riboside transporter PnuC
KM842_RS05310	1195.74	-0.829226	0.177654	1.28055e-06	2.21721e-05	YebC/PmpR family DNA-binding transcriptional regulator
KM842_RS15690	6504.53	-1.04477	0.230433	1.35336e-06	2.3302e-05	translation initiation factor IF-3
KM842_RS03780	540.506	-0.725211	0.155954	1.41134e-06	2.41652e-05	phosphatidate cytidylyltransferase
KM842_RS05230	4166.93	0.932074	0.204114	1.46273e-06	2.49069e-05	cytochrome bc complex cytochrome b subunit
KM842_RS07140	96.0568	2.36	0.567946	1.50218e-06	2.54381e-05	SDR family oxidoreductase
KM842_RS08895	214.385	1.15641	0.259961	1.55808e-06	2.62405e-05	hypothetical protein
KM842_RS04005	587.506	1.47164	0.340458	1.60663e-06	2.69111e-05	MFS transporter
KM842_RS01080	159.554	2.38049	0.566816	1.63399e-06	2.72214e-05	LCP family protein
KM842_RS05885	633.164	1.17803	0.26554	1.70054e-06	2.81778e-05	1-deoxy-D-xylulose-5-phosphate synthase
KM842_RS08050	2583.3	0.942463	0.208417	1.78227e-06	2.93741e-05	Rne/Rng family ribonuclease
KM842_RS10195	22.657	2.26935	0.537131	1.86587e-06	3.05884e-05	hypothetical protein
KM842_RS08145	1229.73	1.16571	0.263449	1.93189e-06	3.15031e-05	ATP-dependent Clp protease ATP-binding subunit ClpX
KM842_RS10885	264.821	1.09875	0.247256	1.97015e-06	3.18028e-05	exodeoxyribonuclease III
KM842_RS09005	1157.98	0.899691	0.199298	1.9709e-06	3.18028e-05	ABC transporter permease
KM842_RS09130	1209.06	-1.12418	0.25399	2.04519e-06	3.28295e-05	class II fructose-bisphosphatase
KM842_RS12380	302.36	1.28678	0.296901	2.31075e-06	3.67099e-05	hypothetical protein
KM842_RS03420	648.199	-0.83148	0.184421	2.30253e-06	3.67099e-05	phosphoglycerate dehydrogenase
KM842_RS08845	672.82	-0.886045	0.19812	2.35179e-06	3.71703e-05	aminopeptidase P family protein
KM842_RS04260	3577.25	1.12092	0.257597	2.68246e-06	4.21803e-05	transcription termination factor Rho
KM842_RS11525	1235.2	-0.758646	0.168254	2.76948e-06	4.33275e-05	alpha-ketoacid dehydrogenase subunit beta
KM842_RS13185	364.079	-2.7241	0.673723	2.79552e-06	4.35141e-05	MFS transporter
KM842_RS00645	205.837	1.21032	0.278647	2.82724e-06	4.37867e-05	hydroxymethylglutaryl-CoA reductase
KM842_RS04910	787.462	-0.995832	0.226787	3.10482e-06	4.78453e-05	ABC transporter ATP-binding protein
KM842_RS04265	1223.84	1.39926	0.329831	3.29538e-06	5.05291e-05	peptide chain release factor 1
KM842_RS01000	556.541	-0.672975	0.150738	3.44867e-06	5.26179e-05	serine--tRNA ligase
KM842_RS12970	1011.26	-0.865422	0.197206	3.77546e-06	5.732e-05	peptidase M13
KM842_RS00245	68.4642	2.88725	0.733138	3.89645e-06	5.8867e-05	SDR family oxidoreductase
KM842_RS12325	75.0122	1.50134	0.363129	4.04305e-06	6.07838e-05	aldo/keto reductase
KM842_RS13010	132.922	-1.10075	0.257458	4.06432e-06	6.0807e-05	HAD hydrolase-like protein
KM842_RS15415	5413.41	-2.39973	0.613303	4.08747e-06	6.08579e-05	chaperonin GroEL
KM842_RS09160	182.251	1.2504	0.298672	4.20805e-06	6.23519e-05	exodeoxyribonuclease VII small subunit
KM842_RS12105	2397.72	2.06942	0.514989	4.41666e-06	6.51298e-05	LysM peptidoglycan-binding domain-containing protein
KM842_RS14870	93.8209	1.09209	0.256474	4.57004e-06	6.70708e-05	GNAT family N-acetyltransferase
KM842_RS04480	1166.39	-0.645118	0.145516	4.81928e-06	7.03934e-05	DUF349 domain-containing protein
KM842_RS03960	438.533	-0.531468	0.119371	5.02105e-06	7.29948e-05	GuaB1 family IMP dehydrogenase-related protein
KM842_RS08005	631.232	-0.92769	0.216507	5.40831e-06	7.82554e-05	nicotinate-nucleotide adenylyltransferase
KM842_RS11520	1098.43	-0.705245	0.163361	6.06442e-06	8.7339e-05	2-oxo acid dehydrogenase subunit E2
KM842_RS09565	250.962	2.62305	0.689263	6.27962e-06	9.00176e-05	family 43 glycosylhydrolase
KM842_RS04730	1314.16	1.30582	0.319955	6.65874e-06	9.50103e-05	DUF885 family protein
KM842_RS07695	1156.94	-0.829472	0.195252	7.00435e-06	9.94811e-05	GTPase HflX
KM842_RS07000	611.924	-2.14858	0.553698	7.23065e-06	0.000102224	acyl-CoA dehydrogenase family protein
KM842_RS02655	875.511	0.949467	0.226455	7.94253e-06	0.000111776	metallophosphoesterase
KM842_RS11510	143.275	1.10062	0.268174	8.77473e-06	0.000122454	GntR family transcriptional regulator
KM842_RS02950	1613.76	-0.977469	0.235894	8.7808e-06	0.000122454	ATP-grasp domain-containing protein
KM842_RS04425	908.481	-0.740078	0.174425	9.23522e-06	0.000128211	proline--tRNA ligase
KM842_RS03700	398.318	1.64752	0.419942	9.30588e-06	0.000128613	type I methionyl aminopeptidase
KM842_RS07750	1622.57	0.974045	0.235173	9.67946e-06	0.000133179	DNA translocase FtsK
KM842_RS01550	352.347	1.84041	0.477424	9.78286e-06	0.000134003	ATP-binding cassette domain-containing protein
KM842_RS12900	1201.58	1.00762	0.244198	1.00029e-05	0.000136411	hydroxymethylbilane synthase
KM842_RS03200	407.028	-0.533695	0.123679	1.02169e-05	0.000138716	DUF5719 family protein
KM842_RS08300	46.7462	1.70816	0.44082	1.05573e-05	0.000142708	alpha/beta hydrolase
KM842_RS06360	62.6174	1.06077	0.261467	1.1848e-05	0.000158763	YbaK/EbsC family protein
KM842_RS03630	374.659	-1.05993	0.261897	1.18184e-05	0.000158763	hypothetical protein
KM842_RS11040	1693.02	-1.55375	0.401935	1.22413e-05	0.000163323	DnaJ domain-containing protein
KM842_RS15510	482.69	-0.977223	0.242316	1.37819e-05	0.000183085	ammonia-dependent NAD(+) synthetase
KM842_RS06730	1542.65	-0.677285	0.162827	1.44816e-05	0.000191555	cell division protein FtsZ
KM842_RS07410	53.4525	-1.89807	0.50623	1.45461e-05	0.000191586	sugar ABC transporter ATP-binding protein
KM842_RS04485	190.399	-0.887087	0.218509	1.52189e-05	0.000199595	peptidylprolyl isomerase
KM842_RS03660	1302.38	-0.628288	0.149961	1.58066e-05	0.000206423	signal recognition particle protein
KM842_RS07770	222.937	-0.829656	0.204045	1.61359e-05	0.000209835	thymidylate synthase
KM842_RS06060	447.497	-0.549074	0.131071	1.67025e-05	0.00021629	Nif3-like dinuclear metal center hexameric protein
KM842_RS01795	380.84	2.25744	0.618654	1.72506e-05	0.000222454	hypothetical protein
KM842_RS01800	238.353	1.86257	0.500394	1.79768e-05	0.000230852	hypothetical protein
KM842_RS12420	59.2105	1.52386	0.402142	1.86534e-05	0.000238546	hypothetical protein
KM842_RS01555	1020.21	1.63788	0.439357	1.88828e-05	0.000240482	DUF2092 domain-containing protein
KM842_RS14940	604.765	-0.533313	0.128536	1.97752e-05	0.000249783	DUF6350 family protein
KM842_RS12170	205.335	-0.80257	0.198784	1.96985e-05	0.000249783	family 20 glycosylhydrolase
KM842_RS06355	459.039	-0.606559	0.146798	2.01193e-05	0.000253093	tRNA dihydrouridine synthase DusB
KM842_RS05920	1047.34	-0.92455	0.234967	2.24743e-05	0.000281569	septation protein SepH
KM842_RS07005	90.4383	-1.65407	0.447224	2.35761e-05	0.000294176	QsdR family transcriptional regulator
KM842_RS01935	63.4015	-2.07338	0.584629	2.42247e-05	0.000301051	FAD-dependent oxidoreductase
KM842_RS05965	538.138	1.1992	0.315326	2.43929e-05	0.000301924	PAC2 family protein
KM842_RS04720	159.025	-0.643747	0.158497	2.45066e-05	0.000302118	hotdog fold thioesterase
KM842_RS01925	82.1984	-2.60151	0.773713	2.6433e-05	0.000324568	NUDIX hydrolase
KM842_RS14330	89.3844	1.81267	0.509377	2.85335e-05	0.000348969	hypothetical protein
KM842_RS15050	131.23	-1.28671	0.344304	2.92487e-05	0.000356303	glucosamine-6-phosphate deaminase
KM842_RS13945	553.901	-0.861023	0.218482	3.05709e-05	0.000370942	NADP-dependent oxidoreductase
KM842_RS02795	612.318	-1.31975	0.357262	3.14548e-05	0.000380171	phosphoenolpyruvate--protein phosphotransferase
KM842_RS05305	281.437	-0.612082	0.153432	3.44949e-05	0.000415286	crossover junction endodeoxyribonuclease RuvC
KM842_RS01225	31.2526	-1.30411	0.355384	3.51285e-05	0.000421269	hypothetical protein
KM842_RS08780	3281.68	0.612218	0.15356	3.54708e-05	0.000423724	UPF0182 family protein
KM842_RS15280	1217.92	-0.892566	0.233318	3.7915e-05	0.000451174	phosphoglyceromutase
KM842_RS07235	972.519	-1.04715	0.278482	3.88845e-05	0.000460931	DEAD/DEAH box helicase
KM842_RS13940	118.587	-1.12996	0.305158	4.10755e-05	0.000485037	shikimate 5-dehydrogenase
KM842_RS11575	210.21	1.23883	0.338407	4.2836e-05	0.000503895	cation diffusion facilitator family transporter
KM842_RS00335	48.0447	-1.36293	0.381025	4.37303e-05	0.000512459	hypothetical protein
KM842_RS10495	240.192	1.159	0.316721	4.87109e-05	0.000563937	organic hydroperoxide resistance protein
KM842_RS05240	647.655	-0.715744	0.186841	4.8855e-05	0.000563937	stealth conserved region 3 domain-containing protein
KM842_RS04045	198.835	-0.750124	0.194926	4.8768e-05	0.000563937	SDR family oxidoreductase
KM842_RS10985	374.233	-2.63902	0.817946	4.86691e-05	0.000563937	DUF2231 domain-containing protein
KM842_RS01465	121.389	1.99263	0.585362	5.03383e-05	0.000578891	cryptochrome/photolyase family protein
KM842_RS00360	811.043	-1.65086	0.475723	5.21745e-05	0.000597777	DUF969 family protein
KM842_RS02770	187.833	0.777193	0.203443	5.27963e-05	0.00060266	GNAT family N-acetyltransferase
KM842_RS01130	196.715	1.15944	0.319394	5.37574e-05	0.000611367	MoxR family ATPase
KM842_RS04085	148.733	-1.2072	0.337943	5.73883e-05	0.00065026	gluconokinase, GntK/IdnK-type
KM842_RS11600	201.594	-0.639945	0.165272	5.81461e-05	0.000656434	DUF308 domain-containing protein
KM842_RS13580	116.192	-0.954159	0.258504	6.09186e-05	0.000685223	alcohol dehydrogenase catalytic domain-containing protein
KM842_RS00720	25.8681	-1.50577	0.440028	6.7522e-05	0.000756738	hypothetical protein
KM842_RS04215	137.812	1.09017	0.302525	6.82888e-05	0.000762558	amino acid adenylation domain-containing protein
KM842_RS04505	2084.63	0.634937	0.165738	6.89893e-05	0.0007676	alanine--tRNA ligase
KM842_RS07620	144.831	1.27552	0.363774	7.25027e-05	0.000803789	hypothetical protein
KM842_RS15340	1969.17	-1.38375	0.396924	7.30931e-05	0.00080743	sn-glycerol-3-phosphate ABC transporter ATP-binding protein UgpC
KM842_RS07885	191.265	-0.880068	0.239276	7.4319e-05	0.00081804	sodium:proton antiporter
KM842_RS01930	142.242	-2.48518	0.785636	7.51886e-05	0.000824666	quinolinate synthase NadA
KM842_RS04765	659.703	0.855312	0.232043	7.55563e-05	0.000825761	RNase adapter RapZ
KM842_RS02360	467.009	-1.00535	0.279148	7.62232e-05	0.000830105	YajQ family cyclic di-GMP-binding protein
KM842_RS07740	130.468	0.699033	0.186145	7.89266e-05	0.00085652	nicotinamide-nucleotide amidohydrolase family protein
KM842_RS04885	541.782	1.38034	0.403453	8.1934e-05	0.000886037	DUF3099 domain-containing protein
KM842_RS07890	497.064	-1.28237	0.374911	8.44121e-05	0.000909644	ABC transporter permease
KM842_RS06125	122.902	-1.02877	0.28955	8.95939e-05	0.00096212	acetylxylan esterase
KM842_RS10545	77.612	1.84557	0.569095	9.41796e-05	0.00100785	GNAT family N-acetyltransferase
KM842_RS07215	74.5998	-2.34993	0.748716	9.47944e-05	0.00101092	ADP-ribosylglycohydrolase family protein
KM842_RS12875	444.53	-1.19574	0.348931	0.000100979	0.00107317	GntR family transcriptional regulator
KM842_RS09280	2869.66	-0.669146	0.181652	0.000111267	0.00117843	phosphopyruvate hydratase
KM842_RS03945	95.5234	-0.943623	0.265476	0.000113172	0.00119451	zf-HC2 domain-containing protein
KM842_RS10875	1118.88	-0.471399	0.125832	0.000119836	0.00126052	M23 family metallopeptidase
KM842_RS00635	237.577	0.829471	0.232046	0.000121014	0.00126859	diphosphomevalonate decarboxylase
KM842_RS01140	179.646	1.15065	0.339248	0.000126263	0.00131912	transglutaminase-like domain-containing protein
KM842_RS13280	1389.4	-0.590006	0.160943	0.000133671	0.0013918	Stk1 family PASTA domain-containing Ser/Thr kinase
KM842_RS09370	701.611	-0.764922	0.214271	0.000134135	0.00139193	ribose-phosphate diphosphokinase
KM842_RS07815	6783.2	0.960969	0.275902	0.000138308	0.00143042	polyribonucleotide nucleotidyltransferase
KM842_RS02550	125.061	1.20156	0.361152	0.000149971	0.00154476	substrate-binding domain-containing protein
KM842_RS08045	137.368	0.815021	0.231462	0.000150412	0.00154476	hypothetical protein
KM842_RS04710	1069.35	-0.57509	0.157594	0.000150867	0.00154476	response regulator
KM842_RS14810	611.655	-0.556649	0.151845	0.000152578	0.00155711	GuaB3 family IMP dehydrogenase-related protein
KM842_RS12895	242.883	1.37663	0.422102	0.000154536	0.00157188	uroporphyrinogen-III synthase
KM842_RS13080	243.124	-1.83486	0.598277	0.00016493	0.00167208	hypothetical protein
KM842_RS09000	692.552	0.850962	0.244914	0.000167528	0.00169286	ABC transporter permease
KM842_RS15200	848.528	-0.662244	0.185899	0.000169011	0.00170226	RNA degradosome polyphosphate kinase
KM842_RS03955	3499.27	-0.867526	0.256434	0.000199314	0.00200093	multifunctional oxoglutarate decarboxylase/oxoglutarate dehydrogenase thiamine pyrophosphate-binding subunit/dihydrolipoyllysine-residue succinyltransferase subunit
KM842_RS11595	55.0394	-0.852768	0.249016	0.000204544	0.00204677	hypothetical protein
KM842_RS07145	201.196	-0.84961	0.248585	0.000205342	0.00204811	SseB family protein
KM842_RS01985	90.1062	-1.08981	0.330903	0.000207205	0.00206002	DNA-3-methyladenine glycosylase I
KM842_RS07080	587.975	-1.51148	0.489875	0.00021695	0.00214997	APC family permease
KM842_RS05150	445.072	1.71628	0.573669	0.000236912	0.00234026	hypothetical protein
KM842_RS02200	106.324	-0.64814	0.185996	0.000246374	0.00242596	cytochrome c biogenesis protein CcdA
KM842_RS06630	286.083	-0.81107	0.240061	0.000252284	0.00247624	hypothetical protein
KM842_RS05335	185.949	0.73071	0.212667	0.000258283	0.00251136	adenine phosphoribosyltransferase
KM842_RS03185	374.133	-0.689938	0.200336	0.000257597	0.00251136	UDP-glucose 4-epimerase GalE
KM842_RS00515	374.753	-1.65235	0.553461	0.000258306	0.00251136	ABC transporter permease
KM842_RS05095	456.878	-0.584777	0.167411	0.00025931	0.00251319	peptidylprolyl isomerase
KM842_RS14390	23.1072	2.01037	0.69457	0.000277315	0.00267202	A24 family peptidase
KM842_RS13640	649.255	0.909383	0.274473	0.000277432	0.00267202	alpha/beta hydrolase
KM842_RS15270	380.485	0.771178	0.228283	0.000281669	0.0026988	folate-binding protein
KM842_RS04905	878.419	-0.63555	0.184856	0.000281964	0.0026988	glycogen synthase
KM842_RS01805	1080.59	1.73975	0.590584	0.000284419	0.00271387	phospholipase
KM842_RS04860	818.744	0.833113	0.249412	0.000294089	0.00279747	metal-sulfur cluster assembly factor
KM842_RS05225	3238.1	0.791127	0.23291	0.000295416	0.00280145	Rieske (2Fe-2S) protein
KM842_RS06865	431.082	-0.680202	0.199339	0.000298828	0.00282512	MerR family transcriptional regulator
KM842_RS12565	83.474	-1.05365	0.329926	0.000309799	0.00291437	SseB family protein
KM842_RS13845	5171.3	-1.21019	0.390162	0.00031016	0.00291437	NADP-dependent isocitrate dehydrogenase
KM842_RS05040	32.9278	1.49053	0.49221	0.000312608	0.00292844	hypothetical protein
KM842_RS08725	641.847	-1.08213	0.341742	0.00031451	0.00293734	ABC transporter permease
KM842_RS12770	259.745	1.39078	0.466471	0.000328259	0.00305648	SpoIIE family protein phosphatase
KM842_RS01545	298.724	1.64275	0.583086	0.000340019	0.00315221	ABC transporter permease
KM842_RS08975	128.78	-1.03105	0.325298	0.000340586	0.00315221	ABC transporter permease
KM842_RS03195	1007.01	-0.475873	0.136259	0.000343153	0.00315701	glycosyltransferase family 2 protein
KM842_RS03155	359.684	-0.757539	0.226812	0.0003423	0.00315701	hypothetical protein
KM842_RS10610	474.248	-1.03694	0.328667	0.000345644	0.00317046	hypothetical protein
KM842_RS09095	750.517	2.58014	0.986865	0.000349346	0.00319491	hypothetical protein
KM842_RS08405	221.814	-0.72827	0.21809	0.000355155	0.00323842	hypothetical protein
KM842_RS14385	53.1429	1.9764	0.711162	0.000359561	0.00326893	hypothetical protein
KM842_RS13395	346.813	-0.661175	0.196338	0.000361869	0.00328023	ParB/RepB/Spo0J family partition protein
KM842_RS02680	28.1888	2.06768	0.770647	0.000365307	0.00330169	Flp pilus assembly complex ATPase component TadA
KM842_RS07755	1426.31	0.769907	0.23265	0.000367064	0.00330219	ribonuclease J
KM842_RS02375	1486.05	-0.623705	0.18459	0.000367505	0.00330219	peptidoglycan DD-metalloendopeptidase family protein
KM842_RS12885	903.438	0.831538	0.254409	0.000372056	0.00333336	glutamate-1-semialdehyde 2,1-aminomutase
KM842_RS13370	621.026	0.70673	0.211873	0.000380839	0.00340216	membrane protein insertion efficiency factor YidD
KM842_RS03180	339.942	-0.63012	0.18652	0.000383773	0.00341846	mannose-6-phosphate isomerase, class I
KM842_RS03425	380.251	-0.779738	0.238815	0.000394545	0.00350429	3-isopropylmalate dehydrogenase
KM842_RS05080	372.567	-0.619962	0.185142	0.000397296	0.00351858	PAC2 family protein
KM842_RS09865	54.5947	1.06161	0.34121	0.000400993	0.00354115	hypothetical protein
KM842_RS07570	22.751	2.56423	1.01768	0.000415459	0.00365842	HAMP domain-containing histidine kinase
KM842_RS03940	227.771	-0.762783	0.233822	0.000435218	0.00382149	sigma-70 family RNA polymerase sigma factor
KM842_RS02715	110.297	0.922432	0.291232	0.000438159	0.00383638	TetR family transcriptional regulator
KM842_RS00640	243.024	0.927447	0.292917	0.000442784	0.00386589	phosphomevalonate kinase
KM842_RS06815	658.724	-0.599505	0.179565	0.000446787	0.00388983	Stk1 family PASTA domain-containing Ser/Thr kinase
KM842_RS11530	1726.27	-0.690844	0.21065	0.000448638	0.00389494	thiamine pyrophosphate-dependent dehydrogenase E1 component subunit alpha
KM842_RS03455	981.028	-0.595647	0.178879	0.000478346	0.00414119	glutamate--tRNA ligase
KM842_RS06080	176.573	-0.648736	0.196934	0.000484806	0.00418535	STAS domain-containing protein
KM842_RS05255	491.32	-0.70497	0.217055	0.000503789	0.00433709	deoxyribose-phosphate aldolase
KM842_RS04595	1596	-0.468925	0.139179	0.000507277	0.00435496	methionine adenosyltransferase
KM842_RS14445	1136.42	1.0885	0.360212	0.000511335	0.00437759	DNA topoisomerase IB
KM842_RS14610	554.102	0.666081	0.204224	0.000521308	0.00445061	FUSC family protein
KM842_RS06280	224.033	-0.553716	0.166542	0.000522969	0.00445246	AI-2E family transporter
KM842_RS15305	107.773	-0.749805	0.23381	0.000536134	0.00455197	response regulator transcription factor
KM842_RS14760	122.931	0.598805	0.182513	0.00056805	0.00478349	EamA family transporter RarD
KM842_RS06720	689.15	-0.979295	0.323935	0.000568059	0.00478349	cell division protein SepF
KM842_RS05540	1340.9	-1.40405	0.497733	0.000567066	0.00478349	acyl-CoA dehydrogenase family protein
KM842_RS00250	9.49787	2.70702	1.09193	0.000570032	0.00478703	glycosyltransferase
KM842_RS12665	434.076	-0.718172	0.224211	0.000578534	0.00484522	hypoxanthine phosphoribosyltransferase
KM842_RS09490	41.9927	1.41675	0.502864	0.000586752	0.00488681	hypothetical protein
KM842_RS05300	196.667	0.792666	0.251848	0.000588257	0.00488681	Holliday junction branch migration protein RuvA
KM842_RS10910	642.489	-0.995346	0.326298	0.000586166	0.00488681	serine/threonine protein kinase
KM842_RS08315	19.772	2.45482	1.0155	0.000608444	0.00504093	hypothetical protein
KM842_RS06740	619.035	-0.780365	0.253171	0.000627624	0.00518397	UDP-N-acetylmuramate--L-alanine ligase
KM842_RS03375	958.102	-0.861056	0.280327	0.000629073	0.00518397	alpha,alpha-trehalose-phosphate synthase (UDP-forming)
KM842_RS05220	2730.07	0.748431	0.236453	0.000656238	0.0053934	c-type cytochrome
KM842_RS11360	37.3242	1.47797	0.546878	0.0006906	0.00566072	GNAT family N-acetyltransferase
KM842_RS07130	705.11	2.03437	0.829141	0.000698502	0.0057103	aldo/keto reductase
KM842_RS12575	3101.52	0.957369	0.319902	0.000712894	0.00581254	acyl-CoA desaturase
KM842_RS14765	614.28	-1.49635	0.558648	0.000716971	0.00583035	ABC transporter substrate-binding protein
KM842_RS00365	670.11	-1.33158	0.490485	0.000744232	0.00603611	DUF979 family protein
KM842_RS02075	1488.34	-1.05496	0.364857	0.000780222	0.0063114	MFS transporter
KM842_RS00170	185.625	-0.607556	0.191799	0.000795965	0.0064219	MFS transporter
KM842_RS01790	180.835	1.70639	0.676123	0.000809918	0.00651741	RNA polymerase sigma factor
KM842_RS06910	177.17	0.997285	0.342912	0.000830611	0.0066492	J domain-containing protein
KM842_RS10810	45.644	-1.3848	0.513621	0.000829012	0.0066492	hypothetical protein
KM842_RS05800	627.989	-1.86971	0.862603	0.000838007	0.00669103	ammonium transporter
KM842_RS07050	37.5425	1.9383	0.839692	0.000860179	0.00685032	hypothetical protein
KM842_RS05875	2653.72	-1.10139	0.388791	0.000863658	0.0068603	thiolase family protein
KM842_RS02615	906.519	0.652656	0.208875	0.000866903	0.00686837	malate:quinone oxidoreductase
KM842_RS08865	70.5294	-0.7349	0.239565	0.00087338	0.00690194	DUF1003 domain-containing protein
KM842_RS13275	1492.9	-0.646649	0.209736	0.000899516	0.0070903	serine/threonine protein kinase
KM842_RS00470	37.2371	3.08561	1.17176	0.000915239	0.00719583	MFS transporter
KM842_RS11950	161.141	2.20254	0.926237	0.000937792	0.00733573	laminin G domain-containing protein
KM842_RS13835	379.542	-0.854352	0.287695	0.000935642	0.00733573	M23 family metallopeptidase
KM842_RS07480	20.5311	1.72933	0.687903	0.00099459	0.00774072	FAD-binding oxidoreductase
KM842_RS00835	137.265	1.34733	0.522323	0.000992982	0.00774072	NAD(P)-dependent oxidoreductase
KM842_RS15120	304.272	-0.737809	0.246253	0.00105305	0.00817507	bifunctional methylenetetrahydrofolate dehydrogenase/methenyltetrahydrofolate cyclohydrolase
KM842_RS04865	442.481	-0.868822	0.305766	0.00108173	0.00835562	biotin transporter BioY
KM842_RS06995	276.9	-1.78866	0.740863	0.00107994	0.00835562	patatin-like phospholipase family protein
KM842_RS02960	386.289	-0.632693	0.207103	0.00110187	0.00848992	TRAM domain-containing protein
KM842_RS06850	685.666	-0.607818	0.197898	0.00112005	0.00860844	pyruvate carboxylase
KM842_RS08170	4455.79	0.706116	0.235376	0.00116114	0.00890208	trigger factor
KM842_RS00060	996.913	-0.527346	0.171317	0.00116961	0.00894477	CTP synthase
KM842_RS08900	552.062	0.819753	0.282286	0.00120317	0.00917866	succinyl-diaminopimelate desuccinylase
KM842_RS05970	772.606	-0.649803	0.213759	0.00124533	0.00947677	leucyl aminopeptidase
KM842_RS10805	28.2543	-1.22334	0.466438	0.00125092	0.00949593	TetR/AcrR family transcriptional regulator
KM842_RS09140	387.892	-0.724078	0.245195	0.00125513	0.00950447	M18 family aminopeptidase
KM842_RS14375	138.741	2.19457	1.00157	0.00126652	0.00956718	hypothetical protein
KM842_RS08010	427.109	-0.691762	0.23241	0.0012946	0.00975542	hypothetical protein
KM842_RS03335	61.7166	-0.802246	0.277119	0.00129857	0.00976146	hypothetical protein
KM842_RS08935	817.81	0.555034	0.181867	0.00132146	0.00988531	amidohydrolase
KM842_RS13020	92.6514	-0.860306	0.300803	0.00131985	0.00988531	NAD(P)H-binding protein
KM842_RS09100	424.592	1.29998	0.503373	0.00133976	0.00999546	hypothetical protein
KM842_RS04655	339.043	-0.60049	0.197574	0.00134267	0.00999546	hypothetical protein
KM842_RS03930	196.714	-0.578038	0.191276	0.0013538	0.010054	ribosome small subunit-dependent GTPase A
KM842_RS15660	98.3867	-0.865507	0.30371	0.00136048	0.0100793	glycoside hydrolase family 2
KM842_RS02785	511.743	-0.806807	0.281356	0.00138764	0.0102559	HPr family phosphocarrier protein
KM842_RS07705	238.838	-0.45902	0.147833	0.00141246	0.0104143	diaminopimelate epimerase
KM842_RS02120	350.357	-0.629534	0.211446	0.00142895	0.0105108	uracil phosphoribosyltransferase
KM842_RS02095	93.0691	0.917446	0.327912	0.00145586	0.0106833	hypothetical protein
KM842_RS12415	381.419	-0.462269	0.150559	0.00146964	0.0107587	hypothetical protein
KM842_RS13825	294.057	-0.548721	0.182255	0.00148601	0.0108363	helix-turn-helix transcriptional regulator
KM842_RS08720	2149.59	-1.16949	0.456885	0.00148726	0.0108363	phosphocholine cytidylyltransferase family protein
KM842_RS10925	18.5378	1.41091	0.5583	0.00149316	0.0108536	family 20 glycosylhydrolase
KM842_RS15845	13.497	2.60824	1.37185	0.00154766	0.0112233	hypothetical protein
KM842_RS02750	414.799	0.54268	0.180231	0.00155668	0.0112622	ABC transporter ATP-binding protein/permease
KM842_RS08360	279.092	-0.717909	0.248553	0.00156522	0.0112974	Fpg/Nei family DNA glycosylase
KM842_RS08035	3066.32	0.712187	0.245937	0.00159459	0.0114665	50S ribosomal protein L21
KM842_RS03590	167.647	0.611074	0.205735	0.00159609	0.0114665	pantetheine-phosphate adenylyltransferase
KM842_RS06975	109.278	-1.14785	0.443162	0.00160999	0.0115395	MFS transporter
KM842_RS14885	273.988	1.26061	0.497293	0.00162904	0.0116489	GNAT family N-acetyltransferase
KM842_RS07935	1281.35	0.906609	0.329336	0.00168468	0.012019	DEAD/DEAH box helicase
KM842_RS08030	510.326	0.6458	0.2215	0.00174779	0.0123832	50S ribosomal protein L27
KM842_RS08920	250.02	-0.692317	0.240695	0.00174565	0.0123832	ferredoxin family protein
KM842_RS01770	111.533	-1.06512	0.409075	0.0017452	0.0123832	serine O-acetyltransferase
KM842_RS06420	60.1811	1.57972	0.682945	0.00178334	0.0126061	acyltransferase
KM842_RS05045	2780.11	-0.871265	0.318607	0.00184743	0.0130293	FAD-dependent oxidoreductase
KM842_RS14880	137.151	1.55583	0.6734	0.00186316	0.0130923	SidA/IucD/PvdA family monooxygenase
KM842_RS00540	1926.28	-0.460107	0.153078	0.00186486	0.0130923	glucose-6-phosphate isomerase
KM842_RS07045	46.3633	1.70722	0.811023	0.00188962	0.0132359	hypothetical protein
KM842_RS00895	54.8914	-0.931348	0.346332	0.0019358	0.0135287	helix-turn-helix transcriptional regulator
KM842_RS08555	1257.15	-1.45759	0.632239	0.00196738	0.0137183	malto-oligosyltrehalose trehalohydrolase
KM842_RS07900	92.5017	-0.63967	0.223829	0.00197401	0.0137334	8-oxo-dGTP diphosphatase
KM842_RS07120	31.941	1.21822	0.489183	0.00202211	0.0140364	BLUF domain-containing protein
KM842_RS04855	1255.78	0.683893	0.240123	0.0020447	0.0141612	Fe-S cluster assembly ATPase SufC
KM842_RS06240	550.119	-0.610087	0.21149	0.00205561	0.0142049	peroxiredoxin
KM842_RS11435	902.097	-0.46102	0.155825	0.00207337	0.0142956	DUF4383 domain-containing protein
KM842_RS11675	92.7446	1.5863	0.68025	0.00208044	0.0143123	sodium:calcium antiporter
KM842_RS00390	344.039	-0.975837	0.375576	0.00215941	0.0148225	LamB/YcsF family protein
KM842_RS05880	1879.22	-1.22258	0.517858	0.00219006	0.0149995	3-hydroxyacyl-CoA dehydrogenase NAD-binding domain-containing protein
KM842_RS06515	44.6177	2.19818	1.18455	0.00222198	0.0151626	ComEA family DNA-binding protein
KM842_RS10585	583.714	-0.403968	0.136695	0.00222372	0.0151626	DUF4012 domain-containing protein
KM842_RS02775	455.729	0.516784	0.176964	0.0022475	0.0152404	tryptophan--tRNA ligase
KM842_RS12410	234	-0.683794	0.245202	0.00224549	0.0152404	hypothetical protein
KM842_RS12060	740.147	-1.04135	0.412898	0.00224996	0.0152404	hypothetical protein
KM842_RS03030	277.162	-0.682393	0.24569	0.00236228	0.0159661	hypothetical protein
KM842_RS10815	112.46	-1.05016	0.419212	0.00240495	0.0162189	YhgE/Pip domain-containing protein
KM842_RS08385	2618.64	-0.533296	0.185465	0.00241293	0.0162372	aminopeptidase N
KM842_RS15335	214.126	-0.890349	0.342979	0.00247311	0.016606	DUF4032 domain-containing protein
KM842_RS15255	87.6645	-0.840932	0.315074	0.00248106	0.0166231	mycothiol synthase
KM842_RS05405	32.9259	1.16852	0.472655	0.00256129	0.0171234	glycosyltransferase family 9 protein
KM842_RS04270	291.478	1.18434	0.498524	0.00260474	0.0173387	peptide chain release factor N(5)-glutamine methyltransferase
KM842_RS06115	157.458	-1.24714	0.533517	0.00260358	0.0173387	hypothetical protein
KM842_RS15700	3762.33	-0.605812	0.216102	0.00263055	0.0174727	50S ribosomal protein L20
KM842_RS10900	335.327	-0.547971	0.193187	0.00268108	0.0177701	HAD-IIB family hydrolase
KM842_RS03740	16.9718	1.57186	0.759915	0.0026918	0.0178029	DNA-protecting protein DprA
KM842_RS11820	14.4435	1.87212	0.85143	0.00272092	0.0179569	carbohydrate ABC transporter permease
KM842_RS04510	230.05	0.828441	0.315146	0.00278559	0.0183444	Holliday junction resolvase RuvX
KM842_RS06870	818.644	-0.668112	0.243267	0.00279337	0.0183565	FHA domain-containing protein
KM842_RS09795	20.2233	1.16994	0.491086	0.00282158	0.0185024	glucose 1-dehydrogenase
KM842_RS10140	204.181	1.47516	0.729709	0.00283264	0.0185159	MarR family transcriptional regulator
KM842_RS02850	325.495	0.857859	0.330927	0.00283566	0.0185159	succinate dehydrogenase, cytochrome b556 subunit
KM842_RS12425	189.903	0.893451	0.347931	0.00286031	0.0186374	hypothetical protein
KM842_RS10745	148.642	-0.625775	0.227914	0.00287466	0.0186914	prolyl aminopeptidase
KM842_RS02250	23.3106	1.23701	0.532028	0.00289676	0.0187559	hypothetical protein
KM842_RS11010	893.284	0.348425	0.119944	0.00289574	0.0187559	glycoside hydrolase family 2 protein
KM842_RS09285	317.655	-0.660566	0.241292	0.00291065	0.0188063	histidine--tRNA ligase
KM842_RS04875	227.947	0.761623	0.286717	0.00296258	0.0191018	SURF1 family protein
KM842_RS15275	80.559	0.74425	0.280401	0.00299961	0.0193002	class I SAM-dependent methyltransferase
KM842_RS03430	351.584	-0.51345	0.183167	0.003084	0.0198019	branched-chain amino acid aminotransferase
KM842_RS15770	177.061	-0.685441	0.253402	0.00310696	0.0198707	TlyA family RNA methyltransferase
KM842_RS10035	1597.41	-0.829868	0.326294	0.00310762	0.0198707	phosphoglucomutase (alpha-D-glucose-1,6-bisphosphate-dependent)
KM842_RS02790	96.56	-1.11158	0.472181	0.00316758	0.0202122	DeoR/GlpR family DNA-binding transcription regulator
KM842_RS14070	2721.58	-0.743611	0.281421	0.00317988	0.0202488	orotidine 5'-phosphate decarboxylase
KM842_RS11535	406.923	-0.313812	0.107137	0.00318803	0.0202588	histidinol-phosphate transaminase
KM842_RS03625	481.18	-0.677895	0.25293	0.00329162	0.020874	signal recognition particle-docking protein FtsY
KM842_RS12390	342.983	-0.62673	0.232647	0.0033323	0.0210886	hypothetical protein
KM842_RS06695	2527.69	0.665449	0.24745	0.00334801	0.0211446	DNA polymerase III subunit alpha
KM842_RS14400	58.7863	1.4766	0.715391	0.00342257	0.0215713	hypothetical protein
KM842_RS05375	607.18	-0.824325	0.326654	0.00344669	0.0216348	MFS transporter
KM842_RS05315	411.091	-0.893844	0.358933	0.00344475	0.0216348	pyridoxal 5'-phosphate synthase glutaminase subunit PdxT
KM842_RS06485	558.613	-0.52499	0.190673	0.00347947	0.0217701	translation elongation factor 4
KM842_RS05980	5309.97	-0.766147	0.29737	0.00348747	0.0217701	2-oxoglutarate dehydrogenase, E2 component, dihydrolipoamide succinyltransferase
KM842_RS14785	122.997	-1.0263	0.432155	0.00348944	0.0217701	branched-chain amino acid ABC transporter permease
KM842_RS10865	485.251	-0.331681	0.116209	0.00350134	0.0218003	orotate phosphoribosyltransferase
KM842_RS06495	1218.71	0.891609	0.359372	0.00354481	0.0220264	30S ribosomal protein S20
KM842_RS12330	10.8129	1.42874	0.675451	0.00359853	0.0223152	hypothetical protein
KM842_RS13415	1137.38	-0.571999	0.210752	0.00363966	0.022525	thioredoxin-disulfide reductase
KM842_RS01290	102.986	1.39391	0.665126	0.0037478	0.0231478	iron chelate uptake ABC transporter family permease subunit
KM842_RS06750	412.774	-0.499301	0.183009	0.00376408	0.0232018	putative lipid II flippase FtsW
KM842_RS02405	289.948	0.619689	0.231305	0.00378782	0.0233015	UDP-N-acetylmuramate dehydrogenase
KM842_RS08365	267.808	-0.686625	0.261544	0.00380641	0.0233692	ribose-5-phosphate isomerase
KM842_RS10315	825.946	-0.643702	0.245024	0.00382396	0.0234303	amidophosphoribosyltransferase
KM842_RS03240	115.551	-0.636051	0.24075	0.00387	0.0236654	MoxR family ATPase
KM842_RS11930	39.1448	0.821776	0.328455	0.00389528	0.0237347	YafY family transcriptional regulator
KM842_RS03090	957.612	-0.466767	0.168992	0.00389674	0.0237347	dTDP-4-dehydrorhamnose 3,5-epimerase family protein
KM842_RS06425	207.024	0.60412	0.225016	0.00391068	0.0237726	GTPase Era
KM842_RS00370	882.916	-0.99838	0.425466	0.00399517	0.0242384	DUF2891 domain-containing protein
KM842_RS02735	406.079	-0.517052	0.192429	0.00403581	0.0244368	D-alanyl-D-alanine carboxypeptidase/D-alanyl-D-alanine-endopeptidase
KM842_RS04585	257.661	-0.479183	0.175705	0.00405248	0.0244418	guanylate kinase
KM842_RS04380	691.267	-0.496413	0.182352	0.00404803	0.0244418	FHA domain-containing protein
KM842_RS06385	125.61	0.558754	0.207635	0.00408053	0.0245629	isoprenyl transferase
KM842_RS03130	928.782	-0.434642	0.156826	0.00416474	0.0249722	glycosyltransferase
KM842_RS09375	708.832	-0.454958	0.165014	0.00416208	0.0249722	bifunctional UDP-N-acetylglucosamine diphosphorylase/glucosamine-1-phosphate N-acetyltransferase GlmU
KM842_RS04100	137.219	-0.563036	0.210028	0.00417695	0.0249968	tetratricopeptide repeat protein
KM842_RS08440	115.815	-1.06577	0.472476	0.00421756	0.0251909	methyltransferase
KM842_RS05340	36.5547	1.3619	0.666428	0.00427315	0.025389	hypothetical protein
KM842_RS15500	49.7099	0.828295	0.334584	0.00427544	0.025389	DUF1349 domain-containing protein
KM842_RS04500	655.021	0.516945	0.191228	0.00426038	0.025389	hypothetical protein
KM842_RS05610	17.8062	1.28641	0.6023	0.0043011	0.0254923	hypothetical protein
KM842_RS01050	242.054	0.864483	0.355485	0.00438108	0.0259165	SCO1664 family protein
KM842_RS00960	1281.56	0.840825	0.34719	0.00449871	0.0265613	hypothetical protein
KM842_RS10410	236.427	-0.509319	0.189023	0.00455997	0.0268716	GNAT family N-acetyltransferase
KM842_RS14850	1243.63	-0.349838	0.126633	0.00460662	0.0270947	glutamine-hydrolyzing GMP synthase
KM842_RS13350	994.751	-0.622892	0.240174	0.00469308	0.0275506	DNA polymerase III subunit beta
KM842_RS09210	116.69	-0.509418	0.191136	0.00487717	0.0285769	DUF4307 domain-containing protein
KM842_RS04365	91.2717	-0.739904	0.295057	0.00491516	0.0287448	MoxR family ATPase
KM842_RS01980	149	-1.02262	0.457479	0.0049551	0.0289235	glyoxalase
KM842_RS00420	49.384	1.04342	0.468717	0.00504787	0.0294093	glycoside hydrolase family 16 protein
KM842_RS06215	88.1258	-0.754195	0.304843	0.00506643	0.0294618	tRNA-Val
KM842_RS03350	646.901	-0.409934	0.152324	0.00508765	0.029474	amino acid permease
KM842_RS15915	109.684	-0.628223	0.24616	0.0050829	0.029474	response regulator transcription factor
KM842_RS15310	817.838	-0.484024	0.181916	0.0051223	0.029619	hypothetical protein
KM842_RS02685	9.77304	1.73937	1.18981	0.00515147	0.0297319	hypothetical protein
KM842_RS12525	40.5337	1.0866	0.50053	0.00521047	0.0300162	hypothetical protein
KM842_RS13970	102.26	1.17279	0.565389	0.00522572	0.0300479	phosphatase PAP2 family protein
KM842_RS10210	165.125	1.66573	1.00453	0.00545097	0.0312847	S24/S26 family peptidase
KM842_RS07255	36.7776	1.36347	0.71576	0.0055248	0.0316495	hypothetical protein
KM842_RS03910	17.0136	1.36024	0.719068	0.00556086	0.031797	glycosyltransferase family 2 protein
KM842_RS02625	553.37	1.00239	0.44428	0.00567924	0.0324138	hypothetical protein
KM842_RS07595	469.331	0.789479	0.330753	0.00585605	0.0332935	hypothetical protein
KM842_RS03035	451.149	-0.333229	0.124415	0.00585489	0.0332935	glycosyltransferase family 4 protein
KM842_RS04190	1357.51	-1.1856	0.59094	0.00586579	0.0332935	PspA/IM30 family protein
KM842_RS03170	139.178	-0.501354	0.192712	0.00592848	0.0335875	O-antigen ligase family protein
KM842_RS08645	1101.15	-0.421203	0.159596	0.00604205	0.0341681	Asp-tRNA(Asn)/Glu-tRNA(Gln) amidotransferase subunit GatA
KM842_RS10445	240.852	-0.556644	0.215292	0.00611445	0.0345141	phosphoribosylformylglycinamidine synthase subunit PurS
KM842_RS12100	99.6738	1.47888	0.915737	0.00613089	0.0345437	LCP family protein
KM842_RS15215	77.155	-0.656278	0.266006	0.00622052	0.0349847	hypothetical protein
KM842_RS03095	750.723	-0.517076	0.201616	0.00653625	0.0366268	glucose-1-phosphate thymidylyltransferase RfbA
KM842_RS06050	35741.9	-0.724924	0.30377	0.00652783	0.0366268	RNase P RNA component class A
KM842_RS08835	1317.6	0.674946	0.274663	0.00659277	0.0368764	DEAD/DEAH box helicase
KM842_RS04440	10696.6	0.568897	0.22899	0.00661508	0.0369286	translation initiation factor IF-2
KM842_RS08430	2483.55	-0.417032	0.160351	0.00662606	0.0369286	energy-dependent translational throttle protein EttA
KM842_RS12385	88.5474	0.679375	0.279329	0.00679431	0.0377298	DUF6338 family protein
KM842_RS02805	821.828	-0.822791	0.370638	0.00678976	0.0377298	PTS sugar transporter subunit IIA
KM842_RS12435	451.703	-0.546725	0.216967	0.0068881	0.0381134	hypothetical protein
KM842_RS06980	294.5	-1.2492	0.667513	0.00688204	0.0381134	NAD(P)H-binding protein
KM842_RS14875	260.57	1.40057	0.834218	0.00696759	0.0384841	pyridoxal-dependent decarboxylase
KM842_RS02940	676.343	-0.416849	0.161478	0.00698962	0.0385367	phospho-sugar mutase
KM842_RS12945	142.767	-0.789199	0.342893	0.00713944	0.0392924	NUDIX domain-containing protein
KM842_RS06180	36.0528	0.713674	0.300832	0.00733195	0.04028	AI-2E family transporter
KM842_RS02985	1419.71	-0.590283	0.241051	0.00746389	0.0408592	acyl-CoA carboxylase subunit beta
KM842_RS10750	28.0988	-0.951125	0.446565	0.00746216	0.0408592	hypothetical protein
KM842_RS02150	242.28	-0.505388	0.201107	0.0076535	0.0418229	metalloregulator ArsR/SmtB family transcription factor
KM842_RS00460	115.977	-0.791364	0.351276	0.00792417	0.0432253	ATP-dependent DNA ligase
KM842_RS06710	3475.27	-0.723932	0.313712	0.00799478	0.0434907	DivIVA domain-containing protein
KM842_RS00715	45.3189	-0.815992	0.365059	0.00800104	0.0434907	hypothetical protein
KM842_RS01655	603.829	-0.682391	0.290467	0.00808656	0.0438781	SufS family cysteine desulfurase
KM842_RS04590	559.249	-0.469177	0.186467	0.00811771	0.0439698	DNA-directed RNA polymerase subunit omega
KM842_RS14335	17002	0.64142	0.270557	0.0081598	0.0441202	DNA-directed RNA polymerase subunit beta
KM842_RS14185	250.303	1.02977	0.513278	0.00817478	0.0441238	alpha/beta hydrolase
KM842_RS01945	41.1352	-1.12286	0.604723	0.00819998	0.0441824	cysteine desulfurase
KM842_RS14950	440.396	-0.520825	0.211689	0.008331	0.04481	bifunctional phosphoribosylaminoimidazolecarboxamide formyltransferase/IMP cyclohydrolase
KM842_RS08980	928.717	-1.01694	0.503319	0.00835837	0.0448789	ABC transporter family substrate-binding protein
KM842_RS08885	272.402	0.679809	0.291638	0.00848594	0.0454057	AAA family ATPase
KM842_RS07425	19	-1.05435	0.532668	0.00848162	0.0454057	ribokinase
KM842_RS06020	844.519	-0.507688	0.206607	0.00853034	0.0455642	type I glutamate--ammonia ligase
KM842_RS13860	214.31	-0.937309	0.45845	0.00863152	0.0460248	ThuA domain-containing protein
KM842_RS10215	288.447	1.35563	0.84673	0.00867621	0.0461627	hypothetical protein
KM842_RS11995	299.8	1.05701	0.539511	0.00870232	0.0461627	peptidoglycan DD-metalloendopeptidase family protein
KM842_RS06075	205.539	-0.51508	0.210476	0.00869689	0.0461627	ATP-binding protein
KM842_RS03735	31.7378	1.11081	0.590435	0.0087836	0.0465138	YifB family Mg chelatase-like AAA ATPase
KM842_RS07420	39.2733	-1.00559	0.507951	0.00894851	0.0473058	substrate-binding domain-containing protein
KM842_RS07710	91.7797	0.961226	0.474659	0.00902287	0.0476172	tRNA (adenosine(37)-N6)-dimethylallyltransferase MiaA
KM842_RS10440	68.843	0.926186	0.452476	0.0090752	0.0477591	PadR family transcriptional regulator
KM842_RS03045	249.422	-0.461898	0.187103	0.00908073	0.0477591	glycosyltransferase family 4 protein
KM842_RS06350	220.284	-0.399748	0.160411	0.00913708	0.0479736	deoxyguanosinetriphosphate triphosphohydrolase
KM842_RS12890	667.076	0.698659	0.304508	0.00919125	0.0481759	porphobilinogen synthase
KM842_RS06625	302.868	-0.444099	0.180279	0.00933599	0.0488515	histidinol dehydrogenase
KM842_RS07575	35.5478	1.13824	0.637037	0.00937059	0.0489494	SDR family oxidoreductase
KM842_RS04445	490.481	0.606908	0.257895	0.00952457	0.0496696	30S ribosome-binding factor RbfA
KM842_RS05205	3004.12	-0.672417	0.293411	0.00955147	0.0497257	glycerol kinase GlpK
KM842_RS14370	80.26	1.58552	1.33316	0.00958561	0.049801	type II secretion system GspH family protein
KM842_RS14100	187.719	-0.650149	0.282748	0.00959825	0.049801	beta-phosphoglucomutase family hydrolase
padj > 0.05 below here = not significant
KM842_RS14115	242.65	0.669915	0.293469	0.00966562	0.0500663	winged helix-turn-helix domain-containing protein
KM842_RS11500	140.781	-0.781576	0.359244	0.00969739	0.0501466	PTS glucose/sucrose transporter subunit IIB
KM842_RS04250	440.499	-0.476033	0.195756	0.00976493	0.0503827	threonine synthase
KM842_RS11505	114.796	-0.861499	0.41107	0.00977575	0.0503827	glucose PTS transporter subunit IIA
KM842_RS11005	1714.95	-0.851058	0.405954	0.00984747	0.0506676	twin-arginine translocase TatA/TatE family subunit
KM842_RS13400	281.587	-0.635495	0.27612	0.00989875	0.0508466	D-alanine--D-alanine ligase
KM842_RS01880	94.8051	-0.582204	0.247654	0.0100014	0.0512884	MFS transporter
KM842_RS15905	49.0896	1.3008	0.809513	0.0101988	0.052214	type IV pilus twitching motility protein PilT
KM842_RS06040	482.263	0.542954	0.229112	0.010268	0.0524039	type I methionyl aminopeptidase
KM842_RS12620	606.232	-0.434701	0.177917	0.0102699	0.0524039	lysine--tRNA ligase
KM842_RS05615	8.01979	1.52814	0.955863	0.010369	0.0528218	zinc ABC transporter substrate-binding protein AztC
KM842_RS12725	69.7666	-0.554201	0.235605	0.010397	0.0528771	Lrp/AsnC family transcriptional regulator
KM842_RS10775	114.976	-0.601015	0.26021	0.0104806	0.0532143	low molecular weight phosphatase family protein
KM842_RS02800	962.049	-0.784047	0.365319	0.0105124	0.053288	PTS mannitol transporter subunit IICB
KM842_RS04845	2431.81	0.596686	0.256643	0.0105303	0.0532911	Fe-S cluster assembly protein SufD
KM842_RS13820	108.454	-0.469009	0.194766	0.0108224	0.0546798	methyltransferase domain-containing protein
KM842_RS08705	228.025	-0.560945	0.240004	0.0109039	0.0548587	DUF3039 domain-containing protein
KM842_RS06715	254.557	-0.571449	0.247895	0.0109112	0.0548587	YggT family protein
KM842_RS08445	148.486	-0.7249	0.331193	0.0109105	0.0548587	peptide-methionine (S)-S-oxide reductase MsrA
KM842_RS07415	21.2367	-0.993945	0.520314	0.0109351	0.0548892	ABC transporter permease
KM842_RS02575	930.899	-0.582777	0.251867	0.0109607	0.0549284	phosphate acetyltransferase
KM842_RS13900	721.953	-0.958057	0.517641	0.0110291	0.0551813	glycine betaine ABC transporter substrate-binding protein
KM842_RS10040	291.644	-0.471632	0.197068	0.0110535	0.0552138	hypothetical protein
KM842_RS09460	1469.96	-0.423679	0.174605	0.0111187	0.0553599	DEAD/DEAH box helicase
KM842_RS07230	681.537	-0.554538	0.239023	0.0111102	0.0553599	class I SAM-dependent DNA methyltransferase
KM842_RS04620	147.195	-0.558236	0.240609	0.01118	0.0555753	ribulose-phosphate 3-epimerase
KM842_RS02580	563.118	-0.573012	0.247987	0.0112191	0.0556802	acetate kinase
KM842_RS06055	276.732	-0.420967	0.175354	0.0114701	0.056834	hypothetical protein
KM842_RS07390	140.872	-0.677036	0.306795	0.0115365	0.0569799	30S ribosomal protein S6--L-glutamate ligase
KM842_RS12610	8624.55	-1.35344	1.03246	0.0115259	0.0569799	sigma-70 family RNA polymerase sigma factor
KM842_RS07805	3339.02	-0.998512	0.5517	0.0116184	0.0572927	TetR/AcrR family transcriptional regulator
KM842_RS15725	557.257	-0.516998	0.222364	0.0116982	0.057594	bifunctional glutamate N-acetyltransferase/amino-acid acetyltransferase ArgJ
KM842_RS01420	23.384	1.01329	0.540945	0.0117742	0.0576918	L-arabinose isomerase
KM842_RS06255	1119.63	-0.464097	0.195646	0.0117547	0.0576918	ACP S-malonyltransferase
KM842_RS04050	235.162	-0.543758	0.235854	0.0117651	0.0576918	phosphoribosyltransferase
KM842_RS08520	48.4126	1.09213	0.645469	0.0118334	0.0578555	ATP-binding protein
KM842_RS15150	57.9655	1.0095	0.550727	0.0118545	0.0578555	TetR/AcrR family transcriptional regulator
KM842_RS13150	78.9278	-0.657295	0.296184	0.0118639	0.0578555	MarR family transcriptional regulator
KM842_RS14395	59.4027	1.17706	0.716561	0.0120981	0.0589043	type IV pilus assembly protein PilM
KM842_RS07835	124.161	0.73031	0.34106	0.0121552	0.0590891	VanZ family protein
KM842_RS03915	189.6	1.35359	1.03396	0.0122447	0.0591509	LuxR family transcriptional regulator
KM842_RS06330	80.7474	0.741628	0.350849	0.012228	0.0591509	ABC transporter permease
KM842_RS01015	70.6896	0.679492	0.310939	0.0122421	0.0591509	SDR family NAD(P)-dependent oxidoreductase
KM842_RS15745	759.715	-0.419092	0.17794	0.0121932	0.0591509	argininosuccinate synthase
KM842_RS14380	22.3801	1.46336	1.50485	0.0122736	0.0591978	hypothetical protein
KM842_RS07915	266.574	-0.59079	0.263118	0.0124766	0.0600827	amidohydrolase
KM842_RS11020	4286.79	-1.18389	0.757898	0.0125029	0.0601152	aldo/keto reductase
KM842_RS00830	26.7575	0.903552	0.472858	0.0125309	0.0601563	AAA family ATPase
KM842_RS08455	1091.64	0.573623	0.252522	0.0126082	0.060433	hypothetical protein
KM842_RS08350	80.4349	-0.522993	0.227005	0.0126897	0.0607292	FMN-binding negative transcriptional regulator
KM842_RS04850	737.675	0.632321	0.285967	0.0127447	0.0608981	non-heme iron oxygenase ferredoxin subunit
KM842_RS03380	259.817	-0.668959	0.310938	0.0131102	0.0625474	trehalose-phosphatase
KM842_RS05915	270.753	0.726594	0.346899	0.0133733	0.0637041	DUF4193 domain-containing protein
KM842_RS06415	275.405	0.79447	0.391504	0.0134268	0.063762	histidine kinase
KM842_RS07010	147.879	-1.00091	0.591278	0.0134107	0.063762	VOC family protein
KM842_RS12335	12.7516	0.968456	0.525643	0.0135361	0.0641821	NrdH-redoxin
KM842_RS01285	102.195	0.976239	0.539486	0.013713	0.0649208	ABC transporter ATP-binding protein
KM842_RS05140	646.281	-0.44207	0.190975	0.0138665	0.0654694	SDR family oxidoreductase
KM842_RS13075	86.6101	-1.07252	0.674265	0.0138714	0.0654694	alpha/beta hydrolase
KM842_RS10555	69.4681	1.25707	1.0551	0.0139254	0.0655238	Ig-like domain-containing protein
KM842_RS07945	139.936	-0.775981	0.385188	0.0139071	0.0655238	aromatic acid exporter family protein
KM842_RS15775	27.6805	0.891353	0.46256	0.0141009	0.0662484	hypothetical protein
KM842_RS04625	170.717	-0.59486	0.271041	0.0143838	0.0674746	phosphoribosyl-ATP diphosphatase
KM842_RS00185	3322.77	0.756822	0.377916	0.0144507	0.0675826	class 1b ribonucleoside-diphosphate reductase subunit alpha
KM842_RS03815	1504.43	-0.569887	0.258588	0.0144312	0.0675826	tetratricopeptide repeat protein
KM842_RS14270	68.4853	0.520836	0.230451	0.0144803	0.0676184	GntR family transcriptional regulator
KM842_RS03845	579.91	-0.438953	0.190336	0.0148145	0.0690746	cell division ATP-binding protein FtsE
KM842_RS13015	104.082	-0.538751	0.241001	0.0148531	0.0691501	MFS transporter
KM842_RS02205	428.557	-0.401627	0.172976	0.0149693	0.0694639	cytochrome c biogenesis protein ResB
KM842_RS07655	389.373	-0.517305	0.230812	0.0149553	0.0694639	ParA family protein
KM842_RS15315	1873.05	-0.719683	0.352386	0.0149882	0.0694639	CarD family transcriptional regulator
KM842_RS14830	183.598	-0.445358	0.194874	0.0150249	0.0695297	hypothetical protein
KM842_RS01230	34.8426	-0.57285	0.261569	0.0151489	0.0699984	MarR family transcriptional regulator
KM842_RS14450	577.54	0.862439	0.45468	0.0153382	0.0707672	DarT ssDNA thymidine ADP-ribosyltransferase family protein
KM842_RS03505	25.2759	-0.870823	0.466977	0.0154096	0.0709901	tRNA-Glu
KM842_RS05975	5250.81	-0.593355	0.27484	0.015534	0.0714566	dihydrolipoyl dehydrogenase
KM842_RS00355	125.727	-0.547042	0.250391	0.015812	0.0726267	GntR family transcriptional regulator
KM842_RS12075	959.96	0.403357	0.175841	0.0158404	0.0726351	LCP family protein
KM842_RS12085	132.971	-0.642138	0.303828	0.0158609	0.0726351	GntR family transcriptional regulator
KM842_RS12225	339.05	-0.48022	0.213852	0.0160065	0.0730846	AraC family transcriptional regulator
KM842_RS01710	99.0307	-1.21439	1.24482	0.0159928	0.0730846	VIT1/CCC1 transporter family protein
KM842_RS12705	470.822	1.0019	0.596764	0.0160567	0.0732051	aldo/keto reductase family protein
KM842_RS06640	288.955	-0.505888	0.228009	0.0163051	0.0742281	glycosyltransferase
KM842_RS13855	412.009	-0.902113	0.506222	0.0163713	0.0744192	Gfo/Idh/MocA family oxidoreductase
KM842_RS04605	153.681	-0.704981	0.350192	0.0165715	0.0752185	DUF4383 domain-containing protein
KM842_RS15590	1838.51	-0.401991	0.176162	0.0166801	0.0756003	AAA family ATPase
KM842_RS07880	895.18	-0.672261	0.32452	0.0167889	0.0759813	inorganic phosphate transporter family protein
KM842_RS03840	691.101	-0.4196	0.18556	0.0168456	0.0761265	peptide chain release factor 2
KM842_RS04880	112.632	0.754724	0.383905	0.016901	0.0762649	hypothetical protein
KM842_RS11150	82.9016	0.440681	0.195608	0.0171195	0.0771377	LacI family transcriptional regulator
KM842_RS02195	152.896	-0.526039	0.241564	0.0172102	0.0774335	TlpA family protein disulfide reductase
KM842_RS02130	292.561	-0.423117	0.187672	0.0174053	0.078197	cation diffusion facilitator family transporter
KM842_RS10450	654.589	-0.443383	0.198451	0.0174726	0.0783852	phosphoribosylformylglycinamidine synthase subunit PurQ
KM842_RS13070	16.6138	-1.01728	0.608619	0.0175073	0.0784268	hypothetical protein
KM842_RS15670	25.9241	0.851225	0.454426	0.0175905	0.0786849	right-handed parallel beta-helix repeat-containing protein
KM842_RS06185	164.277	-0.652162	0.317576	0.0176706	0.0789285	BLUF domain-containing protein
KM842_RS04030	243.382	-0.802741	0.428445	0.0176968	0.0789313	bifunctional o-acetylhomoserine/o-acetylserine sulfhydrylase
KM842_RS01610	6721.15	-0.880371	0.500013	0.0178078	0.0793115	glycerol-3-phosphate dehydrogenase/oxidase
KM842_RS10650	171.624	-0.440158	0.197899	0.0178872	0.0795503	SpoIIE family protein phosphatase
KM842_RS02830	914.179	-0.495933	0.229128	0.0180745	0.0802676	glycohydrolase toxin TNT-related protein
KM842_RS05985	832.433	-0.306384	0.132874	0.0182967	0.0811373	DUF4191 family protein
KM842_RS08200	9.78525	1.14366	1.49285	0.0183701	0.0813455	alanine racemase
KM842_RS01565	5.77715	1.23907	0.989072	0.0185334	0.0819511	dihydroxyacetone kinase family protein
KM842_RS07760	471.592	-0.462853	0.210781	0.0186249	0.0822378	4-hydroxy-tetrahydrodipicolinate synthase
KM842_RS13345	2793.02	-0.506853	0.234415	0.0187963	0.08264	decarboxylating 6-phosphogluconate dehydrogenase
KM842_RS15455	281.091	-0.536064	0.250379	0.0187964	0.08264	DUF3027 domain-containing protein
KM842_RS02995	43.5295	-0.618082	0.299302	0.0187502	0.08264	PH domain-containing protein
KM842_RS09605	20.122	1.03917	0.704058	0.0190874	0.0837995	helix-turn-helix transcriptional regulator
KM842_RS05950	857.974	-0.433332	0.196588	0.0192023	0.0841843	MurT ligase domain-containing protein
KM842_RS04930	154.553	0.583041	0.281259	0.0195392	0.0854923	HpcH/HpaI aldolase/citrate lyase family protein
KM842_RS15485	250.843	-0.97123	0.610192	0.0195561	0.0854923	HNH endonuclease
KM842_RS07540	12.5525	1.02402	0.690407	0.0196891	0.0859515	LuxR C-terminal-related transcriptional regulator
KM842_RS03695	1144.32	0.913461	0.540738	0.0201422	0.0876813	tRNA (guanosine(37)-N1)-methyltransferase TrmD
KM842_RS06480	211.304	-0.420382	0.191285	0.020134	0.0876813	DUF1990 domain-containing protein
KM842_RS13510	85.8593	0.581207	0.28106	0.0201946	0.0876823	IS5 family transposase
KM842_RS11160	118.698	-0.70802	0.367806	0.0201994	0.0876823	GntR family transcriptional regulator
KM842_RS12865	321.771	-0.448694	0.206469	0.0202999	0.0879948	6-phosphofructokinase
KM842_RS08515	106.666	0.794556	0.431726	0.0204119	0.0882156	metallopeptidase family protein
KM842_RS02005	89.3151	-0.453475	0.209107	0.0204367	0.0882156	hypothetical protein
KM842_RS03850	543.645	-0.454948	0.211606	0.0203885	0.0882156	permease-like cell division protein FtsX
KM842_RS02060	110.551	-0.506706	0.238621	0.0204817	0.0882861	TetR/AcrR family transcriptional regulator
KM842_RS00195	266.408	0.4883	0.228231	0.0205253	0.0882872	hypothetical protein
KM842_RS09070	169.99	-0.484474	0.225911	0.0205392	0.0882872	aminotransferase class I/II-fold pyridoxal phosphate-dependent enzyme
KM842_RS08000	1212.77	-0.334875	0.150914	0.0206353	0.0885767	hypothetical protein
KM842_RS10615	237.442	-0.610349	0.301813	0.0207406	0.0889047	hypothetical protein
KM842_RS15820	866.553	-0.403176	0.183899	0.0207724	0.0889172	phospholipid carrier-dependent glycosyltransferase
KM842_RS07955	173.431	-0.506147	0.239367	0.0211014	0.0900755	response regulator transcription factor
KM842_RS13950	144.094	-0.569231	0.276412	0.0210824	0.0900755	PspC domain-containing protein
KM842_RS10930	403.148	0.862375	0.50265	0.0211756	0.0902672	hypothetical protein
KM842_RS06095	82.5913	0.872816	0.515406	0.0212285	0.0903679	siderophore-interacting protein
KM842_RS14245	100.389	-0.688879	0.360291	0.0215338	0.0915408	alpha/beta hydrolase-fold protein
KM842_RS05715	219.532	1.11966	0.967053	0.021621	0.0917496	flagellar M-ring protein FliF
KM842_RS15325	609.871	0.382623	0.174131	0.0216424	0.0917496	cysteine--tRNA ligase
KM842_RS02650	22.2561	0.745233	0.400159	0.0219125	0.0924526	tRNA-Pro
KM842_RS11990	171.763	0.638853	0.330682	0.0219505	0.0924526	DNA alkylation repair protein
KM842_RS02170	90.9218	0.586398	0.288425	0.0220182	0.0924526	Dabb family protein
KM842_RS14675	1182.49	-0.31506	0.142214	0.0219899	0.0924526	glutamine--fructose-6-phosphate transaminase (isomerizing)
KM842_RS14560	2604.44	-0.518407	0.251522	0.0219479	0.0924526	preprotein translocase subunit SecY
KM842_RS07085	265.1	-0.625287	0.315258	0.0220074	0.0924526	ADP-ribosylglycohydrolase family protein
KM842_RS02810	1392.09	-0.711109	0.379345	0.0219706	0.0924526	mannitol-1-phosphate 5-dehydrogenase
KM842_RS10740	12.9478	0.897996	0.542593	0.0221511	0.092884	metallophosphoesterase
KM842_RS08415	55.9929	0.954609	0.633067	0.0222476	0.0931619	hypothetical protein
KM842_RS14705	32.4127	0.891269	0.549935	0.0223496	0.0932089	hypothetical protein
KM842_RS13850	78.1033	0.574461	0.282292	0.0223409	0.0932089	DUF3817 domain-containing protein
KM842_RS15175	129.013	-1.06355	1.15172	0.0222942	0.0932089	phosphate ABC transporter ATP-binding protein PstB
KM842_RS03235	134.999	-0.430013	0.200541	0.0223962	0.0932773	DUF58 domain-containing protein
KM842_RS08700	551.625	-0.63089	0.322827	0.022448	0.0933666	nicotinate phosphoribosyltransferase
KM842_RS03775	1132.77	-0.508898	0.24575	0.0226397	0.0940371	ribosome recycling factor
KM842_RS15390	47.3112	-0.608728	0.306718	0.0227705	0.0944532	GNAT family N-acetyltransferase
KM842_RS04255	174.806	0.457892	0.215854	0.0228952	0.0948385	homoserine kinase
KM842_RS02355	363.981	-0.546452	0.267852	0.022925	0.0948385	cardiolipin synthase
KM842_RS13725	111.825	0.566096	0.279475	0.022975	0.0949183	NAD(P)-dependent oxidoreductase
KM842_RS14080	185.074	0.650105	0.336948	0.0231322	0.0954187	HAMP domain-containing histidine kinase
KM842_RS02345	829.149	-0.393801	0.184403	0.0231581	0.0954187	FAD-dependent oxidoreductase
KM842_RS03890	7.85978	1.13941	0.938363	0.0232372	0.095617	polysaccharide deacetylase family protein
KM842_RS05785	471.843	-0.716996	0.389904	0.0233162	0.095814	ketoacyl-ACP synthase III
KM842_RS02645	80.0163	0.728224	0.395656	0.0234033	0.0958326	LLM class flavin-dependent oxidoreductase
KM842_RS06430	319.733	0.49698	0.237858	0.0234451	0.0958326	hemolysin family protein
KM842_RS05085	206.702	-0.430227	0.202798	0.0233544	0.0958326	HAD family hydrolase
KM842_RS03835	138.936	-0.618256	0.3158	0.0234336	0.0958326	cysteine desulfurase
KM842_RS01885	499.372	-0.537846	0.263684	0.0234886	0.0958833	endonuclease/exonuclease/phosphatase family protein
KM842_RS04185	266.862	0.823835	0.483986	0.0235228	0.095896	arginase family protein
KM842_RS05580	41.9332	1.10932	0.976764	0.0235558	0.0959035	flagellar biosynthetic protein FliO
KM842_RS14860	74.9017	0.76022	0.423451	0.0236917	0.0960011	glycerophosphodiester phosphodiesterase
KM842_RS04155	590.213	-0.301197	0.136811	0.023613	0.0960011	ABC transporter substrate-binding protein
KM842_RS14930	2101.43	-0.594081	0.299879	0.0237043	0.0960011	ADP-forming succinate--CoA ligase subunit beta
KM842_RS09135	1518.5	-0.669389	0.355073	0.0236757	0.0960011	class II fructose-bisphosphate aldolase
KM842_RS08650	464.575	-0.45037	0.209649	0.024066	0.0973377	Asp-tRNA(Asn)/Glu-tRNA(Gln) amidotransferase subunit GatC
KM842_RS10905	203.408	-0.503674	0.245461	0.0244324	0.0986628	phosphoribosylanthranilate isomerase
KM842_RS13405	757.415	-0.577022	0.298537	0.0244576	0.0986628	PLP-dependent aminotransferase family protein
KM842_RS11925	15.5077	0.990846	0.714482	0.0246313	0.0992336	NAD(P)/FAD-dependent oxidoreductase
KM842_RS09335	43.8987	1.03073	0.770145	0.0248288	0.0998583	hypothetical protein
KM842_RS08020	312.078	0.671398	0.355565	0.0248512	0.0998583	glutamate 5-kinase
KM842_RS15320	390.991	-0.424083	0.201428	0.0248897	0.0998829	2-C-methyl-D-erythritol 2,4-cyclodiphosphate synthase
KM842_RS07055	246.057	0.972163	0.697303	0.0250004	0.100016	non-homologous end-joining DNA ligase
KM842_RS07340	19.2401	0.915695	0.568665	0.0250285	0.100016	SDR family oxidoreductase
KM842_RS14935	1080.32	-0.70561	0.387231	0.0250528	0.100016	succinate--CoA ligase subunit alpha
KM842_RS09085	31.1796	-0.922446	0.644103	0.0249915	0.100016	cohesin domain-containing protein
KM842_RS04990	123.669	-0.485687	0.236775	0.0252803	0.100794	phosphoglycerate mutase family protein
KM842_RS14165	2596.23	-1.03097	0.949548	0.0253432	0.100914	type 1 glutamine amidotransferase
KM842_RS09175	853.532	0.616108	0.320164	0.0254213	0.100964	class II fumarate hydratase
KM842_RS12950	524.674	-0.901313	0.594863	0.0253902	0.100964	hypothetical protein
KM842_RS11495	138.414	-0.613221	0.320851	0.0254727	0.101039	PTS transporter subunit EIIC
KM842_RS08995	1682.32	0.463288	0.224382	0.0256715	0.101696	ABC transporter ATP-binding protein
KM842_RS02390	37.5733	0.84589	0.529506	0.0258068	0.102101	hypothetical protein
KM842_RS11955	190.482	1.00632	0.77236	0.0258694	0.102217	S26 family signal peptidase
KM842_RS09995	53.2621	-0.762334	0.456129	0.0259452	0.102386	cyclic pyranopterin monophosphate synthase MoaC
KM842_RS00625	44.7643	0.656912	0.348949	0.0260628	0.102718	MarR family winged helix-turn-helix transcriptional regulator
KM842_RS12655	407.173	0.529815	0.265222	0.026141	0.102895	dihydropteroate synthase
KM842_RS04340	242.084	0.954828	0.67839	0.0263766	0.10369	hypothetical protein
KM842_RS02400	218.197	0.431076	0.207321	0.0265101	0.103832	acyl dehydratase
KM842_RS07910	255.468	-0.592104	0.305401	0.0264714	0.103832	aminodeoxychorismate lyase
KM842_RS10275	69.0568	-1.00452	0.848635	0.0265138	0.103832	PadR family transcriptional regulator
KM842_RS08125	1360.04	0.414089	0.199909	0.0269124	0.105259	valine--tRNA ligase
KM842_RS08820	535.642	-0.377788	0.18017	0.0272154	0.106309	DUF3107 domain-containing protein
KM842_RS10955	7.89901	0.996232	0.746416	0.0273771	0.106805	ABC transporter ATP-binding protein
KM842_RS03855	367.188	-0.378826	0.1813	0.0274918	0.107117	SsrA-binding protein SmpB
KM842_RS10470	118.67	-0.541346	0.27698	0.0276303	0.107442	chorismate mutase
KM842_RS07780	51.5988	-0.647726	0.35157	0.0276449	0.107442	hypothetical protein
KM842_RS06745	387.013	-0.581845	0.302691	0.0277205	0.1076	undecaprenyldiphospho-muramoylpentapeptide beta-N-acetylglucosaminyltransferase
KM842_RS15170	416.005	-0.281012	0.130415	0.0277593	0.107615	anti-sigma factor
KM842_RS08605	12.268	0.987488	1.01763	0.0279337	0.107884	inositol monophosphatase
KM842_RS01110	16.5642	0.82076	0.505423	0.0279105	0.107884	Ig-like domain repeat protein
KM842_RS13715	52.9251	0.663406	0.362251	0.0278932	0.107884	GDSL-type esterase/lipase family protein
KM842_RS00480	1140.13	0.978934	0.884315	0.0279782	0.107921	NAD(P)H-binding protein
KM842_RS01585	214.519	0.459776	0.226639	0.0282383	0.108652	MarR family transcriptional regulator
KM842_RS04645	421.402	-0.344037	0.165438	0.0282078	0.108652	anthranilate synthase component I
KM842_RS05345	43.8756	-0.682827	0.384135	0.0283166	0.108818	ATP-dependent Clp protease ATP-binding subunit
KM842_RS08345	303.928	-0.479225	0.238569	0.028482	0.109045	serine hydrolase
KM842_RS05855	43.5363	-0.544537	0.280376	0.0284517	0.109045	hypothetical protein
KM842_RS09880	525.352	-0.765404	0.465759	0.0284413	0.109045	ImmA/IrrE family metallo-endopeptidase
KM842_RS02270	269.027	0.404185	0.19581	0.0287132	0.109794	hypothetical protein
KM842_RS15195	220.822	-0.516832	0.263103	0.0289789	0.110673	NUDIX hydrolase
KM842_RS03220	599.537	-0.477126	0.239289	0.0294143	0.112058	adenosylhomocysteinase
KM842_RS12165	116.825	-0.568806	0.298999	0.0294089	0.112058	DUF1801 domain-containing protein
KM842_RS02395	316.374	0.386834	0.186905	0.0294835	0.112183	MaoC family dehydratase N-terminal domain-containing protein
KM842_RS14855	1739.19	-0.477093	0.239452	0.0295496	0.112296	Bax inhibitor-1/YccA family protein
KM842_RS11205	177.751	-0.421231	0.206766	0.0296385	0.112495	SDR family oxidoreductase
KM842_RS08755	490.225	0.411613	0.202348	0.0297957	0.112952	glycosyltransferase family 2 protein
KM842_RS11420	70.7469	0.594279	0.318513	0.0306017	0.115865	multidrug efflux SMR transporter
KM842_RS11055	42.5625	0.63123	0.3465	0.0307716	0.116366	hypothetical protein
KM842_RS04680	1818.32	0.471199	0.237482	0.0308886	0.116665	glutamate synthase large subunit
KM842_RS06345	416.684	0.532192	0.274151	0.0310859	0.116985	DNA primase
KM842_RS03725	1328.91	-0.779822	0.48855	0.0310406	0.116985	Lsr2 family protein
KM842_RS12720	1104.65	-0.782076	0.493474	0.0310872	0.116985	N-dimethylarginine dimethylaminohydrolase
KM842_RS07560	16.5014	0.86429	0.585335	0.0311501	0.117079	amidoligase family protein
KM842_RS04975	174.516	-0.406657	0.200798	0.0312594	0.117347	alpha/beta hydrolase
KM842_RS13210	192.602	0.825062	0.548005	0.0313226	0.117359	hypothetical protein
KM842_RS11190	88.0518	-0.731511	0.437068	0.031339	0.117359	DUF3151 family protein
KM842_RS04770	817.47	0.474271	0.238637	0.0314393	0.117592	DNA-binding protein WhiA
KM842_RS13410	563.722	-0.346662	0.1688	0.0314865	0.117626	thioredoxin
KM842_RS09740	9.55179	0.857168	0.577813	0.031586	0.117855	ABC transporter ATP-binding protein
KM842_RS00560	124.156	0.559563	0.297139	0.0319221	0.118965	NAD-dependent epimerase/dehydratase family protein
KM842_RS01210	1073.5	0.886213	0.693063	0.0319977	0.119102	hypothetical protein
KM842_RS04650	160.386	-0.447432	0.227094	0.0320813	0.11927	Trp biosynthesis-associated membrane protein
KM842_RS06310	7.37707	-0.872278	0.624935	0.0322591	0.119786	tRNA-Asn
KM842_RS13385	352.052	0.410274	0.204449	0.0323018	0.1198	16S rRNA (guanine(527)-N(7))-methyltransferase RsmG
KM842_RS08355	139.243	-0.355102	0.173485	0.03239	0.119839	amidohydrolase family protein
KM842_RS10425	110.872	-0.75355	0.471848	0.0323825	0.119839	acyltransferase
KM842_RS09225	151.319	0.798158	0.520601	0.0326182	0.120394	hypothetical protein
KM842_RS05370	38.8165	-0.804637	0.535003	0.0326006	0.120394	hypothetical protein
KM842_RS15025	31.0318	0.903098	0.649409	0.0327038	0.120508	ABC transporter substrate-binding protein
KM842_RS09360	130.633	0.687303	0.401921	0.0327272	0.120508	molybdopterin-dependent oxidoreductase
KM842_RS03015	334.379	-0.429211	0.217618	0.0328679	0.120882	5-(carboxyamino)imidazole ribonucleotide synthase
KM842_RS15385	166.75	-0.785706	0.523751	0.0329451	0.121021	peptide-methionine (R)-S-oxide reductase MsrB
KM842_RS00975	25.7931	0.784874	0.495655	0.033056	0.12114	hypothetical protein
KM842_RS06290	463.441	-0.263214	0.126824	0.033027	0.12114	glycosyltransferase
KM842_RS15470	495.231	0.470871	0.242112	0.0332668	0.121768	alpha/beta hydrolase
KM842_RS09235	489.651	-0.58731	0.32208	0.0333923	0.122082	AI-2E family transporter
KM842_RS15125	74.4626	-0.653801	0.376493	0.0334983	0.122324	galactokinase
KM842_RS15330	1014.41	0.402104	0.201387	0.0335858	0.122499	23S rRNA (guanosine(2251)-2'-O)-methyltransferase RlmB
KM842_RS14645	117.57	-0.633824	0.363668	0.034061	0.124085	ExeM/NucH family extracellular endonuclease
KM842_RS10075	91.1381	0.495346	0.259682	0.0342751	0.124718	signal peptidase I
KM842_RS02000	174.604	-0.430156	0.219778	0.0344967	0.125376	DUF5997 family protein
KM842_RS11030	39.3013	-0.661313	0.385051	0.0347859	0.126278	GntR family transcriptional regulator
KM842_RS15290	99.1073	-0.580904	0.321897	0.0349067	0.126568	AAA family ATPase
KM842_RS11290	951.577	0.875535	0.67424	0.0350679	0.127003	sugar ABC transporter ATP-binding protein
KM842_RS08840	179.366	0.329318	0.162794	0.0352519	0.127519	PHP domain-containing protein
KM842_RS11555	104.598	0.72036	0.449059	0.0354332	0.128025	LysR family transcriptional regulator
KM842_RS02965	673.588	-0.559209	0.305579	0.0355735	0.128381	response regulator transcription factor
KM842_RS13560	8.73588	0.915113	0.67444	0.035621	0.128402	NAD(P)H-binding protein
KM842_RS06810	897.023	-0.600918	0.337455	0.0358027	0.128907	LysM peptidoglycan-binding domain-containing protein
KM842_RS02955	115.878	-0.466036	0.245101	0.0358645	0.12897	Maf family protein
KM842_RS15585	178.761	-0.472045	0.247508	0.035904	0.12897	CoA ester lyase
KM842_RS05620	9.94616	0.964646	0.85487	0.0359793	0.12909	ABC transporter
KM842_RS07370	87.5873	0.787252	0.526499	0.0361028	0.129263	NlpC/P60 family protein
KM842_RS07015	1280.08	-0.721928	0.461157	0.0361113	0.129263	proline dehydrogenase family protein
KM842_RS02145	179.272	0.47253	0.247792	0.0365926	0.130833	TrkH family potassium uptake protein
KM842_RS09800	13.703	0.759913	0.490152	0.0371859	0.132801	hypothetical protein
KM842_RS11580	108.537	0.540079	0.294799	0.03728	0.132983	hypothetical protein
KM842_RS00300	41.4834	0.746074	0.472653	0.0373751	0.133014	phosphotransferase
KM842_RS02445	272.496	0.441831	0.231083	0.0373331	0.133014	YqaJ viral recombinase family protein
KM842_RS01295	167.098	0.847547	0.655224	0.0381172	0.135342	iron ABC transporter permease
KM842_RS02495	102.952	0.676358	0.413621	0.0380823	0.135342	acyl-CoA dehydrogenase
KM842_RS10480	534.254	0.847059	0.643089	0.0385007	0.13639	iron-siderophore ABC transporter substrate-binding protein
KM842_RS07385	34.747	-0.616484	0.358691	0.0384606	0.13639	hypothetical protein
KM842_RS15495	200.394	-0.536511	0.298962	0.0386054	0.136412	tRNA-Arg
KM842_RS09895	27.0556	-0.656219	0.391591	0.0386841	0.136412	hypothetical protein
KM842_RS01030	224.138	-0.750381	0.504401	0.0386793	0.136412	AI-2E family transporter
KM842_RS06985	97.8542	-0.896334	0.790891	0.0385796	0.136412	helix-turn-helix transcriptional regulator
KM842_RS03215	27.8763	0.648413	0.385501	0.0387448	0.13647	DUF3499 family protein
KM842_RS15400	117.386	0.439542	0.23105	0.038966	0.137093	DUF3263 domain-containing protein
KM842_RS07800	655.252	-0.499237	0.2727	0.0395899	0.139129	insulinase family protein
KM842_RS09990	63.3334	-0.611594	0.360497	0.0398274	0.139804	molybdopterin-binding protein
KM842_RS02265	482.562	-0.419829	0.22087	0.0404726	0.141907	hypothetical protein
KM842_RS11370	139.104	-0.505656	0.279649	0.0406134	0.142239	GNAT family N-acetyltransferase
KM842_RS00755	319.314	-0.422126	0.22269	0.0407848	0.142358	NAD(P)/FAD-dependent oxidoreductase
KM842_RS12675	409.061	-0.432068	0.229362	0.0407858	0.142358	inorganic diphosphatase
KM842_RS07405	25.0621	-0.801378	0.585079	0.0407822	0.142358	LacI family transcriptional regulator
KM842_RS05410	603.162	0.717749	0.474041	0.0411992	0.143616	glycosyltransferase
KM842_RS07690	256.104	0.583051	0.340776	0.0412395	0.143616	transcriptional repressor LexA
KM842_RS14315	546.658	-0.323795	0.164194	0.0412924	0.143638	hypothetical protein
KM842_RS15010	17.3285	0.875891	0.79118	0.0416535	0.144731	ice-binding family protein
KM842_RS14355	147.356	0.862706	0.780963	0.0419269	0.145516	Flp pilus assembly complex ATPase component TadA
KM842_RS07225	439.945	-0.368559	0.192087	0.0421948	0.146282	DEAD/DEAH box helicase
KM842_RS09115	58.2133	0.798551	0.615352	0.0423073	0.146507	hypothetical protein
KM842_RS02490	79.9276	0.716142	0.468729	0.0424034	0.146675	PIG-L family deacetylase
KM842_RS03295	512.322	-0.330204	0.173462	0.0425413	0.146987	PAS domain-containing sensor histidine kinase
KM842_RS13205	71.766	0.827455	0.65523	0.0427957	0.1477	MarR family transcriptional regulator
KM842_RS14970	75.959	-0.523307	0.297225	0.0429481	0.148058	MGMT family protein
KM842_RS00340	92.5337	-0.749296	0.523337	0.0429955	0.148058	hypothetical protein
KM842_RS00475	49.9913	0.711161	0.467002	0.0431	0.148252	TetR/AcrR family transcriptional regulator
KM842_RS15445	87.7157	-0.438265	0.237929	0.0432711	0.148675	multidrug ABC transporter ATPase
KM842_RS15720	580.798	-0.422687	0.229619	0.0434116	0.148992	N-acetyl-gamma-glutamyl-phosphate reductase
KM842_RS06225	111.467	0.605309	0.363853	0.0438185	0.15021	hypothetical protein
KM842_RS00385	129.802	-0.597418	0.356926	0.0439109	0.15021	allophanate hydrolase subunit 1
KM842_RS05810	448.148	-0.599704	0.36328	0.0439129	0.15021	sulfurtransferase
KM842_RS15705	350.759	-0.410279	0.219663	0.0441828	0.150966	RNA methyltransferase
KM842_RS10145	39.4981	0.686646	0.436686	0.0442469	0.151018	hypothetical protein
KM842_RS10485	151.741	0.591501	0.355268	0.0444161	0.151093	shikimate dehydrogenase
KM842_RS04615	293.74	-0.364501	0.191937	0.0443515	0.151093	rRNA small subunit methyltransferase B
KM842_RS09885	214.567	-0.675706	0.439828	0.0443849	0.151093	hypothetical protein
KM842_RS08480	13.3302	0.861186	0.867309	0.0444821	0.151151	hypothetical protein
KM842_RS01815	143.066	-0.566192	0.335068	0.0445745	0.151298	GntR family transcriptional regulator
KM842_RS00055	460.12	-0.398787	0.208482	0.0448391	0.151938	DNA repair protein RecN
KM842_RS15055	266.063	-0.495142	0.27629	0.0448617	0.151938	aminotransferase class I/II-fold pyridoxal phosphate-dependent enzyme
KM842_RS07630	496.982	-0.369356	0.195555	0.0449885	0.1522	(d)CMP kinase
KM842_RS05565	7.17423	0.4616	0.847026	0.0451882	0.152708	flagellar biosynthetic protein FliR
KM842_RS01280	560.153	0.840693	0.793804	0.0455873	0.153888	ABC transporter substrate-binding protein
KM842_RS10690	38.9565	0.709255	0.485692	0.0459015	0.154779	hypothetical protein
KM842_RS02365	5.61383	-0.794017	0.593442	0.0460146	0.154991	tRNA-Tyr
KM842_RS05460	137.597	-0.56494	0.334297	0.0462047	0.155292	FAD-binding oxidoreductase
KM842_RS06065	573.893	-0.592986	0.360626	0.046171	0.155292	hypothetical protein
KM842_RS13720	219.934	0.534655	0.311249	0.0464013	0.155448	aldo/keto reductase
KM842_RS11325	196.039	-0.425925	0.232644	0.0464302	0.155448	GNAT family N-acetyltransferase
KM842_RS08340	195.748	-0.450036	0.249066	0.0464529	0.155448	hypothetical protein
KM842_RS14565	603.846	-0.483533	0.272765	0.0463464	0.155448	adenylate kinase
KM842_RS07875	175.348	-0.628027	0.396487	0.0466461	0.155925	hypothetical protein
KM842_RS14405	31.8767	0.832744	0.904102	0.0468154	0.155943	hypothetical protein
KM842_RS05215	2208.73	0.481313	0.270569	0.0467557	0.155943	heme-copper oxidase subunit III
KM842_RS03555	786.38	0.370236	0.198059	0.0467717	0.155943	1-acyl-sn-glycerol-3-phosphate acyltransferase
KM842_RS15450	241.875	-0.532118	0.312002	0.0468539	0.155943	cold shock domain-containing protein
KM842_RS08280	217.99	-0.784417	0.628753	0.0469723	0.156169	sugar ABC transporter permease
KM842_RS02900	748.459	0.473162	0.265275	0.047117	0.156481	ABC transporter permease
KM842_RS15560	69.1708	0.460887	0.256674	0.0473668	0.157141	amino acid ABC transporter ATP-binding protein
KM842_RS06380	65.9556	0.481956	0.271899	0.0475049	0.15743	LysR substrate-binding domain-containing protein
KM842_RS10345	318.733	0.446322	0.247371	0.0476509	0.157575	SpoIIE family protein phosphatase
KM842_RS08550	1255.42	-0.769869	0.611348	0.0476335	0.157575	malto-oligosyltrehalose synthase
KM842_RS05190	236.232	-0.6171	0.386336	0.0477331	0.157678	dihydroxyacetone kinase subunit DhaL
KM842_RS05005	199.551	0.453879	0.2523	0.0479692	0.158288	D-alanyl-D-alanine carboxypeptidase
KM842_RS14020	25.4793	0.739799	0.552176	0.0481812	0.158818	SulP family inorganic anion transporter
KM842_RS08115	88.0119	0.593365	0.35973	0.0485365	0.159818	ATP-binding cassette domain-containing protein
KM842_RS00435	27.6979	0.615928	0.384281	0.0486485	0.160016	hypothetical protein
KM842_RS10950	13.8083	0.63461	0.402056	0.048741	0.160149	ABC transporter permease
KM842_RS04435	2237.18	0.439308	0.244691	0.0493849	0.162092	DUF448 domain-containing protein
KM842_RS08575	211.042	0.681686	0.486644	0.0495366	0.162317	aldo/keto reductase
KM842_RS15830	891.354	0.259637	0.138885	0.0496367	0.162317	endolytic transglycosylase MltG
KM842_RS06015	342.165	-0.401513	0.22058	0.0496306	0.162317	bifunctional [glutamine synthetase] adenylyltransferase/[glutamine synthetase]-adenylyl-L-tyrosine phosphorylase
KM842_RS09380	297.779	-0.811675	0.796462	0.0496643	0.162317	alcohol dehydrogenase catalytic domain-containing protein
KM842_RS12395	81.8229	-0.495753	0.288061	0.0498361	0.162706	hypothetical protein
KM842_RS14955	1330.75	0.596985	0.373931	0.050018	0.163127	ABC transporter ATP-binding protein/permease
KM842_RS05455	186.718	-0.637042	0.4176	0.0501007	0.163225	molybdopterin-dependent oxidoreductase
KM842_RS00785	126.058	-0.388177	0.213037	0.0505766	0.164601	LacI family transcriptional regulator
KM842_RS11430	700.378	-0.298792	0.159322	0.0506995	0.164827	phosphatase PAP2 family protein
KM842_RS00865	640.772	-0.367386	0.200707	0.0512207	0.166346	methionine--tRNA ligase
KM842_RS03770	653.717	-0.303041	0.161096	0.05159	0.167265	UMP kinase
KM842_RS03125	263.96	-0.319235	0.171595	0.0516124	0.167265	ABC transporter permease
KM842_RS09945	7.25913	0.770265	0.856889	0.0519078	0.168037	hypothetical protein
KM842_RS03000	980.326	-0.377617	0.206542	0.0519595	0.168037	UDP-glucose/GDP-mannose dehydrogenase family protein
KM842_RS14500	3267.31	-0.556497	0.342077	0.0520432	0.168131	50S ribosomal protein L16
KM842_RS03280	5289.55	-0.579999	0.890301	0.0520984	0.168133	ribosome-associated translation inhibitor RaiA
KM842_RS05575	40.1866	0.790134	0.687016	0.0523194	0.168494	flagellar type III secretion system pore protein FliP
KM842_RS06260	987.345	-0.308188	0.167362	0.0522876	0.168494	ketoacyl-ACP synthase III
KM842_RS11900	58.8467	-0.666418	0.45961	0.0524398	0.168705	TetR/AcrR family transcriptional regulator
KM842_RS13555	16.0861	0.679283	0.458925	0.0525935	0.168847	IPT/TIG domain-containing protein
KM842_RS15645	469.426	-0.239222	0.127204	0.0525688	0.168847	amidase domain-containing protein
KM842_RS08040	437.046	0.537824	0.324387	0.0526648	0.1689	DUF4031 domain-containing protein
KM842_RS07785	169.099	-0.286312	0.153328	0.0527588	0.169026	4-hydroxy-tetrahydrodipicolinate reductase
KM842_RS13515	180.892	-0.42519	0.240781	0.0528773	0.169229	hypothetical protein
KM842_RS11130	39.2056	0.554053	0.342552	0.0531072	0.169613	ABC transporter ATP-binding protein
KM842_RS05995	2922.28	-0.651508	0.461165	0.0530732	0.169613	type I glutamate--ammonia ligase
KM842_RS04800	915.131	-0.340464	0.187309	0.0533754	0.170193	6-phosphogluconolactonase
KM842_RS06220	123.227	-0.404941	0.22156	0.0533994	0.170193	hypothetical protein
KM842_RS10270	110.866	-0.76181	0.727663	0.0534754	0.17026	DUF4097 family beta strand repeat-containing protein
KM842_RS02175	1242.67	-0.529456	0.322374	0.0541095	0.172101	aspartate--tRNA(Asn) ligase
KM842_RS05200	1907.57	-0.517229	0.308544	0.054214	0.172255	aquaporin family protein
KM842_RS03465	6.16531	-0.782591	0.691116	0.0546462	0.17345	tRNA-Gln
KM842_RS10330	115.397	0.652261	0.448515	0.0548211	0.173826	sterol carrier family protein
KM842_RS09265	2190.71	-0.37989	0.212516	0.0550205	0.1741	FAD-dependent oxidoreductase
KM842_RS05820	121.487	-0.391231	0.221013	0.0550087	0.1741	hypothetical protein
KM842_RS13375	1658	0.436909	0.250938	0.0551088	0.1742	membrane protein insertase YidC
KM842_RS01100	7.67106	0.757097	0.709952	0.0552473	0.174459	phosphate ABC transporter substrate-binding protein PstS
KM842_RS13360	407.725	0.360292	0.200004	0.055376	0.174508	50S ribosomal protein L34
KM842_RS07795	225.418	-0.484386	0.287237	0.0553197	0.174508	phosphoglycerate mutase family protein
KM842_RS15920	332.143	0.580234	0.369951	0.0554687	0.174622	C40 family peptidase
KM842_RS05685	86.5677	0.774365	0.688127	0.0556006	0.174858	flagellar hook-length control protein FliK
KM842_RS13895	399.377	-0.647344	0.458894	0.0556837	0.174941	ABC transporter permease
KM842_RS02040	316.339	0.494839	0.294986	0.0557646	0.175017	riboflavin synthase
KM842_RS08670	403.122	-0.358352	0.199107	0.0558414	0.17508	tRNA 2-thiouridine(34) synthase MnmA
KM842_RS13795	3427.45	-0.773917	0.780167	0.0562817	0.176281	aldo/keto reductase
KM842_RS02500	62.185	0.736481	0.57521	0.0567203	0.177474	response regulator transcription factor
KM842_RS06965	157.48	0.520426	0.319702	0.0573118	0.179046	hypothetical protein
KM842_RS09350	2183.24	-0.750539	0.855604	0.057339	0.179046	NADP-dependent phosphogluconate dehydrogenase
KM842_RS08420	330.891	0.458186	0.269417	0.0576077	0.179704	acyl-CoA thioesterase II
KM842_RS03805	1135.7	-0.30906	0.169282	0.0579282	0.18052	hypothetical protein
KM842_RS14580	3473.73	0.477092	0.284782	0.0581566	0.181049	translation initiation factor IF-1
KM842_RS11335	62.9624	-0.42567	0.246892	0.0585294	0.182026	XRE family transcriptional regulator
KM842_RS06820	439.612	-0.399588	0.22909	0.0586124	0.1821	3-deoxy-7-phosphoheptulonate synthase class II
KM842_RS05845	5.15084	0.84895	0.996153	0.0587828	0.182289	hypothetical protein
KM842_RS03260	147.746	-0.440556	0.258767	0.0587915	0.182289	MtrAB system response regulator MtrA
KM842_RS09365	130.767	-0.50841	0.31425	0.0591916	0.183345	putative protein N(5)-glutamine methyltransferase
KM842_RS09760	7.52513	0.767697	0.764253	0.0593478	0.183589	MBL fold metallo-hydrolase
KM842_RS04915	1639.48	0.335196	0.185274	0.0593893	0.183589	type B 50S ribosomal protein L31
KM842_RS10385	6.09367	-0.789539	0.743114	0.0596076	0.184079	hypothetical protein
KM842_RS06335	76.7522	0.558723	0.362079	0.0599438	0.184932	ABC transporter permease
KM842_RS06805	541.082	-0.334646	0.189328	0.0602824	0.185542	Rv2175c family DNA-binding protein
KM842_RS09525	666.496	-0.702545	0.855102	0.0603222	0.185542	hypothetical protein
KM842_RS13730	8.19927	-0.729304	0.592221	0.0602719	0.185542	lactococcin 972 family bacteriocin
KM842_RS00050	229.676	-0.306474	0.170892	0.0606748	0.186255	NAD kinase
KM842_RS07210	20.6768	-0.723132	0.892077	0.0606691	0.186255	DUF4395 family protein
KM842_RS01155	142.415	0.748596	0.726427	0.0607503	0.186301	FTR1 family protein
KM842_RS07565	6.54456	0.542924	0.839414	0.0608141	0.186311	response regulator transcription factor
KM842_RS04555	201.26	0.455086	0.274341	0.0609744	0.186432	aspartate carbamoyltransferase catalytic subunit
KM842_RS15360	720.612	-0.751454	0.79743	0.0609619	0.186432	glycerol dehydrogenase
KM842_RS03905	5.76726	0.503495	0.815097	0.0612029	0.186945	nucleotide sugar dehydrogenase
KM842_RS08805	393.482	-0.431909	0.257383	0.0614564	0.187533	phosphotransferase
KM842_RS01725	59.1227	-0.56877	0.380793	0.0621179	0.189364	proline iminopeptidase-family hydrolase
KM842_RS01160	108.687	0.74159	0.766715	0.062302	0.189551	peptidase M75 family protein
KM842_RS07985	274.024	-0.373272	0.216092	0.0622805	0.189551	aldose 1-epimerase family protein
KM842_RS10220	140.554	0.725507	0.62934	0.0630729	0.191707	MarR family transcriptional regulator
KM842_RS15910	4275.01	-0.544677	0.354846	0.0632141	0.191947	50S ribosomal protein L29
KM842_RS02530	155.542	0.496948	0.310843	0.0634527	0.192057	ABC transporter ATP-binding protein/permease
KM842_RS04820	3827.54	-0.399762	0.234898	0.0633424	0.192057	transaldolase
KM842_RS01760	130.35	-0.426995	0.255204	0.0634996	0.192057	dipeptidase
KM842_RS11850	26.9257	-0.712915	0.582779	0.063421	0.192057	Gfo/Idh/MocA family oxidoreductase
KM842_RS04735	13427.6	0.390039	0.231039	0.0635683	0.192076	30S ribosomal protein S1
KM842_RS06990	362.827	-0.689581	0.548167	0.063812	0.192623	NADPH:quinone reductase
KM842_RS03230	116.892	-0.362921	0.209477	0.0639678	0.192905	stage II sporulation protein M
KM842_RS01485	9.45685	0.782358	0.881858	0.0640915	0.193089	hypothetical protein
KM842_RS13480	46.9693	0.620102	0.441324	0.0642556	0.193206	FtsK/SpoIIIE domain-containing protein
KM842_RS11450	2389.35	-0.431415	0.262324	0.0642261	0.193206	HU family DNA-binding protein
KM842_RS05090	259.844	-0.412468	0.245122	0.0644506	0.193603	tRNA (adenine-N1)-methyltransferase
KM842_RS06855	785.148	-0.291881	0.165341	0.0646876	0.193912	ParA family protein
KM842_RS02260	590.392	-0.448101	0.272132	0.0646991	0.193912	hypothetical protein
KM842_RS06945	102.145	-0.527812	0.343015	0.064742	0.193912	MarR family winged helix-turn-helix transcriptional regulator
KM842_RS12580	6482.26	0.460977	0.280945	0.0649783	0.19443	cold-shock protein
KM842_RS14630	30.4351	0.642327	0.483175	0.0658039	0.19671	ATP-binding cassette domain-containing protein
KM842_RS11285	86.3973	0.657782	0.499903	0.0659729	0.196833	LacI family DNA-binding transcriptional regulator
KM842_RS10310	487.838	-0.333114	0.191527	0.0659615	0.196833	phosphoribosylformylglycinamidine cyclo-ligase
KM842_RS11175	459.047	-0.704986	0.744778	0.0662575	0.197491	sugar ABC transporter permease
KM842_RS14960	1000.59	0.510253	0.327248	0.0664894	0.197991	ABC transporter ATP-binding protein/permease
KM842_RS00850	83.4929	-0.589123	0.409426	0.0667089	0.198452	TetR/AcrR family transcriptional regulator
KM842_RS01195	283.86	-0.556985	0.373377	0.0669009	0.198832	dienelactone hydrolase family protein
KM842_RS02160	159.857	0.371796	0.218542	0.067063	0.199122	AURKAIP1/COX24 domain-containing protein
KM842_RS01895	28.0123	0.707386	0.796987	0.0672872	0.199403	methionine ABC transporter ATP-binding protein
KM842_RS00980	24.0586	0.601942	0.423841	0.0672869	0.199403	MarR family transcriptional regulator
KM842_RS13165	36.2677	-0.549958	0.370289	0.0677807	0.200673	YbhB/YbcL family Raf kinase inhibitor-like protein
KM842_RS01650	397.36	-0.69139	0.615566	0.0678859	0.200791	Rv0909 family putative TA system antitoxin
KM842_RS03285	3669.78	-0.307541	0.178816	0.0689324	0.203496	preprotein translocase subunit SecA
KM842_RS12590	155.991	-0.391703	0.235211	0.0688875	0.203496	amino-acid N-acetyltransferase
KM842_RS01305	82.4823	0.499186	0.318848	0.0690452	0.203634	hypothetical protein
KM842_RS06450	104.054	0.525389	0.349191	0.0691543	0.203761	16S rRNA (uracil(1498)-N(3))-methyltransferase
KM842_RS08150	3313.61	-0.645967	0.508782	0.0693274	0.204076	YcnI family protein
KM842_RS05175	39.0357	-0.59176	0.41307	0.0694329	0.204191	SDR family NAD(P)-dependent oxidoreductase
KM842_RS14220	49.8408	0.684094	0.830301	0.0695976	0.20448	glycosyl hydrolase
KM842_RS15490	202.557	-0.582748	0.41385	0.0696712	0.204502	hypothetical protein
KM842_RS03055	424.401	-0.360767	0.215631	0.0705246	0.206809	hypothetical protein
KM842_RS06620	291.45	-0.268183	0.153992	0.0707259	0.207026	transcriptional regulator NrdR
KM842_RS13520	48.744	-0.485043	0.31147	0.0707326	0.207026	ornithine carbamoyltransferase
KM842_RS01900	52.473	0.651542	0.818308	0.0715908	0.209121	MetQ/NlpA family ABC transporter substrate-binding protein
KM842_RS04230	775.63	-0.37487	0.225236	0.0716521	0.209121	arginine--tRNA ligase
KM842_RS07840	85.5157	-0.400373	0.244376	0.071635	0.209121	glycoside hydrolase family 6 protein
KM842_RS06130	30.3421	-0.501279	0.327345	0.0725025	0.211403	hypothetical protein
KM842_RS05585	36.4015	0.561822	0.867878	0.0728611	0.212248	flagellar motor switch protein FliN
KM842_RS14635	119.738	-0.320176	0.188935	0.0729961	0.21244	tRNA pseudouridine(38-40) synthase TruA
KM842_RS11685	1174.75	0.675359	0.643988	0.0736651	0.214185	hypothetical protein
KM842_RS07870	828.336	-0.354684	0.212604	0.0737703	0.214288	aspartate ammonia-lyase
KM842_RS12800	91.5737	0.646122	0.537696	0.0739235	0.21433	adenylyl cyclase
KM842_RS00135	270.3	-0.377116	0.228993	0.0739197	0.21433	DUF3516 domain-containing protein
KM842_RS15665	13.259	0.636479	0.493425	0.0742277	0.214405	glycosyltransferase
KM842_RS11605	71.8482	0.543046	0.373246	0.0741757	0.214405	DUF11 domain-containing protein
KM842_RS00555	482.13	0.477351	0.306899	0.0742024	0.214405	alpha/beta fold hydrolase
KM842_RS07765	66.3864	-0.421029	0.265298	0.0740704	0.214405	dihydrofolate reductase
KM842_RS10560	1053.91	-0.599204	0.823497	0.0744558	0.214862	hypothetical protein
KM842_RS02910	165.663	0.385679	0.236212	0.0753697	0.217166	cytidine deaminase
KM842_RS12845	197.218	-0.420571	0.263914	0.075395	0.217166	hypothetical protein
KM842_RS13785	31.2996	0.496799	0.328532	0.0756198	0.21761	ABC transporter ATP-binding protein
KM842_RS14280	117.911	0.678876	0.716583	0.0758456	0.217971	hypothetical protein
KM842_RS15615	132.973	0.375277	0.227919	0.0758867	0.217971	5-formyltetrahydrofolate cyclo-ligase
KM842_RS01035	43.9859	-0.475432	0.310313	0.0761026	0.218388	BLUF domain-containing protein
KM842_RS09430	13.4086	0.682423	0.603697	0.0764726	0.219094	hypothetical protein
KM842_RS06735	385.875	-0.237569	0.13838	0.0765519	0.219094	FtsQ-type POTRA domain-containing protein
KM842_RS11650	1112.22	-0.511992	0.346538	0.0765621	0.219094	maltose alpha-D-glucosyltransferase
KM842_RS08625	174.808	-0.474486	0.310049	0.0766993	0.219283	alcohol dehydrogenase catalytic domain-containing protein
KM842_RS09950	23.9198	0.668861	0.624021	0.0768074	0.219389	hypothetical protein
KM842_RS05185	225.88	-0.578036	0.426144	0.0771843	0.220261	dihydroxyacetone kinase phosphoryl donor subunit DhaM
KM842_RS14015	17.2984	0.64954	0.61499	0.0775452	0.221086	WYL domain-containing protein
KM842_RS10620	109.339	-0.473467	0.310962	0.0776197	0.221094	WecB/TagA/CpsF family glycosyltransferase
KM842_RS12975	15.567	0.677338	0.696519	0.0777107	0.221149	hypothetical protein
KM842_RS03400	701.157	0.363835	0.223013	0.0779513	0.221221	ketol-acid reductoisomerase
KM842_RS09850	79.0103	-0.563387	0.41265	0.0779355	0.221221	hypothetical protein
KM842_RS15295	113.399	-0.663327	0.667549	0.0778137	0.221221	phosphate signaling complex protein PhoU
KM842_RS03070	1521.54	-0.333762	0.202857	0.0783505	0.221945	dTDP-glucose 4,6-dehydratase
KM842_RS10265	29.4983	-0.647334	0.782529	0.0783098	0.221945	hypothetical protein
KM842_RS01830	180.463	-0.573944	0.428114	0.0785484	0.222097	hypothetical protein
KM842_RS13890	749.788	-0.588444	0.456572	0.0784842	0.222097	ATP-binding cassette domain-containing protein
KM842_RS01220	111.218	-0.505004	0.343981	0.0788339	0.2227	alkene reductase
KM842_RS03830	431.989	-0.350048	0.211952	0.0789152	0.222726	glycogen debranching protein GlgX
KM842_RS03040	185.215	-0.38362	0.239059	0.0792173	0.223177	YbhN family protein
KM842_RS04575	936.952	-0.491548	0.339625	0.0792348	0.223177	carbamoyl-phosphate synthase large subunit
KM842_RS10025	75.9492	-0.619011	0.484623	0.0793646	0.223177	methyltransferase domain-containing protein
KM842_RS11185	989.376	-0.654587	0.618743	0.0793356	0.223177	DUF4981 domain-containing protein
KM842_RS10780	527.723	-0.480037	0.329737	0.0795077	0.223375	adenylosuccinate synthase
KM842_RS00845	63.0016	0.540647	0.38209	0.0796176	0.22348	MFS transporter
KM842_RS07110	302.365	0.643235	0.550949	0.0798361	0.22389	amino acid permease
KM842_RS06110	64.0932	-0.650181	0.570398	0.0799462	0.223995	RES domain-containing protein
KM842_RS10575	62.7659	0.628711	0.529372	0.0807948	0.226167	hypothetical protein
KM842_RS15030	16.9151	-0.615156	0.498547	0.081381	0.227601	ABC transporter permease subunit
KM842_RS05605	38.6856	0.667319	0.728084	0.0816365	0.227902	flagellar FlbD family protein
KM842_RS09805	30.4954	0.591737	0.462517	0.0815855	0.227902	hypothetical protein
KM842_RS10490	121.029	0.529656	0.368632	0.0818587	0.228109	YchJ family metal-binding protein
KM842_RS11215	149.569	-0.598125	0.469785	0.081805	0.228109	hypothetical protein
KM842_RS14700	44.9352	0.639471	0.570709	0.0823259	0.228831	hypothetical protein
KM842_RS07625	980.976	0.285898	0.174483	0.0823145	0.228831	ribosome biogenesis GTPase Der
KM842_RS15285	58.032	-0.494782	0.337998	0.0823404	0.228831	hypothetical protein
KM842_RS02740	476.25	-0.569839	0.42464	0.0824451	0.228915	isochorismatase family protein
KM842_RS05710	41.8733	0.614182	0.771163	0.0827282	0.229494	flagellar motor switch protein FliG
KM842_RS05180	106.609	-0.530478	0.385537	0.0828052	0.229502	helix-turn-helix transcriptional regulator
KM842_RS14495	7602.59	-0.468095	0.315417	0.0828859	0.229519	30S ribosomal protein S3
KM842_RS04450	144.319	0.605172	0.476495	0.0831284	0.229984	A/G-specific adenine glycosylase
KM842_RS13180	133.006	-0.403232	0.258835	0.0833531	0.230398	carboxylesterase family protein
KM842_RS03435	531.516	-0.323562	0.199059	0.0837177	0.231199	fumarylacetoacetate hydrolase family protein
KM842_RS10710	12.1003	0.590078	0.453944	0.0839708	0.23169	CPBP family intramembrane metalloprotease
KM842_RS14585	3604.57	0.526846	0.376339	0.0843054	0.232405	50S ribosomal protein L36
KM842_RS02325	423.116	-0.413144	0.264475	0.0844199	0.232513	2-succinyl-5-enolpyruvyl-6-hydroxy-3-cyclohexene-1-carboxylic-acid synthase
KM842_RS12090	66.1494	0.611422	0.515187	0.0845087	0.23255	efflux RND transporter permease subunit
KM842_RS07530	38.4093	-0.555335	0.421403	0.0846937	0.232851	hypothetical protein
KM842_RS06845	97.8031	-0.37588	0.238581	0.0847723	0.232859	peptide deformylase
KM842_RS03690	1971.68	0.578397	0.438471	0.0848947	0.232988	ribosome maturation factor RimM
KM842_RS07515	7.6087	0.66197	0.659422	0.0855061	0.234457	GNAT family N-acetyltransferase
KM842_RS02380	18.2647	-0.540414	0.399149	0.0857618	0.234837	tRNA-Thr
KM842_RS13315	15.8551	-0.562181	0.424294	0.0857971	0.234837	tRNA-Ile
KM842_RS03175	179.418	-0.268858	0.162664	0.0859689	0.235099	acyltransferase
KM842_RS12160	465.7	0.425811	0.279224	0.0861883	0.23549	L-glyceraldehyde 3-phosphate reductase
KM842_RS07025	24.6527	0.615211	0.525508	0.086303	0.235571	putative Ig domain-containing protein
KM842_RS07220	31.435	-0.503865	0.356058	0.0863711	0.235571	NUDIX hydrolase
KM842_RS05415	527.771	0.57644	0.46189	0.0866499	0.236123	glycosyltransferase
KM842_RS04345	377.248	0.438418	0.294415	0.0867388	0.236156	hypothetical protein
KM842_RS02895	682.749	0.33933	0.212555	0.0868712	0.236308	ABC transporter ATP-binding protein
KM842_RS11365	42.2528	0.552129	0.416467	0.0872008	0.2367	MFS transporter
KM842_RS09295	458.326	0.399888	0.26078	0.0871053	0.2367	Na+/H+ antiporter NhaA
KM842_RS03460	290.011	-0.353484	0.224924	0.0873995	0.2367	NAD(P)/FAD-dependent oxidoreductase
KM842_RS07245	177.598	-0.361381	0.230662	0.0873618	0.2367	PD-(D/E)XK nuclease family protein
KM842_RS09250	968.11	-0.499938	0.352515	0.0873849	0.2367	Ig-like domain-containing protein
KM842_RS13440	2084.05	-0.380346	0.247354	0.0876653	0.237212	30S ribosomal protein S18
KM842_RS04935	138.628	0.460844	0.317861	0.087777	0.237306	hypothetical protein
KM842_RS11630	2377.97	-0.599686	0.763285	0.0884812	0.239	SDR family oxidoreductase
KM842_RS08640	1164.5	-0.288692	0.178245	0.0885865	0.239075	Asp-tRNA(Asn)/Glu-tRNA(Gln) amidotransferase subunit GatB
KM842_RS10305	489.47	-0.380345	0.245916	0.0887367	0.239271	DUF3073 family protein
KM842_RS06090	92.9848	0.597995	0.500855	0.0891052	0.239845	biliverdin-producing heme oxygenase
KM842_RS15545	54.9734	-0.429054	0.28339	0.0890771	0.239845	cupin domain-containing protein
KM842_RS10510	43.8988	0.422523	0.737319	0.0899372	0.240985	hypothetical protein
KM842_RS00190	818.847	0.402052	0.263113	0.0897892	0.240985	class 1b ribonucleoside-diphosphate reductase subunit beta
KM842_RS13325	2205.5	-0.338682	0.214037	0.0899666	0.240985	DNA gyrase subunit A
KM842_RS04530	170.428	-0.364695	0.234081	0.089998	0.240985	3-dehydroquinate synthase
KM842_RS11765	164.511	-0.429674	0.286185	0.0899496	0.240985	GNAT family N-acetyltransferase
KM842_RS06780	372.124	-0.562787	0.435166	0.0897725	0.240985	hypothetical protein
KM842_RS00220	20.6207	0.544047	0.414151	0.0904791	0.241995	LysR family transcriptional regulator
KM842_RS04335	360.353	0.422802	0.28174	0.0907677	0.241995	peroxide stress protein YaaA
KM842_RS00910	283.057	-0.445506	0.304844	0.0906441	0.241995	PLP-dependent transferase
KM842_RS12990	66.795	-0.484269	0.344875	0.090667	0.241995	MATE family efflux transporter
KM842_RS14190	177.75	-0.499612	0.364999	0.0907398	0.241995	hypothetical protein
KM842_RS02905	480.081	0.416498	0.275413	0.091047	0.24253	ABC transporter permease
KM842_RS09505	133.56	0.61354	0.585175	0.091875	0.244102	GlsB/YeaQ/YmgE family stress response membrane protein
KM842_RS04430	1406.77	0.480754	0.337124	0.0918548	0.244102	transcription termination factor NusA
KM842_RS03565	396.751	-0.231589	0.14124	0.0918147	0.244102	D-alanine--D-alanine ligase
KM842_RS12855	1121.62	0.550096	0.432804	0.0925335	0.245429	hypothetical protein
KM842_RS08155	1002.85	-0.550866	0.432892	0.09251	0.245429	copper resistance protein CopC
KM842_RS10335	424.403	-0.328561	0.205	0.0929148	0.246024	phosphoribosylamine--glycine ligase
KM842_RS07635	505.815	-0.3381	0.216951	0.0929174	0.246024	prephenate dehydrogenase
KM842_RS04290	117.261	-0.395639	0.262197	0.0930358	0.246126	DUF4407 domain-containing protein
KM842_RS14575	280.439	0.528018	0.399349	0.0937147	0.247709	LCP family protein
KM842_RS01580	7.06625	0.488616	0.777277	0.0939171	0.248031	D-threitol dehydrogenase
KM842_RS03515	63.3021	0.496904	0.363017	0.0942816	0.248781	CrcB family protein
KM842_RS05600	10.1132	0.538945	0.814623	0.0943748	0.248814	MotA/TolQ/ExbB proton channel family protein
KM842_RS13935	138.082	-0.490872	0.358922	0.0948969	0.249976	SRPBCC family protein
KM842_RS03610	476.488	0.543439	0.417851	0.0949839	0.249992	bifunctional DNA-formamidopyrimidine glycosylase/DNA-(apurinic or apyrimidinic site) lyase
KM842_RS07095	13.0717	0.605241	0.545493	0.0952635	0.250514	hypothetical protein
KM842_RS07960	147.564	0.44894	0.31533	0.0954762	0.250665	HAMP domain-containing histidine kinase
KM842_RS06435	213.814	0.299821	0.188247	0.0954837	0.250665	rRNA maturation RNase YbeY
KM842_RS10605	348.843	-0.423725	0.290655	0.0955921	0.250736	hypothetical protein
KM842_RS12560	36.1077	-0.559937	0.473686	0.0957563	0.250953	hypothetical protein
KM842_RS05525	513.012	0.476315	0.33769	0.0961346	0.251158	hypothetical protein
KM842_RS03105	264.265	-0.328446	0.2089	0.0961603	0.251158	glycosyltransferase family 2 protein
KM842_RS01850	25.1949	-0.602505	0.534398	0.0959708	0.251158	transcriptional regulator
KM842_RS10980	46.8681	-0.626725	0.654254	0.0960247	0.251158	response regulator transcription factor
KM842_RS01475	76.0451	0.62072	0.661836	0.096817	0.251613	UDP-N-acetylmuramyl-tripeptide synthetase
KM842_RS07295	52.9782	0.61782	0.597628	0.0965743	0.251613	exonuclease domain-containing protein
KM842_RS02235	20.3265	0.610243	0.599734	0.0973143	0.251613	hypothetical protein
KM842_RS08295	26.1404	0.589566	0.527431	0.0972739	0.251613	MFS transporter
KM842_RS05135	443.88	0.539513	0.421553	0.0969546	0.251613	NfeD family protein
KM842_RS07590	109.807	0.528798	0.772613	0.0968976	0.251613	endonuclease/exonuclease/phosphatase family protein
KM842_RS04520	717.17	-0.274614	0.173372	0.096639	0.251613	chorismate synthase
KM842_RS08055	159.513	-0.379481	0.253074	0.0972924	0.251613	vitamin K epoxide reductase family protein
KM842_RS07030	58.5315	-0.402657	0.27199	0.0969041	0.251613	NAD(P)H-dependent oxidoreductase
KM842_RS11000	282.488	-0.414389	0.284205	0.0972473	0.251613	MFS transporter
KM842_RS09575	90.444	-0.613718	0.592384	0.0967975	0.251613	DUF427 domain-containing protein
KM842_RS07430	9.03178	-0.624066	0.631604	0.097033	0.251613	D-ribose pyranase
KM842_RS13460	41.1476	0.501912	0.376882	0.0979119	0.252946	hypothetical protein
KM842_RS12905	1927.45	0.38492	0.261967	0.0982792	0.253682	ferrochelatase
KM842_RS12715	795.677	-0.568131	0.483913	0.0988048	0.254825	ornithine--oxo-acid transaminase
KM842_RS08585	740.526	-0.331601	0.216457	0.0990769	0.255313	long-chain-fatty-acid--CoA ligase
KM842_RS02865	269.463	0.408303	0.27847	0.0996467	0.256567	alpha/beta hydrolase
KM842_RS15420	33.8641	0.545425	0.73801	0.0998563	0.256892	hypothetical protein
KM842_RS04580	391.452	-0.346866	0.230339	0.100104	0.257315	orotidine-5'-phosphate decarboxylase
KM842_RS05700	57.3625	0.594383	0.739789	0.100839	0.258773	FliI/YscN family ATPase
KM842_RS01660	41.9341	-0.410654	0.283314	0.10076	0.258773	SUF system NifU family Fe-S cluster assembly protein
KM842_RS00520	463.696	-0.555333	0.46571	0.101028	0.259041	ATP-binding cassette domain-containing protein
KM842_RS03570	106.43	-0.377284	0.255001	0.101414	0.259816	DUF3515 family protein
KM842_RS08565	448.038	0.503108	0.388295	0.101825	0.260004	YceI family protein
KM842_RS14620	174.121	0.454694	0.330039	0.101715	0.260004	AAA family ATPase
KM842_RS06580	1608.31	0.419049	0.292844	0.10161	0.260004	glucose-6-phosphate dehydrogenase
KM842_RS12980	274.812	-0.351246	0.235164	0.101792	0.260004	NCS2 family nucleobase:cation symporter
KM842_RS05680	71.596	0.607124	0.644911	0.10199	0.260209	flagellar hook capping protein
KM842_RS02215	98.4983	-0.427395	0.300874	0.102206	0.260544	helix-turn-helix domain-containing protein
KM842_RS08465	100.654	-0.426152	0.301143	0.102691	0.261565	AAA family ATPase
KM842_RS01180	193.618	-0.601193	0.5936	0.102907	0.261899	sugar phosphate isomerase/epimerase
KM842_RS12310	575.136	-0.445504	0.321574	0.103447	0.263055	peptide-methionine (S)-S-oxide reductase MsrA
KM842_RS00255	30.5134	0.532501	0.431359	0.104036	0.264337	LCP family protein
KM842_RS05350	37.3524	-0.490048	0.374554	0.104226	0.264599	Cys-tRNA(Pro) deacylase
KM842_RS02420	1116.87	-0.396552	0.277154	0.104568	0.265249	preprotein translocase subunit SecE
KM842_RS11585	41.3249	0.494997	0.383434	0.104921	0.26549	MFS transporter
KM842_RS15300	145.521	-0.430311	0.307891	0.104866	0.26549	ATP-binding protein
KM842_RS07075	160.718	-0.461574	0.340884	0.104767	0.26549	hypothetical protein
KM842_RS14365	46.19	0.597707	0.599366	0.105237	0.26607	type II secretion system F family protein
KM842_RS13305	2811.08	-0.524754	0.421273	0.105324	0.266072	hypothetical protein
KM842_RS12505	6.44348	0.601702	0.638934	0.105572	0.266301	hypothetical protein
KM842_RS10415	1418.81	-0.442123	0.325108	0.105587	0.266301	catalase
KM842_RS00035	546.628	0.314749	0.208145	0.10635	0.268006	hypothetical protein
KM842_RS04245	413.921	-0.258067	0.166834	0.106668	0.268587	homoserine dehydrogenase
KM842_RS04090	103.054	-0.42505	0.305318	0.107028	0.269274	chlorophyllase
KM842_RS04170	364.315	0.424231	0.304246	0.107715	0.27056	ABC transporter ATP-binding protein
KM842_RS08730	247.672	-0.398362	0.281595	0.107653	0.27056	ABC transporter ATP-binding protein
KM842_RS10975	10.2211	0.597516	0.62016	0.108856	0.272328	HAMP domain-containing histidine kinase
KM842_RS06800	404.295	-0.307589	0.201851	0.108706	0.272328	polyprenyl synthetase family protein
KM842_RS02015	167.965	-0.383818	0.268546	0.108558	0.272328	GNAT family N-acetyltransferase
KM842_RS02140	197.578	-0.394509	0.277895	0.10886	0.272328	TrkA family potassium uptake protein
KM842_RS10020	85.2828	-0.56835	0.519219	0.108704	0.272328	DUF2064 domain-containing protein
KM842_RS07745	261.464	0.335188	0.225616	0.109032	0.272536	CDP-diacylglycerol--glycerol-3-phosphate 3-phosphatidyltransferase
KM842_RS01175	1029.02	-0.569883	0.714046	0.109281	0.272936	thiamine pyrophosphate-requiring protein
KM842_RS07920	794.653	-0.212789	0.136704	0.109428	0.273084	S9 family peptidase
KM842_RS05270	1091.35	-0.217371	0.139828	0.110045	0.274399	bifunctional (p)ppGpp synthetase/guanosine-3',5'-bis(diphosphate) 3'-pyrophosphohydrolase
KM842_RS04825	7003.5	-0.346659	0.237463	0.11076	0.27596	transketolase
KM842_RS00955	139.157	0.352954	0.242567	0.110912	0.276115	GTP 3',8-cyclase MoaA
KM842_RS03395	159.626	0.461895	0.347403	0.111015	0.276149	acetolactate synthase small subunit
KM842_RS02535	721.236	0.346759	0.237124	0.11126	0.276311	cystathionine beta-synthase
KM842_RS00530	205.824	-0.270928	0.177853	0.11121	0.276311	sensor histidine kinase
KM842_RS10725	47.8134	-0.366196	0.255133	0.111934	0.277651	SRPBCC family protein
KM842_RS13705	557.349	-0.576738	0.598925	0.111979	0.277651	DUF4126 family protein
KM842_RS04310	5931.25	0.314537	0.20936	0.112305	0.278085	F0F1 ATP synthase subunit delta
KM842_RS09535	269.515	-0.404528	0.723531	0.112335	0.278085	hypothetical protein
KM842_RS06705	425.796	-0.30663	0.206214	0.112899	0.279258	signal peptidase II
KM842_RS00105	46.1105	-0.479585	0.375425	0.113197	0.279769	helix-turn-helix domain-containing protein
KM842_RS14655	2467.32	-0.372337	0.272282	0.113816	0.281075	30S ribosomal protein S9
KM842_RS14650	3540.04	-0.379326	0.27104	0.11424	0.281776	50S ribosomal protein L13
KM842_RS04055	146.468	-0.407918	0.298372	0.114283	0.281776	Type 1 glutamine amidotransferase-like domain-containing protein
KM842_RS09960	109.822	-0.363992	0.261527	0.114426	0.281903	MarR family transcriptional regulator
KM842_RS01765	521.692	-0.473279	0.371545	0.11481	0.282624	cysteine synthase A
KM842_RS14260	2992.02	0.576135	0.655572	0.115577	0.284285	DEAD/DEAH box helicase
KM842_RS07830	2411.17	0.410838	0.298662	0.115734	0.284332	30S ribosomal protein S15
KM842_RS09345	167.457	-0.518386	0.457989	0.115781	0.284332	gluconokinase
KM842_RS12010	72.3384	-0.397425	0.287369	0.115926	0.284462	cytochrome P450
KM842_RS02990	94.1911	0.40427	0.293435	0.116086	0.284627	biotin--[acetyl-CoA-carboxylase] ligase
KM842_RS05060	119.78	-0.394307	0.284524	0.116402	0.285175	tRNA-Leu
KM842_RS14150	158.756	0.446742	0.337497	0.117137	0.286749	dihydropteroate synthase
KM842_RS05925	205.254	-0.336084	0.232556	0.117252	0.286801	alkaline phosphatase family protein
KM842_RS03535	117.757	-0.384203	0.277572	0.117456	0.286935	FUSC family protein
KM842_RS01455	53.7819	-0.481704	0.386936	0.117492	0.286935	DUF2087 domain-containing protein
KM842_RS07550	8.70413	0.557219	0.650721	0.117608	0.28699	DUF4232 domain-containing protein
KM842_RS00725	38.9799	-0.384034	0.2767	0.117756	0.287123	UbiA family prenyltransferase
KM842_RS01590	74.4919	0.373806	0.265655	0.117873	0.287182	DinB family protein
KM842_RS05485	152.916	0.432127	0.32746	0.118424	0.288297	hypothetical protein
KM842_RS00535	90.4794	-0.459962	0.358835	0.118655	0.288631	NADH:flavin oxidoreductase/NADH oxidase
KM842_RS10260	46.6085	-0.557321	0.606808	0.118774	0.288691	PLP-dependent aminotransferase family protein
KM842_RS15225	10.6383	0.573394	0.592316	0.119411	0.289216	hypothetical protein
KM842_RS14210	74.3041	0.557221	0.598387	0.119946	0.289216	cellulose synthase catalytic subunit
KM842_RS02975	148.78	0.452941	0.351551	0.119609	0.289216	hypothetical protein
KM842_RS11240	75.3807	0.401938	0.294795	0.119679	0.289216	prenyltransferase
KM842_RS05905	307.938	0.343872	0.239679	0.119233	0.289216	dUTP diphosphatase
KM842_RS02300	366.862	-0.314575	0.219354	0.120303	0.289216	1,4-dihydroxy-2-naphthoyl-CoA synthase
KM842_RS11550	834.006	-0.320634	0.220417	0.119903	0.289216	adenylosuccinate lyase
KM842_RS00375	130.804	-0.364432	0.264529	0.120006	0.289216	antibiotic biosynthesis monooxygenase
KM842_RS07865	86.4119	-0.379679	0.273332	0.119295	0.289216	YihY/virulence factor BrkB family protein
KM842_RS02670	109.828	-0.421476	0.32099	0.120125	0.289216	RidA family protein
KM842_RS14515	3117.39	-0.463074	0.376111	0.120213	0.289216	50S ribosomal protein L14
KM842_RS14905	96.3755	-0.464934	0.369279	0.119783	0.289216	ribose-phosphate pyrophosphokinase
KM842_RS01940	25.9462	-0.484872	0.395223	0.120044	0.289216	carboxylating nicotinate-nucleotide diphosphorylase
KM842_RS00410	10.1461	-0.54319	0.48634	0.12002	0.289216	helix-turn-helix domain-containing protein
KM842_RS14205	24.3088	0.545714	0.526444	0.120462	0.289371	LysR family transcriptional regulator ArgP
KM842_RS15085	14.5908	-0.508315	0.436789	0.120691	0.289697	DUF2568 domain-containing protein
KM842_RS03365	76.9621	0.464485	0.367454	0.121008	0.29023	SLC13 family permease
KM842_RS06195	76.7745	-0.427133	0.327311	0.12134	0.290801	low temperature requirement protein A
KM842_RS00345	10.2994	0.567362	0.595031	0.12182	0.291271	hypothetical protein
KM842_RS02335	775.255	-0.303769	0.20282	0.121673	0.291271	demethylmenaquinone methyltransferase
KM842_RS14310	115.423	-0.481342	0.392865	0.121748	0.291271	SprT-like domain-containing protein
KM842_RS09030	195.942	-0.333602	0.233096	0.121925	0.291296	BlaI/MecI/CopY family transcriptional regulator
KM842_RS04840	4809.11	0.393214	0.288046	0.122198	0.291722	Fe-S cluster assembly protein SufB
KM842_RS03325	137.13	-0.316766	0.221352	0.122306	0.291754	hypothetical protein
KM842_RS01165	97.3007	0.541336	0.51368	0.122638	0.292321	Dyp-type peroxidase
KM842_RS05660	194.236	0.265884	0.180796	0.12293	0.292789	LCP family protein
KM842_RS04315	9987.75	0.287351	0.200228	0.123497	0.293914	F0F1 ATP synthase subunit alpha
KM842_RS07165	22.6251	0.530111	0.481676	0.123701	0.294173	hypothetical protein
KM842_RS00505	41.6782	0.530308	0.628428	0.124809	0.29627	TetR/AcrR family transcriptional regulator
KM842_RS05720	32.283	0.529078	0.717104	0.124872	0.29627	flagellar hook-basal body complex protein FliE
KM842_RS09355	273.163	0.353001	0.252759	0.124809	0.29627	hypothetical protein
KM842_RS07535	6.96913	0.498183	0.706151	0.125568	0.297351	hypothetical protein
KM842_RS01390	49.8322	0.497165	0.42877	0.125617	0.297351	sugar ABC transporter permease
KM842_RS03820	3129.13	-0.515365	0.46638	0.125486	0.297351	1,4-alpha-glucan branching protein GlgB
KM842_RS03050	162.305	-0.282544	0.195919	0.126382	0.298705	hypothetical protein
KM842_RS08880	258.925	-0.323325	0.233168	0.12638	0.298705	class I SAM-dependent methyltransferase
KM842_RS04375	167.497	-0.387486	0.289059	0.126742	0.299325	transglutaminaseTgpA domain-containing protein
KM842_RS00430	11.6916	0.499451	0.69004	0.12693	0.299538	HupE/UreJ family protein
KM842_RS02245	20.1866	0.472947	0.398197	0.127702	0.30111	phage major capsid protein
KM842_RS14750	170.367	-0.271821	0.187973	0.127791	0.30111	class I SAM-dependent methyltransferase
KM842_RS02010	132.219	-0.331295	0.242843	0.129787	0.304649	Lrp/AsnC family transcriptional regulator
KM842_RS13605	92.3122	-0.372838	0.279538	0.129451	0.304649	hypothetical protein
KM842_RS05470	252.78	-0.377876	0.282684	0.129777	0.304649	serine hydrolase
KM842_RS04115	97.5221	-0.382518	0.287782	0.129514	0.304649	hypothetical protein
KM842_RS10160	68.5142	-0.41885	0.333473	0.129642	0.304649	hypothetical protein
KM842_RS14670	145.68	0.53587	0.584449	0.130836	0.306876	glutathione peroxidase
KM842_RS12465	17.7867	-0.518816	0.497135	0.131006	0.307041	hypothetical protein
KM842_RS02605	678.748	0.246822	0.171829	0.131735	0.308061	aspartate kinase
KM842_RS05100	264.08	-0.247133	0.172016	0.131741	0.308061	WYL domain-containing protein
KM842_RS02340	638.625	-0.306263	0.219575	0.131654	0.308061	polyprenyl synthetase family protein
KM842_RS07365	1206.7	-0.265731	0.186716	0.132058	0.308184	23S rRNA (adenine(2503)-C(2))-methyltransferase RlmN
KM842_RS09205	356.245	-0.284612	0.201465	0.131929	0.308184	mycothiol conjugate amidase Mca
KM842_RS15020	205.078	-0.505081	0.460486	0.132093	0.308184	NAD(P)H-hydrate dehydratase
KM842_RS15540	106.111	0.375507	0.279762	0.132322	0.308484	amidohydrolase family protein
KM842_RS08410	304.317	-0.438284	0.701088	0.132451	0.308551	Hsp20/alpha crystallin family protein
KM842_RS00735	61.4971	0.381536	0.287978	0.13256	0.308573	FAD-dependent monooxygenase
KM842_RS07300	16.9467	0.515855	0.489898	0.133616	0.309798	ABC transporter ATP-binding protein
KM842_RS03880	52.5467	0.503507	0.463748	0.13379	0.309798	M50 family metallopeptidase
KM842_RS03305	155.746	0.272522	0.190885	0.133624	0.309798	hypothetical protein
KM842_RS02410	433.247	-0.301213	0.217011	0.133674	0.309798	pyridoxal phosphate-dependent aminotransferase
KM842_RS00820	639.553	-0.332623	0.241594	0.133469	0.309798	ATP-dependent RNA helicase HrpA
KM842_RS08860	407.291	-0.3456	0.256091	0.133692	0.309798	CBS domain-containing protein
KM842_RS09025	462.277	-0.469229	0.397511	0.133575	0.309798	glycine cleavage system aminomethyltransferase GcvT
KM842_RS03980	76.4137	-0.47277	0.406944	0.134415	0.311012	NAD(P)H-hydrate dehydratase
KM842_RS05910	137.075	-0.316625	0.229915	0.134737	0.311289	DUF3093 family protein
KM842_RS10010	188.17	-0.414385	0.329822	0.134671	0.311289	NAD-dependent epimerase/dehydratase family protein
KM842_RS00805	13.4092	0.52974	0.625015	0.134983	0.311391	glycoside hydrolase family 3 C-terminal domain-containing protein
KM842_RS08800	187.761	-0.265827	0.188892	0.134978	0.311391	NAD(+) diphosphatase
KM842_RS15535	139.09	0.369889	0.280123	0.135254	0.311783	adenosylhomocysteinase
KM842_RS14065	2091.87	-0.42553	0.344433	0.135395	0.311875	6-phospho-3-hexuloisomerase
KM842_RS05510	8.23455	0.520815	0.500094	0.135533	0.311958	tRNA-Val
KM842_RS00080	84.1003	0.520249	0.651997	0.135752	0.31223	DUF2510 domain-containing protein
KM842_RS05015	46.2873	0.495832	0.448321	0.13637	0.312484	hypothetical protein
KM842_RS03745	67.3179	0.351089	0.261332	0.136324	0.312484	tyrosine recombinase XerC
KM842_RS09105	257.672	0.349235	0.261281	0.135996	0.312484	hypothetical protein
KM842_RS13105	182.478	-0.364366	0.275956	0.136286	0.312484	LuxR family transcriptional regulator
KM842_RS02025	115.253	-0.501117	0.469757	0.136196	0.312484	cell wall anchor protein
KM842_RS08890	259.413	-0.373232	0.281087	0.13693	0.313535	DUF3117 domain-containing protein
KM842_RS02780	923.846	0.280967	0.202067	0.137096	0.313683	exodeoxyribonuclease III
KM842_RS14845	321.95	-0.275927	0.198191	0.137542	0.314469	DUF3817 domain-containing protein
KM842_RS03485	85.9091	0.503422	0.633503	0.13789	0.314826	carbohydrate ABC transporter permease
KM842_RS14720	40.0726	0.396662	0.308581	0.137902	0.314826	CU044_5270 family protein
KM842_RS02560	51.7363	-0.484998	0.456425	0.138073	0.314982	multidrug effflux MFS transporter
KM842_RS01270	122.17	0.464816	0.399778	0.138751	0.316294	class A beta-lactamase
KM842_RS02855	11.2087	0.513336	0.498702	0.139048	0.316651	glycosyltransferase family 1 protein
KM842_RS08095	47.2589	-0.411422	0.328324	0.139113	0.316651	TetR family transcriptional regulator
KM842_RS01670	17.3713	-0.492926	0.460628	0.13943	0.317138	MarR family transcriptional regulator
KM842_RS03615	660.804	0.29975	0.217576	0.140145	0.318434	AAA family ATPase
KM842_RS07665	225.269	-0.28242	0.204901	0.140206	0.318434	bifunctional 1-(5-phosphoribosyl)-5-((5-phosphoribosylamino)methylideneamino)imidazole-4-carboxamide isomerase/phosphoribosylanthranilate isomerase PriA
KM842_RS00900	599.12	-0.463638	0.409271	0.140335	0.318492	alpha-L-glutamate ligase
KM842_RS09820	8.32849	0.533306	0.605666	0.140825	0.318909	hypothetical protein
KM842_RS03020	143.544	0.496416	0.473657	0.140933	0.318909	glycoside hydrolase family 6 protein
KM842_RS15900	23.8637	0.479864	0.425357	0.140861	0.318909	phosphotransferase
KM842_RS10730	47.6994	0.388169	0.30321	0.140907	0.318909	hypothetical protein
KM842_RS12040	141.611	0.513249	0.5256	0.141479	0.319441	TetR/AcrR family transcriptional regulator
KM842_RS00610	102.403	0.439662	0.369304	0.141393	0.319441	sugar porter family MFS transporter
KM842_RS04890	340.156	-0.3416	0.258897	0.141449	0.319441	3-oxoacyl-ACP reductase FabG
KM842_RS03390	695.325	0.261304	0.190096	0.141772	0.319636	acetolactate synthase large subunit
KM842_RS02920	993.112	-0.290434	0.211746	0.141736	0.319636	adenosine deaminase
KM842_RS00800	10.4605	0.517589	0.531802	0.142025	0.319937	carbohydrate ABC transporter permease
KM842_RS06685	93.3658	0.468825	0.414633	0.142114	0.319937	glycosyltransferase family 39 protein
KM842_RS00130	45.1903	0.436686	0.367865	0.142541	0.320665	LLM class flavin-dependent oxidoreductase
KM842_RS08285	1063.05	-0.505818	0.50073	0.142861	0.321151	sugar ABC transporter substrate-binding protein
KM842_RS07190	123.697	-0.30365	0.225375	0.143284	0.321868	hypothetical protein
KM842_RS05480	26.2415	0.45975	0.405003	0.144164	0.323608	NUDIX hydrolase
KM842_RS01330	91.1905	-0.514562	0.57236	0.144562	0.324265	alpha-L-arabinofuranosidase
KM842_RS08745	204.692	0.319131	0.238045	0.145009	0.324763	glycosyltransferase
KM842_RS04785	1436.73	0.245715	0.179575	0.145416	0.324763	triose-phosphate isomerase
KM842_RS01735	546.879	-0.317661	0.239549	0.145353	0.324763	ABC transporter permease subunit
KM842_RS10235	130.666	-0.375297	0.295424	0.144949	0.324763	polyphosphate kinase 2 family protein
KM842_RS13090	55.2883	-0.400149	0.32292	0.145325	0.324763	NUDIX domain-containing protein
KM842_RS02730	333.772	-0.432678	0.367121	0.145177	0.324763	Gfo/Idh/MocA family oxidoreductase
KM842_RS06775	1454.46	-0.44626	0.3848	0.14566	0.325073	penicillin-binding protein 2
KM842_RS14980	91.9956	0.344443	0.26349	0.146176	0.325987	ROK family transcriptional regulator
KM842_RS03190	452.504	-0.320784	0.243036	0.146328	0.32609	WhiB family transcriptional regulator
KM842_RS08120	1626.36	-0.315545	0.241137	0.146789	0.326881	glycine betaine/L-proline transporter ProP
KM842_RS08850	196.301	-0.260843	0.190111	0.147308	0.327563	GNAT family N-acetyltransferase
KM842_RS06610	379.771	-0.326953	0.247445	0.147252	0.327563	DUF3043 domain-containing protein
KM842_RS05235	457.752	0.347885	0.268979	0.148218	0.329183	phosphodiesterase
KM842_RS06395	560.399	-0.280085	0.206079	0.14825	0.329183	2-isopropylmalate synthase
KM842_RS11825	13.6917	0.454017	0.689149	0.148843	0.329398	sugar ABC transporter permease
KM842_RS13030	123.668	0.438559	0.377556	0.14868	0.329398	SpoIIE family protein phosphatase
KM842_RS15265	1006.36	0.311893	0.232205	0.148881	0.329398	FABP family protein
KM842_RS03345	85.5695	-0.318839	0.242145	0.148704	0.329398	hypothetical protein
KM842_RS09645	40.8433	-0.485407	0.458594	0.148685	0.329398	helix-turn-helix transcriptional regulator
KM842_RS09635	54.5731	0.47247	0.446282	0.149467	0.330111	hypothetical protein
KM842_RS11570	38.4372	0.399885	0.326316	0.149349	0.330111	DUF4166 domain-containing protein
KM842_RS12585	384.772	0.341259	0.263422	0.149572	0.330111	hypothetical protein
KM842_RS03720	188.587	-0.394188	0.320913	0.149632	0.330111	DUF2469 family protein
KM842_RS07150	114.162	-0.317158	0.241253	0.14981	0.330268	GPP34 family phosphoprotein
KM842_RS10455	1123.09	-0.243399	0.177206	0.150013	0.330479	phosphoribosylformylglycinamidine synthase subunit PurL
KM842_RS01190	652.324	-0.501941	0.568067	0.150252	0.330769	glucose-6-phosphate dehydrogenase
KM842_RS03120	376.434	-0.196306	0.142489	0.151563	0.332705	ABC transporter ATP-binding protein
KM842_RS11320	433.422	-0.27062	0.201165	0.151294	0.332705	cytochrome c oxidase assembly protein
KM842_RS01845	28.1314	-0.449606	0.400663	0.151371	0.332705	chemotaxis protein CheY
KM842_RS11120	52.3194	-0.457691	0.423863	0.151523	0.332705	family 1 glycosylhydrolase
KM842_RS09475	22.7512	0.481786	0.512976	0.151718	0.332808	TetR/AcrR family transcriptional regulator
KM842_RS01605	732.363	-0.409576	0.362018	0.151908	0.332987	phosphoglycerate mutase family protein
KM842_RS04925	504.475	0.386077	0.31578	0.152138	0.333255	phosphoribosyltransferase
KM842_RS00075	32.13	0.485811	0.47707	0.152379	0.333546	aminoacyl-tRNA hydrolase
KM842_RS15760	646.395	-0.29589	0.22403	0.15326	0.335236	tyrosine--tRNA ligase
KM842_RS00400	72.7133	-0.350211	0.278575	0.153535	0.335599	hypothetical protein
KM842_RS08075	387.791	-0.297055	0.221321	0.153997	0.33637	Mur ligase family protein
KM842_RS13380	496.726	0.306416	0.234833	0.154172	0.336515	DNA-binding protein
KM842_RS08070	249.255	-0.258983	0.192656	0.154524	0.337043	DUF4233 domain-containing protein
KM842_RS00110	224.702	-0.294901	0.223961	0.154905	0.337335	methyltransferase
KM842_RS03165	92.7309	-0.310029	0.236545	0.154978	0.337335	hypothetical protein
KM842_RS00270	22.0267	-0.450692	0.420247	0.154986	0.337335	cytidine deaminase
KM842_RS05635	155.601	0.47752	0.624142	0.155359	0.337671	DUF475 domain-containing protein
KM842_RS05560	40.638	0.390258	0.693563	0.155315	0.337671	EscU/YscU/HrcU family type III secretion system export apparatus switch protein
KM842_RS06575	356.703	0.4846	0.49522	0.155728	0.338235	glycoside hydrolase family 15 protein
KM842_RS14425	8462.4	0.341399	0.270926	0.156101	0.338806	30S ribosomal protein S12
KM842_RS00485	67.2582	0.416725	0.362791	0.156809	0.339727	DUF1990 domain-containing protein
KM842_RS01005	224.986	-0.239635	0.177156	0.156648	0.339727	HAD hydrolase family protein
KM842_RS02080	1260.77	-0.486331	0.504765	0.156856	0.339727	flavin reductase family protein
KM842_RS11655	112.678	0.345272	0.274282	0.157458	0.340791	GAF domain-containing serine/threonine-protein kinase
KM842_RS07310	80.6179	0.328707	0.259429	0.158585	0.342989	sensor histidine kinase
KM842_RS11065	12.9662	0.467617	0.449068	0.158796	0.343205	polysaccharide biosynthesis tyrosine autokinase
KM842_RS07925	494.612	-0.288829	0.221541	0.159135	0.343696	CYTH domain-containing protein
KM842_RS05010	47.2542	0.476028	0.492313	0.159545	0.34429	TetR family transcriptional regulator C-terminal domain-containing protein
KM842_RS00570	25.0492	-0.409547	0.356062	0.159634	0.34429	histidinol dehydrogenase
KM842_RS04690	1850.62	-0.217712	0.161074	0.159815	0.344441	pyruvate kinase
KM842_RS11300	2135.08	0.481034	0.601043	0.160313	0.34479	sugar ABC transporter substrate-binding protein
KM842_RS12035	179.237	0.461238	0.607965	0.160154	0.34479	DUF2795 domain-containing protein
KM842_RS13035	49.5321	0.37012	0.306254	0.160309	0.34479	LysR substrate-binding domain-containing protein
KM842_RS13145	74.6621	0.363307	0.296787	0.16045	0.344844	MMPL family transporter
KM842_RS13870	235.349	0.362266	0.2952	0.160847	0.345458	hypothetical protein
KM842_RS01365	70.7857	0.436231	0.401846	0.161196	0.345725	biopolymer transporter Tol
KM842_RS12400	98.2394	-0.339214	0.272474	0.16116	0.345725	hypothetical protein
KM842_RS01965	40.5086	-0.432835	0.398138	0.161701	0.346567	type II 3-dehydroquinate dehydratase
KM842_RS01395	65.3105	0.483786	0.55491	0.161897	0.346615	sugar ABC transporter ATP-binding protein
KM842_RS09785	29.204	-0.418397	0.371543	0.161949	0.346615	helix-turn-helix transcriptional regulator
KM842_RS08875	129.007	-0.324633	0.258137	0.162286	0.347096	twin-arginine translocase TatA/TatE family subunit
KM842_RS10590	146.355	-0.322935	0.254874	0.162967	0.348311	hypothetical protein
KM842_RS05055	176.768	0.477233	0.553734	0.163247	0.348595	hypothetical protein
KM842_RS04965	640.461	0.328702	0.26275	0.163439	0.348595	DUF475 domain-containing protein
KM842_RS12460	22.4966	-0.447779	0.439127	0.16334	0.348595	hypothetical protein
KM842_RS12910	2248.82	0.373141	0.310301	0.163578	0.34865	chlorite dismutase family protein
KM842_RS07100	33.1121	0.412343	0.364966	0.164553	0.348799	DUF6264 family protein
KM842_RS00180	774.984	0.409451	0.359379	0.164011	0.348799	class Ib ribonucleoside-diphosphate reductase assembly flavoprotein NrdI
KM842_RS05735	11.3496	0.387967	0.706868	0.163928	0.348799	hypothetical protein
KM842_RS13365	307.804	0.281928	0.217703	0.164199	0.348799	ribonuclease P protein component
KM842_RS00970	77.0398	-0.404745	0.350616	0.163947	0.348799	molybdopterin-dependent oxidoreductase
KM842_RS10770	338.899	-0.448646	0.43437	0.164304	0.348799	hypothetical protein
KM842_RS13230	387.474	-0.462634	0.654004	0.164481	0.348799	SDR family oxidoreductase
KM842_RS09075	344.217	-0.480682	0.542763	0.164366	0.348799	isocitrate lyase/PEP mutase family protein
KM842_RS00880	79.3349	-0.351767	0.289432	0.165262	0.349966	hypothetical protein
KM842_RS13500	94.7441	-0.38432	0.329577	0.165331	0.349966	hypothetical protein
KM842_RS15230	20.2258	0.416802	0.369176	0.165458	0.349994	hypothetical protein
KM842_RS15765	388.561	0.292354	0.228022	0.167879	0.354872	hypothetical protein
KM842_RS09765	35.9044	-0.357166	0.296401	0.168268	0.355207	helix-turn-helix domain-containing protein
KM842_RS14520	2639.9	-0.410761	0.373428	0.168191	0.355207	50S ribosomal protein L24
KM842_RS15695	1012.5	-0.306055	0.244504	0.168626	0.355719	50S ribosomal protein L35
KM842_RS01820	18.4685	0.416972	0.673624	0.169402	0.356248	DUF1810 family protein
KM842_RS14435	20476.3	0.338312	0.276313	0.169495	0.356248	elongation factor G
KM842_RS09215	565.545	-0.314461	0.251102	0.169291	0.356248	transcription elongation factor GreA
KM842_RS01810	142.576	-0.372823	0.32352	0.169101	0.356248	MarR family transcriptional regulator
KM842_RS08490	390.848	-0.416987	0.369208	0.169571	0.356248	hypothetical protein
KM842_RS07270	39.1719	-0.418698	0.379746	0.169481	0.356248	lipase family protein
KM842_RS10000	143.446	-0.335569	0.27539	0.169975	0.356856	molybdopterin molybdotransferase MoeA
KM842_RS05195	429.003	-0.424904	0.402596	0.170663	0.358056	dihydroxyacetone kinase subunit DhaK
KM842_RS02350	111.707	0.276982	0.218523	0.171791	0.360177	heparan-alpha-glucosaminide N-acetyltransferase domain-containing protein
KM842_RS03320	56.786	0.355654	0.298574	0.172223	0.360838	IMPACT family protein
KM842_RS14105	768.658	-0.262072	0.204454	0.172768	0.361732	glycoside hydrolase family 65 protein
KM842_RS01245	6.776	0.477471	0.587276	0.173688	0.362427	hypothetical protein
KM842_RS09815	6.12855	0.468379	0.625522	0.173583	0.362427	hypothetical protein
KM842_RS13930	521.504	0.460771	0.506466	0.173475	0.362427	NAD(P)/FAD-dependent oxidoreductase
KM842_RS13340	400.771	-0.273531	0.21721	0.173299	0.362427	DNA replication/repair protein RecF
KM842_RS02310	331.824	-0.316897	0.258776	0.173545	0.362427	1,4-dihydroxy-2-naphthoate polyprenyltransferase
KM842_RS00440	28.5924	0.373152	0.322157	0.174136	0.362872	hypothetical protein
KM842_RS14510	5339.59	-0.398367	0.362397	0.17406	0.362872	30S ribosomal protein S17
KM842_RS02700	2418.7	0.201726	0.153588	0.174633	0.363424	type I DNA topoisomerase
KM842_RS01990	62.2782	-0.327438	0.272286	0.174637	0.363424	GNAT family N-acetyltransferase
KM842_RS04550	493.301	0.287906	0.229306	0.174854	0.36363	bifunctional pyr operon transcriptional regulator/uracil phosphoribosyltransferase PyrR
KM842_RS00825	265.573	0.434871	0.430619	0.175562	0.36461	DUF255 domain-containing protein
KM842_RS15525	16.4203	-0.441711	0.437122	0.175446	0.36461	glutathione S-transferase N-terminal domain-containing protein
KM842_RS00155	42.673	0.425443	0.403423	0.175774	0.364805	hypothetical protein
KM842_RS14925	226.398	0.458223	0.524981	0.176017	0.365064	RecQ family ATP-dependent DNA helicase
KM842_RS10225	278.573	0.462066	0.519871	0.176837	0.365976	DUF664 domain-containing protein
KM842_RS04165	401.634	0.430124	0.414498	0.176855	0.365976	siderophore-interacting protein
KM842_RS08910	595.71	0.308708	0.254656	0.176932	0.365976	citrate synthase
KM842_RS04805	1274.07	-0.270898	0.213686	0.176774	0.365976	glucose-6-phosphate dehydrogenase assembly protein OpcA
KM842_RS07380	76.6114	0.377696	0.33271	0.177216	0.366318	PLP-dependent aminotransferase family protein
KM842_RS08615	104.401	-0.276107	0.221451	0.177447	0.366549	spermidine/putrescine ABC transporter substrate-binding protein
KM842_RS13600	102.966	0.2805	0.224495	0.177826	0.367086	hypothetical protein
KM842_RS12190	33.4034	0.416991	0.403087	0.178036	0.367273	ABC transporter ATP-binding protein
KM842_RS10635	607.787	-0.36377	0.316122	0.178304	0.367581	polysaccharide biosynthesis tyrosine autokinase
KM842_RS04980	111.243	-0.257742	0.202798	0.178685	0.36812	glycosyltransferase family 4 protein
KM842_RS04565	49.2485	-0.363127	0.320821	0.179803	0.370175	hypothetical protein
KM842_RS14490	3236.81	-0.364606	0.32179	0.180435	0.371229	50S ribosomal protein L22
KM842_RS14640	80.7903	0.30326	0.248148	0.180619	0.371359	MBL fold metallo-hydrolase
KM842_RS11155	115.886	-0.452437	0.513249	0.180996	0.371886	hypothetical protein
KM842_RS05940	938.13	0.365468	0.327277	0.18149	0.372412	hypothetical protein
KM842_RS11145	54.9093	-0.431325	0.441882	0.181494	0.372412	ABC transporter substrate-binding protein
KM842_RS13115	78.657	-0.268369	0.214377	0.182192	0.373349	alpha/beta hydrolase
KM842_RS04370	117.588	-0.340866	0.290958	0.182167	0.373349	DUF58 domain-containing protein
KM842_RS15755	62.2239	0.369982	0.327985	0.18268	0.374099	DNA-3-methyladenine glycosylase
KM842_RS13540	19.4057	0.436729	0.45745	0.182834	0.374166	alpha/beta hydrolase-fold protein
KM842_RS15395	49.9136	-0.34279	0.294222	0.183049	0.374357	DUF2332 family protein
KM842_RS07525	24.658	0.361245	0.316943	0.183201	0.374419	PadR family transcriptional regulator
KM842_RS07700	114.569	-0.317	0.265439	0.18378	0.375355	methyltransferase
KM842_RS07895	101.571	-0.277296	0.22657	0.184077	0.375623	hypothetical protein
KM842_RS00930	99.8657	-0.364682	0.323886	0.184155	0.375623	ThiF family adenylyltransferase
KM842_RS01215	26.3748	-0.43016	0.443338	0.184869	0.37683	manganese efflux pump MntP family protein
KM842_RS14110	389.52	0.431062	0.446437	0.185083	0.377017	SDR family oxidoreductase
KM842_RS02035	11.0114	0.440224	0.585276	0.185814	0.377398	phosphatidylglycerol lysyltransferase domain-containing protein
KM842_RS01490	11.4362	0.411224	0.668022	0.18605	0.377398	M73 family metallopeptidase
KM842_RS10860	761.452	-0.219314	0.173737	0.185776	0.377398	hypothetical protein
KM842_RS06590	3950.1	-0.252096	0.208358	0.186059	0.377398	cytochrome c oxidase subunit I
KM842_RS12680	512.939	-0.252818	0.205634	0.186084	0.377398	NlpC/P60 family protein
KM842_RS14915	478.793	-0.301893	0.655208	0.186128	0.377398	hypothetical protein
KM842_RS06150	25.8171	-0.442097	0.474436	0.185897	0.377398	RidA family protein
KM842_RS15260	24.6861	0.423849	0.423603	0.186885	0.378685	hypothetical protein
KM842_RS08390	628.974	0.227553	0.178087	0.187339	0.379356	mechanosensitive ion channel family protein
KM842_RS08930	309.555	0.402234	0.387897	0.187713	0.379863	hypothetical protein
KM842_RS03810	1571.92	-0.296741	0.24861	0.188175	0.380548	hypothetical protein
KM842_RS07855	364.147	-0.321532	0.275786	0.188919	0.381802	FKBP-type peptidyl-prolyl cis-trans isomerase
KM842_RS04305	4866.74	0.24273	0.195414	0.189299	0.38232	F0F1 ATP synthase subunit B
KM842_RS11295	981.058	0.445289	0.557942	0.190346	0.384183	sugar ABC transporter permease
KM842_RS02455	102.043	0.436182	0.494856	0.1909	0.384347	sugar phosphate isomerase/epimerase
KM842_RS01460	400.237	-0.374195	0.345341	0.19078	0.384347	GNAT family N-acetyltransferase
KM842_RS04195	743.528	-0.418065	0.42535	0.190926	0.384347	TPM domain-containing protein
KM842_RS14035	44.2895	-0.430317	0.576394	0.190722	0.384347	potassium-transporting ATPase subunit KdpA
KM842_RS10240	217.751	-0.254234	0.208116	0.191053	0.384351	alpha/beta hydrolase fold domain-containing protein
KM842_RS08940	2792.73	0.296506	0.24934	0.191573	0.38476	translational GTPase TypA
KM842_RS15685	89.4644	-0.309601	0.265011	0.191631	0.38476	DUF1844 domain-containing protein
KM842_RS06370	663.086	-0.322814	0.283557	0.191417	0.38476	glycine--tRNA ligase
KM842_RS05645	30.5576	-0.429342	0.463413	0.191784	0.384816	hypothetical protein
KM842_RS10105	29.3787	0.429166	0.454993	0.192226	0.385028	inorganic phosphate transporter family protein
KM842_RS06680	96.6834	-0.295095	0.252305	0.192389	0.385028	glycosyltransferase family 2 protein
KM842_RS15885	49.8488	-0.340103	0.30176	0.19206	0.385028	hypothetical protein
KM842_RS12065	363.653	-0.426365	0.46951	0.192322	0.385028	endonuclease/exonuclease/phosphatase family protein
KM842_RS14345	43.2384	0.387801	0.365468	0.192644	0.385287	hypothetical protein
KM842_RS06665	236.079	0.357956	0.323107	0.193545	0.386838	ABC transporter ATP-binding protein
KM842_RS15735	395.721	-0.283489	0.240705	0.193962	0.38742	acetylornithine transaminase
KM842_RS05160	31.4521	-0.431762	0.482182	0.194868	0.388979	hypothetical protein
KM842_RS10135	40.6915	-0.421759	0.524649	0.195303	0.389594	alpha-E domain-containing protein
KM842_RS05530	247.989	-0.274828	0.233158	0.195851	0.390434	hypothetical protein
KM842_RS01335	42.9567	-0.423448	0.453927	0.196142	0.390763	substrate-binding domain-containing protein
KM842_RS12605	230.679	-0.344351	0.308906	0.196978	0.392175	NAD(+)/NADH kinase
KM842_RS00565	30.6174	0.432583	0.51486	0.19751	0.392973	LysR family transcriptional regulator
KM842_RS11440	173.432	0.317179	0.277423	0.197757	0.392973	AAA family ATPase
KM842_RS05065	256.702	-0.223736	0.182324	0.197761	0.392973	M20/M25/M40 family metallo-hydrolase
KM842_RS07305	16.2944	0.423198	0.483067	0.198408	0.3934	ABC transporter permease
KM842_RS02315	111.876	-0.23349	0.191319	0.198466	0.3934	DUF4229 domain-containing protein
KM842_RS00905	394.753	-0.357568	0.331762	0.198487	0.3934	LLM class flavin-dependent oxidoreductase
KM842_RS12250	8.72151	-0.434887	0.522694	0.198238	0.3934	DUF4396 domain-containing protein
KM842_RS08525	31.881	0.423923	0.480345	0.199177	0.394488	energy-coupling factor transporter transmembrane protein EcfT
KM842_RS05705	19.0516	0.375437	0.659066	0.19942	0.394488	hypothetical protein
KM842_RS11235	192.233	-0.41103	0.42336	0.199322	0.394488	MBL fold metallo-hydrolase
KM842_RS05750	990.063	0.361089	0.664575	0.200052	0.395485	flagellin
KM842_RS10080	184.393	0.266163	0.223168	0.200286	0.395692	helix-turn-helix domain-containing protein
KM842_RS15675	16.637	0.430449	0.504247	0.200503	0.395868	right-handed parallel beta-helix repeat-containing protein
KM842_RS02935	634.245	-0.233739	0.192996	0.200898	0.396141	purine-nucleoside phosphorylase
KM842_RS04420	738.529	-0.32278	0.28276	0.200837	0.396141	flavodoxin-dependent (E)-4-hydroxy-3-methylbut-2-enyl-diphosphate synthase
KM842_RS09970	36.1555	-0.397786	0.405045	0.20103	0.396148	PLDc N-terminal domain-containing protein
KM842_RS14420	428.949	0.202286	0.163922	0.201927	0.397406	hypothetical protein
KM842_RS01045	241.447	-0.386981	0.381969	0.201889	0.397406	DUF3090 family protein
KM842_RS05555	75.1444	0.399481	0.63802	0.20222	0.397475	flagellar biosynthesis protein FlhA
KM842_RS00860	90.4709	-0.293679	0.254898	0.202136	0.397475	16S rRNA (cytidine(1402)-2'-O)-methyltransferase
KM842_RS12140	136.268	0.41902	0.435826	0.203239	0.399223	Na+/H+ antiporter subunit E
KM842_RS06895	220.367	-0.182281	0.148653	0.204141	0.400485	hypothetical protein
KM842_RS14900	167.673	-0.399758	0.411614	0.204129	0.400485	nicotinate phosphoribosyltransferase
KM842_RS12850	271.664	0.354978	0.338969	0.204445	0.400827	recombinase family protein
KM842_RS04015	126.859	0.335944	0.305873	0.204938	0.401012	hypothetical protein
KM842_RS05755	112.327	0.303589	0.659817	0.20519	0.401012	sigma-70 family RNA polymerase sigma factor
KM842_RS04695	175.424	0.291884	0.256824	0.205076	0.401012	VIT1/CCC1 transporter family protein
KM842_RS11745	97.184	-0.356971	0.345863	0.204736	0.401012	antibiotic biosynthesis monooxygenase
KM842_RS09340	221.114	-0.421301	0.587804	0.20486	0.401012	D-galactonate dehydratase family protein
KM842_RS04465	80.238	-0.293657	0.257832	0.205641	0.401639	hypothetical protein
KM842_RS13800	55.074	-0.359343	0.340027	0.205827	0.401748	YdeI/OmpD-associated family protein
KM842_RS07580	104.774	-0.326158	0.298967	0.206592	0.402986	tRNA-Pro
KM842_RS12405	93.2974	-0.307161	0.27478	0.207123	0.403766	hypothetical protein
KM842_RS15380	7.81607	0.277229	0.661059	0.207762	0.4045	tRNA-Thr
KM842_RS13495	153.342	-0.221733	0.186169	0.207739	0.4045	endonuclease/exonuclease/phosphatase family protein
KM842_RS07820	231.254	-0.272013	0.2357	0.207991	0.404689	hypothetical protein
KM842_RS14695	52.6208	0.332281	0.303353	0.20906	0.406257	tRNA (adenosine(37)-N6)-threonylcarbamoyltransferase complex ATPase subunit type 1 TsaE
KM842_RS04995	118.94	-0.322817	0.295267	0.208954	0.406257	NAD-dependent protein deacetylase
KM842_RS11960	247.74	0.402314	0.602298	0.20947	0.406797	hypothetical protein
KM842_RS06935	24.9123	0.389622	0.401881	0.210554	0.408387	bifunctional hydroxymethylpyrimidine kinase/phosphomethylpyrimidine kinase
KM842_RS11330	191.729	-0.335597	0.313315	0.210483	0.408387	dCTP deaminase
KM842_RS01075	36.7047	0.418325	0.576638	0.210848	0.408444	GntR family transcriptional regulator
KM842_RS13775	41.8987	-0.382473	0.402846	0.21073	0.408444	hypothetical protein
KM842_RS05835	31.8861	0.330709	0.305407	0.211499	0.409374	hypothetical protein
KM842_RS14835	289.701	-0.196093	0.163579	0.211594	0.409374	cation:proton antiporter
KM842_RS11560	65.2403	-0.283862	0.252304	0.21231	0.410502	EamA family transporter
KM842_RS02665	30.1902	-0.375352	0.383694	0.212557	0.410722	hypothetical protein
KM842_RS08185	10.2553	-0.408743	0.48642	0.212783	0.410901	tRNA-Gly
KM842_RS04360	705.28	-0.224555	0.191145	0.212939	0.410945	tandem-95 repeat protein
KM842_RS03470	72.138	0.311588	0.282334	0.214278	0.41327	zinc-ribbon domain-containing protein
KM842_RS05520	106.06	0.38785	0.397597	0.214923	0.414254	DUF4194 domain-containing protein
KM842_RS08990	108.757	0.231488	0.197539	0.215147	0.414351	PH domain-containing protein
KM842_RS10005	290.621	-0.310814	0.287683	0.215242	0.414351	MTAP family purine nucleoside phosphorylase
KM842_RS00175	1165.42	0.379207	0.400537	0.215379	0.414355	glutaredoxin-like protein NrdH
KM842_RS12000	138.857	0.295302	0.256683	0.215994	0.415251	gamma-glutamyltransferase
KM842_RS13390	636.528	-0.247575	0.215383	0.216114	0.415251	ParA family protein
KM842_RS12240	261.605	0.396926	0.455726	0.216679	0.416078	hypothetical protein
KM842_RS09550	75.9407	0.396209	0.591374	0.217077	0.416583	alpha/beta hydrolase
KM842_RS10895	45.6534	-0.319074	0.298292	0.217909	0.417711	nitroreductase family protein
KM842_RS09080	101.414	-0.406262	0.507183	0.217936	0.417711	amidase family protein
KM842_RS03290	34.1328	0.393385	0.594314	0.218555	0.418637	Rv3235 family protein
KM842_RS01635	97.6577	-0.353887	0.353111	0.219448	0.420086	magnesium and cobalt transport protein CorA
KM842_RS02290	244.167	0.302768	0.27744	0.219795	0.420489	o-succinylbenzoate synthase
KM842_RS04395	582.243	-0.159019	0.132379	0.220696	0.421952	FKBP-type peptidyl-prolyl cis-trans isomerase
KM842_RS10115	235.792	0.296999	0.271713	0.220946	0.422167	acetamidase/formamidase family protein
KM842_RS11740	74.6941	0.41355	0.504932	0.221584	0.422862	hypothetical protein
KM842_RS08970	127.964	-0.318565	0.298049	0.22151	0.422862	ABC transporter permease
KM842_RS04815	1647.42	-0.233855	0.202905	0.221929	0.422904	glucose-6-phosphate isomerase
KM842_RS07065	193.33	-0.25102	0.223673	0.221937	0.422904	glycosyltransferase
KM842_RS00870	215.483	-0.251412	0.224418	0.222081	0.422904	TatD family hydrolase
KM842_RS12955	146.395	-0.379527	0.401958	0.222155	0.422904	DUF4232 domain-containing protein
KM842_RS12215	126.301	0.244322	0.214119	0.222484	0.423269	M81 family metallopeptidase
KM842_RS10640	57.9809	-0.279206	0.251899	0.222783	0.423576	CPBP family intramembrane metalloprotease
KM842_RS13810	736.698	-0.388484	0.604361	0.223485	0.424649	aldo/keto reductase
KM842_RS11455	1894.6	-0.302508	0.273009	0.22418	0.425707	30S ribosomal protein S14
KM842_RS00395	57.9489	-0.30061	0.281394	0.224519	0.426088	GNAT family N-acetyltransferase
KM842_RS04920	274.18	0.311245	0.294655	0.224743	0.426231	HAD family hydrolase
KM842_RS11255	385.066	0.271543	0.244499	0.224871	0.426231	phytoene desaturase family protein
KM842_RS08065	495.699	-0.202337	0.174783	0.225127	0.426455	nucleoside-diphosphate kinase
KM842_RS12630	134.929	-0.29382	0.27159	0.226346	0.428501	PH domain-containing protein
KM842_RS09700	11.5006	-0.401904	0.550775	0.22699	0.429457	alpha/beta hydrolase
KM842_RS08195	15.6589	0.392596	0.552288	0.227725	0.430583	ATP-grasp domain-containing protein
KM842_RS05570	6.15507	0.233796	0.640876	0.228082	0.430993	flagellar biosynthetic protein FliQ
KM842_RS00790	26.4842	0.395822	0.472958	0.228452	0.431428	extracellular solute-binding protein
KM842_RS02725	551.806	0.392422	0.4607	0.228666	0.431567	alpha,alpha-phosphotrehalase
KM842_RS07060	28.9577	0.365593	0.383353	0.229457	0.432778	DUF429 domain-containing protein
KM842_RS04140	52.8497	0.328363	0.319827	0.229589	0.432778	ATP-binding cassette domain-containing protein
KM842_RS03800	288.036	-0.213701	0.18784	0.230289	0.433834	alpha/beta hydrolase
KM842_RS07275	62.3331	0.388401	0.589038	0.230905	0.434512	AAA family ATPase
KM842_RS01425	231.378	0.278317	0.258877	0.230963	0.434512	FAD-binding protein
KM842_RS09985	49.6507	-0.279419	0.259379	0.231142	0.434512	molybdenum cofactor biosynthesis protein MoaE
KM842_RS00405	92.0188	-0.365099	0.387835	0.231214	0.434512	type I methionyl aminopeptidase
KM842_RS13915	23.1721	-0.362341	0.617177	0.232534	0.436727	ATP-binding cassette domain-containing protein
KM842_RS03895	7.72845	0.381288	0.582869	0.233292	0.437884	glutamine--fructose-6-phosphate transaminase (isomerizing)
KM842_RS06570	281.166	-0.20108	0.178587	0.233552	0.438105	DUF2183 domain-containing protein
KM842_RS10625	94.5464	0.33743	0.339868	0.235441	0.44138	sugar transferase
KM842_RS02305	130.61	-0.272054	0.25385	0.235779	0.441745	AMP-binding protein
KM842_RS02610	445.844	0.172636	0.151292	0.236239	0.442339	aspartate-semialdehyde dehydrogenase
KM842_RS11085	8.91731	0.391806	0.557431	0.237691	0.444709	hypothetical protein
KM842_RS11635	2175.08	-0.355209	0.612626	0.237794	0.444709	NAD(P)/FAD-dependent oxidoreductase
KM842_RS10120	573.803	-0.377343	0.573792	0.237994	0.444814	SDR family oxidoreductase
KM842_RS00225	9.30248	0.392027	0.486867	0.238902	0.445609	hypothetical protein
KM842_RS07730	36.5288	0.291951	0.280012	0.238767	0.445609	DUF3046 domain-containing protein
KM842_RS15880	82.5125	0.286969	0.272427	0.238835	0.445609	hypothetical protein
KM842_RS00305	57.09	0.244193	0.223557	0.239143	0.445609	hypothetical protein
KM842_RS12015	46.8597	-0.298279	0.290476	0.239116	0.445609	NAD(P)-dependent oxidoreductase
KM842_RS05900	570.286	-0.19815	0.172934	0.239527	0.446055	DUF3710 domain-containing protein
KM842_RS15895	11.656	0.391478	0.511198	0.241737	0.447333	hypothetical protein
KM842_RS01385	326.345	0.368742	0.42468	0.240536	0.447333	alpha-amylase family protein
KM842_RS02090	147.445	0.358842	0.38503	0.24192	0.447333	TetR/AcrR family transcriptional regulator
KM842_RS09840	48.0752	0.347927	0.375531	0.24053	0.447333	hypothetical protein
KM842_RS12880	180.103	0.312836	0.309436	0.242101	0.447333	ATP-binding cassette domain-containing protein
KM842_RS15780	41.2507	0.305112	0.300107	0.242112	0.447333	TetR family transcriptional regulator
KM842_RS05020	137.431	0.273021	0.257951	0.24166	0.447333	SGNH/GDSL hydrolase family protein
KM842_RS08830	516.164	0.238512	0.213648	0.241431	0.447333	ferritin-like domain-containing protein
KM842_RS06725	397.267	-0.173904	0.153846	0.242076	0.447333	YggS family pyridoxal phosphate-dependent enzyme
KM842_RS08080	807.236	-0.205517	0.186987	0.242245	0.447333	isoleucine--tRNA ligase
KM842_RS12005	88.1658	-0.276614	0.264511	0.24106	0.447333	glycosyltransferase family 2 protein
KM842_RS14320	629.16	-0.344638	0.363312	0.241646	0.447333	DUF4064 domain-containing protein
KM842_RS00585	7.82948	-0.383278	0.552537	0.24175	0.447333	carbohydrate ABC transporter permease
KM842_RS14800	54.0251	-0.384843	0.475329	0.240987	0.447333	ABC transporter ATP-binding protein
KM842_RS14145	140.537	0.32988	0.335263	0.242803	0.448095	GTP cyclohydrolase I
KM842_RS10765	307.913	-0.265441	0.250598	0.242973	0.44814	NERD domain-containing protein
KM842_RS08370	13.582	0.371193	0.420661	0.243282	0.448441	XRE family transcriptional regulator
KM842_RS12805	15.8566	0.387348	0.55318	0.243523	0.448617	DUF2382 domain-containing protein
KM842_RS10060	491.075	-0.262965	0.250681	0.246655	0.453845	lipoate--protein ligase family protein
KM842_RS03860	112679	-0.297664	0.296106	0.246576	0.453845	transfer-messenger RNA
KM842_RS11490	61.1405	0.299245	0.301128	0.24804	0.455849	zinc ABC transporter substrate-binding protein
KM842_RS09200	82.9172	-0.295532	0.293459	0.247936	0.455849	hypothetical protein
KM842_RS02505	103.725	0.374131	0.466523	0.249135	0.457589	HAMP domain-containing sensor histidine kinase
KM842_RS08985	35.7847	0.320734	0.331725	0.249942	0.458334	peroxiredoxin
KM842_RS02190	392.78	-0.231887	0.216141	0.249819	0.458334	phosphoglycerate mutase family protein
KM842_RS08135	184.297	-0.314287	0.322087	0.249987	0.458334	TetR/AcrR family transcriptional regulator
KM842_RS14660	1735.45	0.23945	0.225783	0.250826	0.459327	phosphoglucosamine mutase
KM842_RS14975	166.159	-0.28856	0.287192	0.250732	0.459327	GNAT family N-acetyltransferase
KM842_RS14525	5130.14	-0.346402	0.389954	0.251732	0.460438	50S ribosomal protein L5
KM842_RS01750	18.0166	-0.363094	0.429032	0.251588	0.460438	SRPBCC family protein
KM842_RS06655	172.583	-0.255636	0.248023	0.251937	0.460539	glycosyltransferase family 2 protein
KM842_RS05130	1330.32	0.349095	0.387478	0.253563	0.463001	SPFH/Band 7/PHB domain protein
KM842_RS05025	46.6808	0.290297	0.288485	0.253584	0.463001	acyl-CoA/acyl-ACP dehydrogenase
KM842_RS04095	93.6834	-0.256701	0.249857	0.254229	0.46363	TetR/AcrR family transcriptional regulator
KM842_RS08610	64.6421	-0.321028	0.339491	0.254101	0.46363	DUF3054 family protein
KM842_RS11545	295.54	-0.24497	0.232533	0.255082	0.464909	low molecular weight phosphotyrosine protein phosphatase
KM842_RS04130	250.361	0.199866	0.18508	0.256255	0.466772	amidase
KM842_RS10320	294.993	0.192681	0.177515	0.256596	0.467116	hypothetical protein
KM842_RS02970	227.819	-0.221222	0.20916	0.256911	0.467138	ATP-binding protein
KM842_RS01665	37.8546	-0.334891	0.364208	0.256882	0.467138	alpha/beta hydrolase
KM842_RS13475	8.43718	0.374105	0.498448	0.257179	0.46735	hypothetical protein
KM842_RS15045	80.4422	-0.286258	0.288035	0.258109	0.468763	NUDIX domain-containing protein
KM842_RS05675	150.9	0.366757	0.533728	0.258502	0.469202	flagellar hook protein FlgE
KM842_RS04200	205.229	-0.371823	0.554425	0.258831	0.469521	hypothetical protein
KM842_RS01835	263.5	-0.270973	0.257947	0.259704	0.470828	bifunctional phosphopantothenoylcysteine decarboxylase/phosphopantothenate synthase
KM842_RS01920	98.6356	-0.352795	0.523218	0.260495	0.471985	acylphosphatase
KM842_RS09395	138.448	0.215373	0.20469	0.261806	0.47297	MarR family transcriptional regulator
KM842_RS00040	325.828	-0.188468	0.178413	0.261376	0.47297	HAD-IIA family hydrolase
KM842_RS06920	230.344	-0.231881	0.222933	0.261262	0.47297	NUDIX hydrolase
KM842_RS12995	140.209	-0.242053	0.231972	0.26178	0.47297	LacI family DNA-binding transcriptional regulator
KM842_RS01065	74.3159	-0.29601	0.305742	0.261511	0.47297	cobalamin-independent methionine synthase II family protein
KM842_RS06615	472.122	-0.208697	0.199404	0.262296	0.473549	quinone-dependent dihydroorotate dehydrogenase
KM842_RS10720	52.3327	-0.24765	0.243221	0.262895	0.473549	MarR family transcriptional regulator
KM842_RS10840	72.0512	-0.30238	0.31847	0.262729	0.473549	CPBP family intramembrane metalloprotease
KM842_RS09520	460.465	-0.32895	0.606767	0.262489	0.473549	CsbD family protein
KM842_RS06860	575.157	-0.329357	0.35991	0.262824	0.473549	MerR family transcriptional regulator
KM842_RS11165	23.2292	-0.345527	0.396581	0.263094	0.47363	MFS transporter
KM842_RS12495	19.2815	0.368424	0.478619	0.26398	0.474949	MMPL family transporter
KM842_RS00260	17.0589	-0.356698	0.439864	0.265133	0.476744	sigma-70 family RNA polymerase sigma factor
KM842_RS02275	53.5954	-0.302123	0.319938	0.26576	0.477593	hypothetical protein
KM842_RS07825	151.448	0.243438	0.23373	0.265981	0.477711	NAD(P)H-dependent oxidoreductase
KM842_RS15090	155.81	-0.246076	0.247832	0.267582	0.480027	formyltetrahydrofolate deformylase
KM842_RS03545	64.18	-0.270662	0.275611	0.267446	0.480027	3-isopropylmalate dehydratase small subunit
KM842_RS15835	19.3849	0.34562	0.592336	0.268388	0.481194	C40 family peptidase
KM842_RS13660	13.1882	0.363396	0.521844	0.269487	0.482743	transketolase
KM842_RS08535	173.794	-0.290266	0.304759	0.269565	0.482743	ECF transporter S component
KM842_RS11245	57.2182	0.310821	0.339525	0.269801	0.482884	lycopene cyclase domain-containing protein
KM842_RS14250	300.981	0.346493	0.42187	0.270555	0.483626	DUF4916 domain-containing protein
KM842_RS11485	97.8552	0.246313	0.243217	0.270686	0.483626	ATP-binding cassette domain-containing protein
KM842_RS01690	18.7584	-0.334982	0.388359	0.270516	0.483626	hypothetical protein
KM842_RS10015	108.566	-0.346951	0.418574	0.271323	0.484483	glycosyltransferase family 2 protein
KM842_RS04740	285.928	0.262905	0.265098	0.271797	0.484767	dephospho-CoA kinase
KM842_RS11755	225.438	0.218614	0.212423	0.271729	0.484767	MFS transporter
KM842_RS13880	174.855	-0.357018	0.507594	0.272024	0.484891	hypothetical protein
KM842_RS12320	228.32	0.24713	0.246516	0.274177	0.488447	YdeI/OmpD-associated family protein
KM842_RS01095	11.5105	0.35696	0.476509	0.274758	0.488635	phosphate ABC transporter permease PstA
KM842_RS12615	107.808	-0.255912	0.260484	0.274455	0.488635	hypothetical protein
KM842_RS06785	506.46	-0.338022	0.406062	0.274673	0.488635	16S rRNA (cytosine(1402)-N(4))-methyltransferase RsmH
KM842_RS14215	24.7633	0.277273	0.62355	0.275108	0.488976	HlyD family efflux transporter periplasmic adaptor subunit
KM842_RS08825	297.636	-0.205508	0.200734	0.275883	0.49007	hypothetical protein
KM842_RS05490	154.691	0.287432	0.306295	0.276273	0.49048	hypothetical protein
KM842_RS14140	352.137	-0.239715	0.240928	0.276829	0.490901	NCS2 family permease
KM842_RS10855	550.535	-0.34373	0.417378	0.276788	0.490901	aldo/keto reductase
KM842_RS14805	11.5239	0.337302	0.400906	0.277943	0.492028	hypothetical protein
KM842_RS04985	117.361	0.289335	0.310355	0.27771	0.492028	hypothetical protein
KM842_RS08635	160.28	0.283206	0.302813	0.277924	0.492028	type III polyketide synthase
KM842_RS15180	82.4224	-0.331571	0.569679	0.278768	0.493205	phosphate ABC transporter permease PstA
KM842_RS03680	4796.49	0.281113	0.319283	0.280038	0.495167	30S ribosomal protein S16
KM842_RS01890	15.0347	0.334155	0.572318	0.280287	0.495323	ABC transporter permease subunit
KM842_RS05000	78.5206	0.307675	0.340848	0.280496	0.495409	RNA methyltransferase
KM842_RS06940	39.3613	-0.334201	0.39941	0.281193	0.496072	YfcE family phosphodiesterase
KM842_RS06155	66.5315	-0.34305	0.430089	0.281178	0.496072	glycosyltransferase
KM842_RS00920	720.56	0.343388	0.456399	0.281616	0.496534	glycosyltransferase family 39 protein
KM842_RS14710	95.5807	0.32548	0.380318	0.281876	0.496581	3' terminal RNA ribose 2'-O-methyltransferase Hen1
KM842_RS12530	47.7606	-0.314158	0.354699	0.282126	0.496581	tRNA-Ser
KM842_RS04630	212.444	-0.323662	0.382094	0.282073	0.496581	ATP phosphoribosyltransferase
KM842_RS11970	202.991	-0.308488	0.599562	0.282424	0.496821	trypsin-like serine protease
KM842_RS14740	83.4521	0.259615	0.269401	0.282645	0.496926	tRNA (adenosine(37)-N6)-threonylcarbamoyltransferase complex transferase subunit TsaD
KM842_RS09920	54.1364	0.285377	0.306936	0.282927	0.497138	GNAT family N-acetyltransferase
KM842_RS13465	6.75499	0.34987	0.512226	0.283371	0.497635	hypothetical protein
KM842_RS14155	58.4213	0.33191	0.406968	0.285107	0.499829	pyrimidine reductase family protein
KM842_RS08495	14.5722	0.329547	0.393054	0.284806	0.499829	MarR family transcriptional regulator
KM842_RS05590	45.8049	0.209421	0.625568	0.284954	0.499829	FliM/FliN family flagellar motor switch protein
KM842_RS02230	10.9828	0.346542	0.514443	0.286857	0.502612	helix-turn-helix domain-containing protein
KM842_RS04175	146.196	0.331109	0.412005	0.287298	0.503098	Fe-S oxidoreductase
KM842_RS01685	71.4916	-0.253765	0.26757	0.288007	0.504053	SDR family oxidoreductase
KM842_RS01540	751.389	0.339221	0.465479	0.288474	0.504299	NADP-dependent oxidoreductase
KM842_RS06460	201.33	0.327612	0.39662	0.288439	0.504299	heat-inducible transcriptional repressor HrcA
KM842_RS08380	325.805	-0.325708	0.393296	0.289011	0.504951	disulfide bond formation protein DsbA
KM842_RS08500	45.4287	-0.268869	0.289406	0.28972	0.505902	MFS transporter
KM842_RS13665	14.9258	0.348084	0.509972	0.290662	0.50726	GntR family transcriptional regulator
KM842_RS13050	97.0582	-0.271172	0.296782	0.291149	0.507821	response regulator transcription factor
KM842_RS13505	75.0962	-0.306259	0.360799	0.292269	0.509486	hypothetical protein
KM842_RS00295	120.341	-0.263922	0.285791	0.29304	0.510489	MFS transporter
KM842_RS02415	242.505	-0.273597	0.299045	0.293175	0.510489	tRNA-Trp
KM842_RS14790	71.8628	-0.334348	0.441646	0.293501	0.510769	branched-chain amino acid ABC transporter permease
KM842_RS00150	128.769	0.250281	0.264817	0.294696	0.512269	hypothetical protein
KM842_RS03145	408.407	-0.135001	0.132384	0.294532	0.512269	hypothetical protein
KM842_RS15430	1055.32	0.321813	0.393085	0.295929	0.51313	response regulator transcription factor
KM842_RS04320	4159.65	0.233954	0.245929	0.295555	0.51313	F0F1 ATP synthase subunit gamma
KM842_RS13355	544.878	-0.263424	0.291221	0.295789	0.51313	chromosomal replication initiator protein DnaA
KM842_RS12345	31.0447	-0.267454	0.292409	0.295567	0.51313	hypothetical protein
KM842_RS11390	105.087	-0.271511	0.299343	0.296024	0.51313	helix-turn-helix transcriptional regulator
KM842_RS08905	228.164	-0.254339	0.27686	0.297418	0.515256	2,3,4,5-tetrahydropyridine-2,6-dicarboxylate N-succinyltransferase
KM842_RS14725	16.5393	0.329299	0.420349	0.297827	0.515298	RNA polymerase sigma factor
KM842_RS10715	17.2426	-0.292176	0.329363	0.297923	0.515298	NAD(P)-dependent oxidoreductase
KM842_RS07445	17.2126	-0.325665	0.41128	0.297943	0.515298	ABC transporter ATP-binding protein
KM842_RS09220	388.929	0.23383	0.24268	0.298127	0.515327	hypothetical protein
KM842_RS03205	8.01163	0.336257	0.516164	0.29855	0.515479	hypothetical protein
KM842_RS05960	188.265	0.270446	0.292345	0.298529	0.515479	MFS transporter
KM842_RS00085	15.1137	0.284304	0.58763	0.298932	0.51585	LLM class flavin-dependent oxidoreductase
KM842_RS00380	207.91	-0.24002	0.247032	0.29911	0.515868	biotin-dependent carboxyltransferase family protein
KM842_RS11380	147.504	-0.225743	0.237492	0.299339	0.515975	glycerate kinase
KM842_RS05865	178.39	0.199424	0.203698	0.299902	0.516657	DUF3000 domain-containing protein
KM842_RS15580	115.856	-0.283401	0.326675	0.300779	0.517878	DUF6264 family protein
KM842_RS08240	8.41225	0.340389	0.480491	0.30124	0.518092	TetR/AcrR family transcriptional regulator
KM842_RS12025	338.241	-0.33173	0.442371	0.301097	0.518092	OsmC family peroxiredoxin
KM842_RS02440	160.246	0.269847	0.299788	0.30161	0.518209	Pr6Pr family membrane protein
KM842_RS08770	107.674	0.218884	0.23382	0.301644	0.518209	carbon-nitrogen hydrolase family protein
KM842_RS03875	42.8125	0.334432	0.470443	0.302281	0.518844	PLP-dependent transferase
KM842_RS07400	30.4952	0.328922	0.551579	0.30235	0.518844	hypothetical protein
KM842_RS06210	477.974	-0.23671	0.260912	0.302557	0.51891	long-chain fatty acid--CoA ligase
KM842_RS01345	33.5629	0.324565	0.530677	0.302978	0.519343	carbohydrate ABC transporter permease
KM842_RS04685	799.666	0.214165	0.222916	0.303812	0.520482	glutamate synthase subunit beta
KM842_RS12440	849.739	-0.211453	0.225738	0.305577	0.523215	hypothetical protein
KM842_RS11075	11.2353	0.335658	0.481006	0.30576	0.523239	NAD-dependent epimerase/dehydratase family protein
KM842_RS12205	164.154	0.308696	0.382538	0.30598	0.523324	peptide ABC transporter substrate-binding protein
KM842_RS03670	304.253	-0.266691	0.29811	0.306393	0.52374	glutamate--cysteine ligase
KM842_RS11625	3512.86	-0.310914	0.553365	0.30681	0.524161	DNA starvation/stationary phase protection protein
KM842_RS04665	823.684	-0.20135	0.213111	0.307254	0.524629	tryptophan synthase subunit beta
KM842_RS11830	58.0281	0.309983	0.541138	0.308277	0.525795	extracellular solute-binding protein
KM842_RS14295	274.313	-0.329333	0.48614	0.308249	0.525795	DUF427 domain-containing protein
KM842_RS14455	340.093	0.252105	0.283542	0.308768	0.52634	NshR/TsnR family 23S rRNA methyltransferase
KM842_RS12185	15.8884	0.329906	0.493621	0.309861	0.52762	ROK family protein
KM842_RS01905	43.8724	-0.304964	0.377683	0.309748	0.52762	2'-5' RNA ligase family protein
KM842_RS08110	29.0624	0.329203	0.48354	0.31057	0.528536	ABC transporter permease
KM842_RS06915	174.707	0.311558	0.398944	0.311105	0.528992	phosphotransferase
KM842_RS14265	100.315	0.304012	0.373345	0.311182	0.528992	endo alpha-1,4 polygalactosaminidase
KM842_RS00210	14.4463	0.321575	0.456107	0.313445	0.531666	methionine synthase
KM842_RS03270	135.467	-0.216638	0.232517	0.313337	0.531666	LpqB family beta-propeller domain-containing protein
KM842_RS13005	126.994	-0.238923	0.264254	0.313171	0.531666	endonuclease NucS
KM842_RS06950	55.9336	-0.31834	0.534264	0.313186	0.531666	VOC family protein
KM842_RS14005	85.3029	-0.316715	0.419669	0.313643	0.53171	hypothetical protein
KM842_RS12940	423.065	-0.230335	0.246403	0.313866	0.531794	glutamyl-tRNA reductase
KM842_RS11445	603.473	0.185143	0.195433	0.3143	0.532237	cytochrome c oxidase assembly protein
KM842_RS04075	40.9216	-0.269464	0.315124	0.315778	0.534447	FCD domain-containing protein
KM842_RS02295	98.1031	0.302705	0.384011	0.316476	0.535334	hypothetical protein
KM842_RS00445	125.501	0.313305	0.43028	0.317109	0.535816	MFS transporter
KM842_RS11910	69.7187	0.309427	0.406178	0.317098	0.535816	xylose isomerase
KM842_RS10465	257.814	-0.166865	0.176272	0.317822	0.536727	beta-propeller fold lactonase family protein
KM842_RS06960	54.6952	-0.277078	0.327928	0.318189	0.537052	NAD(P)-binding domain-containing protein
KM842_RS00575	31.4304	-0.273101	0.323801	0.318391	0.537099	extracellular solute-binding protein
KM842_RS03575	240.942	0.220236	0.239948	0.319751	0.538804	thiamine-phosphate kinase
KM842_RS06475	76.399	-0.221997	0.245803	0.319673	0.538804	haloacid dehalogenase-like hydrolase
KM842_RS15650	94.3324	0.295775	0.368836	0.321206	0.540664	hypothetical protein
KM842_RS15145	250.274	0.291495	0.384661	0.321137	0.540664	hypothetical protein
KM842_RS10110	9.15591	0.241311	0.60748	0.32204	0.541477	hypothetical protein
KM842_RS15405	182.52	-0.211939	0.233306	0.321875	0.541477	LytR C-terminal domain-containing protein
KM842_RS11915	32.1169	0.284906	0.352313	0.323151	0.542162	xylulokinase
KM842_RS03010	96.7203	0.284493	0.346737	0.322643	0.542162	GtrA family protein
KM842_RS10755	58.2474	-0.226836	0.252721	0.322866	0.542162	FAD-dependent monooxygenase
KM842_RS00670	32.3989	-0.316559	0.474068	0.323036	0.542162	TetR/AcrR family transcriptional regulator
KM842_RS11780	2117.04	-0.235921	0.611181	0.323707	0.542799	phage holin family protein
KM842_RS04475	144.77	-0.229871	0.257291	0.324556	0.543926	bifunctional riboflavin kinase/FAD synthetase
KM842_RS15520	259.625	-0.31439	0.506977	0.325959	0.545982	GlsB/YeaQ/YmgE family stress response membrane protein
KM842_RS15870	7.18699	-0.305324	0.527435	0.328243	0.549508	hypothetical protein
KM842_RS05500	108.698	-0.179658	0.194976	0.329453	0.551235	tRNA-Cys
KM842_RS05400	28.4879	0.295864	0.393264	0.3305	0.552387	HAD-IIIA family hydrolase
KM842_RS02705	231.005	0.234714	0.269934	0.330455	0.552387	dTMP kinase
KM842_RS07845	688.305	-0.164254	0.176351	0.330854	0.552679	ATP-binding domain-containing protein
KM842_RS15080	84.5901	0.251134	0.294633	0.331296	0.553116	N-acetylglucosamine-6-phosphate deacetylase
KM842_RS11025	160.285	0.239085	0.276613	0.331695	0.553484	methyltransferase
KM842_RS01645	87.9199	-0.197796	0.219873	0.333014	0.555032	chloride channel protein
KM842_RS11540	83.5872	-0.250927	0.301884	0.333163	0.555032	phage holin family protein
KM842_RS08275	241.268	-0.308151	0.510534	0.332821	0.555032	carbohydrate ABC transporter permease
KM842_RS01260	48.853	0.258583	0.316397	0.3345	0.556873	NmrA family NAD(P)-binding protein
KM842_RS03730	43.9518	-0.291217	0.389557	0.33463	0.556873	YraN family protein
KM842_RS10945	463.518	0.307623	0.543482	0.334856	0.556949	DeoR/GlpR family DNA-binding transcription regulator
KM842_RS10515	157.409	0.295357	0.541827	0.335588	0.557695	glutathione-independent formaldehyde dehydrogenase
KM842_RS14430	4044.3	0.205155	0.239072	0.335667	0.557695	30S ribosomal protein S7
KM842_RS10665	55.7504	-0.261147	0.325494	0.338066	0.561343	helix-turn-helix transcriptional regulator
KM842_RS09420	27.1908	-0.284124	0.372351	0.338227	0.561343	ATP-binding protein
KM842_RS00280	10.3514	0.29678	0.537108	0.339691	0.562864	citrate-proton symporter
KM842_RS03150	146.63	-0.181601	0.205313	0.339525	0.562864	polyprenol monophosphomannose synthase
KM842_RS08965	215.063	-0.249277	0.301351	0.339539	0.562864	ABC transporter ATP-binding protein
KM842_RS15505	61.7656	0.25189	0.310936	0.340633	0.563819	EamA family transporter
KM842_RS12670	126.028	-0.195409	0.220819	0.340502	0.563819	tRNA lysidine(34) synthetase TilS
KM842_RS07115	212.632	0.304291	0.437562	0.341771	0.5654	M15 family metallopeptidase
KM842_RS15165	300.095	-0.161	0.178379	0.342047	0.565552	ECF RNA polymerase sigma factor SigK
KM842_RS05730	76.7537	0.283339	0.576265	0.342533	0.566051	flagellar basal body protein
KM842_RS10520	32.5799	0.288513	0.548022	0.343083	0.566656	LuxR C-terminal-related transcriptional regulator
KM842_RS13565	18.6352	-0.29845	0.452602	0.343419	0.566908	zinc-binding alcohol dehydrogenase family protein
KM842_RS15815	868.348	-0.22854	0.267158	0.344321	0.568092	DUF805 domain-containing protein
KM842_RS03965	408.216	0.218382	0.255469	0.34557	0.569848	hemolysin family protein
KM842_RS13645	143.892	0.253972	0.313253	0.346187	0.570561	hypothetical protein
KM842_RS06445	329.453	0.230645	0.276377	0.347073	0.571409	histidine triad nucleotide-binding protein
KM842_RS15785	44.7307	-0.262495	0.332385	0.346962	0.571409	hypothetical protein
KM842_RS04705	12.4853	0.29538	0.425068	0.347838	0.572364	tRNA-Leu
KM842_RS03640	66.2504	-0.282216	0.551275	0.34812	0.572521	lipoyl synthase
KM842_RS12260	35.3367	0.240305	0.294854	0.348746	0.57294	heavy-metal-associated domain-containing protein
KM842_RS03085	134.81	-0.236596	0.287879	0.348666	0.57294	glycosyltransferase
KM842_RS08715	375.651	-0.220486	0.264348	0.34894	0.572953	ABC transporter ATP-binding protein
KM842_RS15095	16.2008	0.281364	0.379967	0.349914	0.573894	MarR family transcriptional regulator
KM842_RS15595	63.4536	0.25523	0.318871	0.349769	0.573894	hypothetical protein
KM842_RS09545	863.285	-0.274344	0.568213	0.350072	0.573894	Asp23/Gls24 family envelope stress response protein
KM842_RS05430	535.876	-0.26295	0.325424	0.350323	0.574	SDR family oxidoreductase
KM842_RS03160	129.872	-0.16891	0.191659	0.350658	0.574245	O-antigen ligase family protein
KM842_RS13735	21.3762	-0.291641	0.415696	0.351058	0.574595	hypothetical protein
KM842_RS01570	7.97087	0.295338	0.497703	0.35172	0.575372	hypothetical protein
KM842_RS15015	236.621	-0.298197	0.455149	0.352262	0.575953	phosphoglycerate mutase family protein
KM842_RS07170	8.25462	0.291941	0.531163	0.352784	0.576377	ATP-binding cassette domain-containing protein
KM842_RS09445	583.301	0.262547	0.341855	0.35302	0.576377	glycosyltransferase
KM842_RS00330	36.0115	0.260881	0.337638	0.353083	0.576377	hypothetical protein
KM842_RS11815	26.7133	0.288207	0.512702	0.353636	0.576873	alpha-xylosidase
KM842_RS10825	99.5844	0.242938	0.300795	0.35376	0.576873	rRNA methyltransferase
KM842_RS09195	159.344	0.263056	0.351207	0.354531	0.577824	hemolysin III family protein
KM842_RS12935	153.01	-0.156574	0.184264	0.355121	0.578479	uroporphyrinogen decarboxylase
KM842_RS12030	296.659	0.252596	0.330005	0.355383	0.5786	threonine/serine exporter family protein
KM842_RS13455	11.4902	0.274377	0.538759	0.355993	0.578981	hypothetical protein
KM842_RS00765	83.0518	0.267655	0.354893	0.355991	0.578981	alpha/beta hydrolase
KM842_RS07375	29.7309	0.278094	0.381996	0.356388	0.579318	pyridoxamine 5'-phosphate oxidase family protein
KM842_RS08775	11.3482	-0.275184	0.387643	0.358127	0.581838	tRNA-Met
KM842_RS05050	441.612	0.291499	0.457086	0.360052	0.58464	glutathione-dependent formaldehyde dehydrogenase
KM842_RS03550	2492.84	-0.170649	0.182616	0.360231	0.58464	UDP-N-acetylglucosamine 1-carboxyvinyltransferase
KM842_RS10995	14.3846	-0.290361	0.467404	0.361475	0.58635	DUF1624 domain-containing protein
KM842_RS12045	46.9091	-0.236624	0.300886	0.362167	0.587164	hypothetical protein
KM842_RS13175	48.9678	0.289674	0.445036	0.363138	0.588119	hypothetical protein
KM842_RS05155	87.807	0.265879	0.360487	0.362956	0.588119	arsenate reductase ArsC
KM842_RS15565	181.665	-0.265633	0.361845	0.363509	0.588412	NAD(P)H-quinone oxidoreductase
KM842_RS02225	8.05272	0.291347	0.502664	0.363987	0.588876	hypothetical protein
KM842_RS07090	71.2313	-0.225648	0.282721	0.364859	0.589977	hypothetical protein
KM842_RS11345	41.7517	0.289403	0.467063	0.366392	0.592145	hypothetical protein
KM842_RS01715	57.6479	-0.28334	0.490397	0.367273	0.593257	acetamidase/formamidase family protein
KM842_RS13635	31.3778	0.285882	0.451844	0.367737	0.593548	hypothetical protein
KM842_RS03265	149.316	-0.177097	0.211355	0.368118	0.593548	MtrAB system histidine kinase MtrB
KM842_RS14545	7004.5	-0.250468	0.337156	0.367917	0.593548	30S ribosomal protein S5
KM842_RS05815	88.2623	-0.254903	0.342126	0.368223	0.593548	SufE family protein
KM842_RS04700	81.735	0.231837	0.293497	0.368657	0.593937	DUF308 domain-containing protein
KM842_RS14590	3991.35	0.199672	0.249851	0.369111	0.594141	30S ribosomal protein S13
KM842_RS07185	58.9664	-0.229067	0.294301	0.369362	0.594141	hypothetical protein
KM842_RS03340	99.3246	-0.271967	0.391877	0.369203	0.594141	hypothetical protein
KM842_RS01150	56.3766	0.222751	0.28075	0.371033	0.596207	trimeric intracellular cation channel family protein
KM842_RS13300	2310.1	-0.164128	0.194444	0.370929	0.596207	peptidylprolyl isomerase
KM842_RS13675	5.9616	0.181015	0.597606	0.371257	0.596256	PTS sugar transporter subunit IIB
KM842_RS14045	14.3069	0.250489	0.563301	0.372477	0.597593	potassium-transporting ATPase subunit KdpC
KM842_RS07775	256.404	-0.269261	0.385799	0.372431	0.597593	TIGR01777 family oxidoreductase
KM842_RS09830	8.49554	0.28726	0.469081	0.37463	0.599664	antitoxin VbhA family protein
KM842_RS01480	8.81608	0.243906	0.579227	0.374689	0.599664	signal peptidase I
KM842_RS04940	243.117	0.230909	0.300974	0.374936	0.599664	tellurium resistance TerZ family protein
KM842_RS02860	439.173	0.203646	0.251102	0.374701	0.599664	mannose-1-phosphate guanylyltransferase
KM842_RS01265	231.902	-0.260731	0.365539	0.374794	0.599664	SDR family oxidoreductase
KM842_RS03475	431.504	-0.281733	0.499397	0.37443	0.599664	ABC transporter substrate-binding protein
KM842_RS04640	181.848	-0.15984	0.191489	0.375153	0.5997	phosphoribosyl-AMP cyclohydrolase
KM842_RS14340	18202.8	0.180076	0.216683	0.375751	0.599777	DNA-directed RNA polymerase subunit beta'
KM842_RS03635	100.732	-0.275373	0.422132	0.375785	0.599777	hypothetical protein
KM842_RS02585	487.025	-0.281611	0.432354	0.375612	0.599777	NAD(P)H-binding protein
KM842_RS03975	130.898	-0.221536	0.287317	0.37709	0.601549	HAD-IA family hydrolase
KM842_RS12790	21.8961	0.255216	0.349873	0.377436	0.60179	YceI family protein
KM842_RS00810	19.133	-0.272538	0.441444	0.378152	0.602618	hypothetical protein
KM842_RS05945	374.291	-0.163507	0.198229	0.378407	0.602713	hypothetical protein
KM842_RS01300	208.85	0.283276	0.470357	0.379393	0.603348	siderophore-interacting protein
KM842_RS10405	11.0543	0.275441	0.525603	0.379285	0.603348	hypothetical protein
KM842_RS00115	262.052	-0.227777	0.300024	0.379384	0.603348	NAD(P)-dependent oxidoreductase
KM842_RS10655	132.157	0.280012	0.49568	0.381029	0.605496	DUF4190 domain-containing protein
KM842_RS06925	29.39	0.250497	0.345233	0.381333	0.605496	hydroxyethylthiazole kinase
KM842_RS14965	144.991	-0.199338	0.252764	0.381324	0.605496	DUF805 domain-containing protein
KM842_RS00165	206.003	-0.206056	0.262498	0.382009	0.606257	aldo/keto reductase
KM842_RS12275	778.33	-0.268128	0.399611	0.382472	0.606679	PepSY domain-containing protein
KM842_RS10850	72.3015	0.269865	0.414587	0.384157	0.609038	HEAT repeat domain-containing protein
KM842_RS06145	39.93	-0.263487	0.387009	0.384355	0.60904	HIT domain-containing protein
KM842_RS00465	23.5053	0.243082	0.565676	0.385702	0.610233	hypothetical protein
KM842_RS02825	411.928	-0.224314	0.297543	0.38535	0.610233	DUF805 domain-containing protein
KM842_RS08545	906.323	-0.268684	0.417069	0.385619	0.610233	glycogen debranching protein GlgX
KM842_RS08765	127.573	-0.196919	0.250578	0.386917	0.61138	aminotransferase class I/II-fold pyridoxal phosphate-dependent enzyme
KM842_RS12740	109.295	-0.21745	0.283234	0.387221	0.61138	DUF2071 domain-containing protein
KM842_RS00325	22.1877	-0.24176	0.334902	0.38688	0.61138	response regulator transcription factor
KM842_RS12920	1605.81	-0.246485	0.347323	0.387043	0.61138	phage holin family protein
KM842_RS10050	170.75	0.27685	0.476673	0.387619	0.611697	GNAT family N-acetyltransferase
KM842_RS02030	13.1362	0.243367	0.55803	0.387891	0.611811	alpha/beta hydrolase-fold protein
KM842_RS01855	319.637	-0.270916	0.502741	0.38817	0.611938	SDR family oxidoreductase
KM842_RS09790	10.4268	-0.273933	0.487903	0.3885	0.612145	SDR family oxidoreductase
KM842_RS03075	251.168	-0.145952	0.178195	0.389198	0.612899	DUF2142 domain-containing protein
KM842_RS00230	157.595	-0.167319	0.209982	0.389455	0.612899	DUF4166 domain-containing protein
KM842_RS06285	5.53858	-0.267022	0.530245	0.389574	0.612899	tRNA-Ile
KM842_RS12930	167.246	0.186214	0.230208	0.389906	0.613107	FAD-dependent oxidoreductase
KM842_RS10090	73.2693	0.215413	0.280877	0.390967	0.61409	hypothetical protein
KM842_RS09965	321.402	-0.168087	0.207387	0.391514	0.61409	ATP-binding cassette domain-containing protein
KM842_RS11795	75.1076	-0.194949	0.250749	0.391489	0.61409	NADP-dependent oxidoreductase
KM842_RS15710	461.295	-0.201709	0.263446	0.3915	0.61409	phenylalanine--tRNA ligase subunit alpha
KM842_RS15040	33.9428	-0.24927	0.362192	0.391528	0.61409	ABC transporter ATP-binding protein
KM842_RS00320	33.5991	-0.213612	0.281777	0.391844	0.614274	HAMP domain-containing histidine kinase
KM842_RS09185	274.1	-0.263062	0.428487	0.392395	0.614513	aminotransferase class V-fold PLP-dependent enzyme
KM842_RS13065	27.8392	-0.273185	0.481488	0.392348	0.614513	Brp/Blh family beta-carotene 15,15'-dioxygenase
KM842_RS11275	175.081	-0.232819	0.324912	0.392654	0.614606	magnesium and cobalt transport protein CorA
KM842_RS10175	339.733	0.162212	0.202525	0.394601	0.616753	CPBP family intramembrane metalloprotease
KM842_RS08375	39.7946	-0.192236	0.247358	0.394473	0.616753	GNAT family N-acetyltransferase
KM842_RS03225	138.521	-0.192979	0.25135	0.394626	0.616753	RDD family protein
KM842_RS13100	8.0237	-0.26556	0.505831	0.394964	0.616968	FtsX-like permease family protein
KM842_RS04210	119.397	-0.20926	0.280559	0.395385	0.617313	M1 family metallopeptidase
KM842_RS14615	265.557	0.273321	0.459999	0.396045	0.617978	hypothetical protein
KM842_RS03540	184.293	-0.217405	0.296707	0.396212	0.617978	3-isopropylmalate dehydratase large subunit
KM842_RS12650	129.151	0.228518	0.313791	0.396838	0.618476	dihydroneopterin aldolase
KM842_RS06585	315.807	0.165674	0.207778	0.396932	0.618476	cytochrome c oxidase subunit 4
KM842_RS05655	76.8987	-0.242409	0.362741	0.397324	0.618773	MerR family transcriptional regulator
KM842_RS11090	5.92515	0.248978	0.550501	0.39788	0.619013	hypothetical protein
KM842_RS07645	89.4228	0.206706	0.278698	0.397854	0.619013	SMC-Scp complex subunit ScpB
KM842_RS15640	154.709	0.237178	0.334349	0.398323	0.61939	VOC family protein
KM842_RS10030	148.063	-0.183452	0.237439	0.398886	0.619808	hypothetical protein
KM842_RS10125	13.0614	-0.264189	0.47931	0.398994	0.619808	MarR family transcriptional regulator
KM842_RS08290	81.0595	-0.255814	0.402915	0.399886	0.620881	LacI family transcriptional regulator
KM842_RS14985	49.8037	0.24799	0.36386	0.400596	0.621357	PhzF family phenazine biosynthesis protein
KM842_RS06315	177.079	-0.200605	0.264156	0.400438	0.621357	D-isomer specific 2-hydroxyacid dehydrogenase family protein
KM842_RS03060	464.772	0.196379	0.257809	0.401433	0.622312	NAD-dependent epimerase/dehydratase family protein
KM842_RS04020	178.032	-0.153707	0.194682	0.401616	0.622312	histidine kinase
KM842_RS13865	254.49	-0.197095	0.262256	0.402568	0.623475	GAF domain-containing protein
KM842_RS13060	25.2024	0.261929	0.442755	0.403954	0.62468	lycopene cyclase family protein
KM842_RS05725	33.651	0.240926	0.56492	0.403842	0.62468	flagellar basal body protein
KM842_RS09555	147.951	-0.262431	0.436584	0.403935	0.62468	GMC family oxidoreductase
KM842_RS09305	60.7067	0.26372	0.475862	0.404988	0.624783	hypothetical protein
KM842_RS02330	104.406	0.212491	0.29017	0.405237	0.624783	isochorismate synthase
KM842_RS04495	5852.46	0.211834	0.284832	0.404639	0.624783	30S ribosomal protein S4
KM842_RS05120	245.148	0.177141	0.229296	0.405054	0.624783	apolipoprotein N-acyltransferase
KM842_RS05210	269.81	-0.0985769	0.121064	0.40507	0.624783	anthranilate phosphoribosyltransferase
[truncated: 1,145 more rows]

## Sheet: Des75
LocusTag	baseMean	log2FoldChange	lfcSE	pvalue	padj	Annotation
KM842_RS06260	987.345	-2.767	0.17697	3.83965e-56	1.18338e-52	ketoacyl-ACP synthase III
KM842_RS06255	1119.63	-2.80692	0.204554	4.1314e-44	6.36648e-41	ACP S-malonyltransferase
KM842_RS02950	1613.76	-2.90472	0.238312	1.69738e-35	1.74378e-32	ATP-grasp domain-containing protein
KM842_RS11525	1235.2	-1.89679	0.171052	1.04385e-29	8.04286e-27	alpha-ketoacid dehydrogenase subunit beta
KM842_RS11530	1726.27	-2.23847	0.214977	1.46105e-26	9.00589e-24	thiamine pyrophosphate-dependent dehydrogenase E1 component subunit alpha
KM842_RS06535	774.826	-3.213	0.348247	1.25789e-21	6.46134e-19	cytochrome d ubiquinol oxidase subunit II
KM842_RS10495	240.192	2.85595	0.30906	1.49206e-21	6.56932e-19	organic hydroperoxide resistance protein
KM842_RS11520	1098.43	-1.50942	0.165994	1.0095e-20	3.8891e-18	2-oxo acid dehydrogenase subunit E2
KM842_RS01435	658.949	2.1104	0.236222	2.84185e-20	9.4119e-18	ABC transporter substrate-binding protein
KM842_RS11010	893.284	1.08766	0.12058	3.05383e-20	9.4119e-18	glycoside hydrolase family 2 protein
KM842_RS03755	1198	1.26014	0.146966	1.23442e-18	3.45861e-16	sugar porter family MFS transporter
KM842_RS04865	442.481	-2.5972	0.311429	4.18452e-18	1.07472e-15	biotin transporter BioY
KM842_RS14240	132.952	-2.51306	0.309619	2.31929e-17	5.4985e-15	PadR family transcriptional regulator
KM842_RS08910	595.71	2.18382	0.270854	2.94074e-17	6.47383e-15	citrate synthase
KM842_RS15320	390.991	-1.73638	0.213702	3.56233e-17	7.3194e-15	2-C-methyl-D-erythritol 2,4-cyclodiphosphate synthase
KM842_RS06525	514.944	-2.52657	0.328245	7.94669e-16	1.53073e-13	thiol reductant ABC exporter subunit CydC
KM842_RS14930	2101.43	2.33912	0.310336	2.13158e-15	3.86443e-13	ADP-forming succinate--CoA ligase subunit beta
KM842_RS04830	501.528	-1.35292	0.178084	4.15706e-15	7.1178e-13	heme o synthase
KM842_RS06540	1663.66	-2.87188	0.38659	5.03651e-15	8.16975e-13	cytochrome ubiquinol oxidase subunit I
KM842_RS02920	993.112	-1.68616	0.225001	6.02212e-15	8.83818e-13	adenosine deaminase
KM842_RS03795	206.836	-1.67504	0.222915	5.83852e-15	8.83818e-13	hypothetical protein
KM842_RS04080	344.408	-2.10413	0.282828	7.37368e-15	1.03299e-12	gluconate:H+ symporter
KM842_RS13210	192.602	3.88583	0.535993	1.48709e-14	1.9927e-12	hypothetical protein
KM842_RS05375	607.18	-2.38574	0.337937	5.6358e-14	7.23731e-12	MFS transporter
KM842_RS06355	459.039	-1.07707	0.150291	1.31305e-13	1.61872e-11	tRNA dihydrouridine synthase DusB
KM842_RS06245	5114.67	1.16191	0.164576	2.56528e-13	3.04084e-11	pyruvate dehydrogenase (acetyl-transferring), homodimeric type
KM842_RS12075	959.96	1.24868	0.180401	5.64629e-13	6.44514e-11	LCP family protein
KM842_RS01425	231.378	1.84271	0.270427	7.27162e-13	8.00398e-11	FAD-binding protein
KM842_RS06530	396.705	-2.37399	0.355243	1.47533e-12	1.56792e-10	thiol reductant ABC exporter subunit CydD
KM842_RS08390	628.974	1.23775	0.184001	2.31303e-12	2.37626e-10	mechanosensitive ion channel family protein
KM842_RS07695	1156.94	-1.31205	0.198159	3.84275e-12	3.82044e-10	GTPase HflX
KM842_RS12160	465.7	1.88946	0.295812	1.25166e-11	1.20551e-09	L-glyceraldehyde 3-phosphate reductase
KM842_RS02925	239.24	-1.50469	0.23474	1.49427e-11	1.39555e-09	PTS sugar transporter subunit IIA
KM842_RS00115	262.052	1.98795	0.31766	2.54948e-11	2.26303e-09	NAD(P)-dependent oxidoreductase
KM842_RS06060	447.497	-0.863369	0.133638	2.56995e-11	2.26303e-09	Nif3-like dinuclear metal center hexameric protein
KM842_RS02860	439.173	1.69658	0.27178	3.66305e-11	3.05122e-09	mannose-1-phosphate guanylyltransferase
KM842_RS14925	226.398	3.87062	0.634252	3.59829e-11	3.05122e-09	RecQ family ATP-dependent DNA helicase
KM842_RS05535	573.903	-1.83977	0.30263	8.79452e-11	7.13282e-09	oligopeptide:H+ symporter
KM842_RS15825	1318.89	-1.12637	0.181768	9.07209e-11	7.16928e-09	lytic transglycosylase domain-containing protein
KM842_RS05205	3004.12	1.84207	0.304703	9.88204e-11	7.61411e-09	glycerol kinase GlpK
KM842_RS13850	78.1033	1.70819	0.285346	2.08955e-10	1.57073e-08	DUF3817 domain-containing protein
KM842_RS05200	1907.57	1.8978	0.32971	5.62512e-10	4.12776e-08	aquaporin family protein
KM842_RS02465	219.154	4.19563	0.789288	6.07908e-10	4.35714e-08	sugar ABC transporter substrate-binding protein
KM842_RS07595	469.331	1.93589	0.338237	6.97897e-10	4.88845e-08	hypothetical protein
KM842_RS12060	740.147	-2.27165	0.417656	2.53387e-09	1.73542e-07	hypothetical protein
KM842_RS05320	1097.5	-1.08463	0.19448	3.90092e-09	2.61361e-07	pyridoxal 5'-phosphate synthase lyase subunit PdxS
KM842_RS11300	2135.08	4.12961	0.804077	4.01374e-09	2.63199e-07	sugar ABC transporter substrate-binding protein
KM842_RS10165	160.568	-1.98636	0.373117	6.10585e-09	3.92047e-07	1-acyl-sn-glycerol-3-phosphate acyltransferase
KM842_RS12610	8624.55	4.46874	0.958525	7.36773e-09	4.63415e-07	sigma-70 family RNA polymerase sigma factor
KM842_RS13720	219.934	1.71618	0.324674	1.04482e-08	6.44026e-07	aldo/keto reductase
KM842_RS02930	117.514	-1.61138	0.304117	1.09987e-08	6.64667e-07	PTS sugar transporter subunit IIB
KM842_RS02460	108.149	3.96077	0.805743	1.31638e-08	7.80207e-07	Gfo/Idh/MocA family oxidoreductase
KM842_RS09005	1157.98	1.0767	0.201282	1.39293e-08	8.10002e-07	ABC transporter permease
KM842_RS05800	627.989	-3.84112	0.768168	1.49593e-08	8.53785e-07	ammonium transporter
KM842_RS13000	76.8846	-1.63832	0.314897	1.6885e-08	9.46175e-07	MFS transporter
KM842_RS06910	177.17	1.77314	0.343787	1.89619e-08	1.04358e-06	J domain-containing protein
KM842_RS13205	71.766	3.35148	0.654267	2.07932e-08	1.12429e-06	MarR family transcriptional regulator
KM842_RS11270	207.15	-1.30698	0.253117	2.52678e-08	1.34268e-06	isopentenyl-diphosphate Delta-isomerase
KM842_RS14935	1080.32	2.01734	0.404899	2.70719e-08	1.41416e-06	succinate--CoA ligase subunit alpha
KM842_RS12280	558.493	3.11109	0.638069	2.86663e-08	1.47249e-06	VOC family protein
KM842_RS06350	220.284	-0.885163	0.167344	2.91964e-08	1.47514e-06	deoxyguanosinetriphosphate triphosphohydrolase
KM842_RS12240	261.605	2.69834	0.549635	3.66055e-08	1.81965e-06	hypothetical protein
KM842_RS04930	154.553	1.46856	0.290782	3.94054e-08	1.9077e-06	HpcH/HpaI aldolase/citrate lyase family protein
KM842_RS10910	642.489	-1.67307	0.33247	3.96148e-08	1.9077e-06	serine/threonine protein kinase
KM842_RS13330	2099.76	-1.42316	0.281175	4.03882e-08	1.91502e-06	DNA topoisomerase (ATP-hydrolyzing) subunit B
KM842_RS05380	136.332	-1.85499	0.371211	5.07249e-08	2.3687e-06	NUDIX domain-containing protein
KM842_RS11040	1693.02	-1.97185	0.405522	6.25427e-08	2.87697e-06	DnaJ domain-containing protein
KM842_RS04085	148.733	-1.68784	0.343795	6.93738e-08	3.14427e-06	gluconokinase, GntK/IdnK-type
KM842_RS14150	158.756	1.79155	0.364383	7.14199e-08	3.19009e-06	dihydropteroate synthase
KM842_RS11290	951.577	3.26341	0.696865	7.70545e-08	3.3926e-06	sugar ABC transporter ATP-binding protein
KM842_RS05415	527.771	2.41275	0.510091	8.25912e-08	3.58516e-06	glycosyltransferase
KM842_RS06865	431.082	-1.0158	0.204087	1.10484e-07	4.72934e-06	MerR family transcriptional regulator
KM842_RS03630	374.659	-1.29584	0.265937	1.1848e-07	5.00215e-06	hypothetical protein
KM842_RS07365	1206.7	-0.978953	0.196574	1.22585e-07	5.10551e-06	23S rRNA (adenine(2503)-C(2))-methyltransferase RlmN
KM842_RS05440	766.98	2.76701	0.610858	1.60317e-07	6.58796e-06	aldehyde dehydrogenase
KM842_RS14145	140.537	1.77282	0.378805	1.89315e-07	7.67723e-06	GTP cyclohydrolase I
KM842_RS02985	1419.71	-1.20078	0.250084	2.0726e-07	8.2958e-06	acyl-CoA carboxylase subunit beta
KM842_RS03625	481.18	-1.24599	0.263389	2.35608e-07	9.19171e-06	signal recognition particle-docking protein FtsY
KM842_RS07945	139.936	-1.89064	0.408596	2.338e-07	9.19171e-06	aromatic acid exporter family protein
KM842_RS03555	786.38	0.993608	0.205392	2.4471e-07	9.3416e-06	1-acyl-sn-glycerol-3-phosphate acyltransferase
KM842_RS05410	603.162	2.27292	0.499637	2.45513e-07	9.3416e-06	glycosyltransferase
KM842_RS02150	242.28	-1.00795	0.210027	2.90075e-07	1.09026e-05	metalloregulator ArsR/SmtB family transcription factor
KM842_RS10115	235.792	1.3799	0.295566	3.10337e-07	1.15236e-05	acetamidase/formamidase family protein
KM842_RS02500	62.185	2.77514	0.608397	3.22357e-07	1.18274e-05	response regulator transcription factor
KM842_RS02065	240.774	1.40714	0.303708	3.69423e-07	1.33905e-05	aldo/keto reductase
KM842_RS12850	271.664	1.72875	0.380084	3.73648e-07	1.33905e-05	recombinase family protein
KM842_RS03560	421.259	0.790404	0.164495	4.14041e-07	1.45231e-05	NAD(P)-dependent glycerol-3-phosphate dehydrogenase
KM842_RS08725	641.847	-1.57922	0.349015	4.14676e-07	1.45231e-05	ABC transporter permease
KM842_RS03825	2786.07	1.82693	0.40869	4.29735e-07	1.48814e-05	DUF3416 domain-containing protein
KM842_RS04155	590.213	-0.67872	0.140181	4.57053e-07	1.56144e-05	ABC transporter substrate-binding protein
KM842_RS09495	522.132	-1.93767	0.433051	4.61036e-07	1.56144e-05	helix-turn-helix transcriptional regulator
KM842_RS15115	577.908	-1.42468	0.312986	4.85992e-07	1.6134e-05	serine hydroxymethyltransferase
KM842_RS15430	1055.32	2.12267	0.474149	4.86847e-07	1.6134e-05	response regulator transcription factor
KM842_RS04200	205.229	3.16551	0.759867	5.38011e-07	1.76399e-05	hypothetical protein
KM842_RS05430	535.876	1.64439	0.367186	5.49019e-07	1.77145e-05	SDR family oxidoreductase
KM842_RS12225	339.05	-1.0429	0.224212	5.51781e-07	1.77145e-05	AraC family transcriptional regulator
KM842_RS00415	77.6787	-1.47903	0.328453	5.85409e-07	1.86003e-05	MFS transporter
KM842_RS03660	1302.38	-0.715754	0.151183	7.50594e-07	2.36054e-05	signal recognition particle protein
KM842_RS04005	587.506	-1.5349	0.345324	7.59707e-07	2.36507e-05	MFS transporter
KM842_RS02660	3502.88	0.773943	0.166247	7.73117e-07	2.38275e-05	transglycosylase domain-containing protein
KM842_RS06545	1516.54	1.01776	0.224355	9.16597e-07	2.79698e-05	ABC transporter substrate-binding protein
KM842_RS02375	1486.05	-0.858819	0.187787	1.01651e-06	3.07145e-05	peptidoglycan DD-metalloendopeptidase family protein
KM842_RS11535	406.923	-0.519559	0.108733	1.05477e-06	3.1561e-05	histidinol-phosphate transaminase
KM842_RS14155	58.4213	2.06368	0.478155	1.07459e-06	3.1845e-05	pyrimidine reductase family protein
KM842_RS15050	131.23	-1.5243	0.350359	1.13743e-06	3.33863e-05	glucosamine-6-phosphate deaminase
KM842_RS11325	196.039	-1.10867	0.249435	1.24764e-06	3.62756e-05	GNAT family N-acetyltransferase
KM842_RS14225	226.733	2.49682	0.600375	1.38295e-06	3.98342e-05	hypothetical protein
KM842_RS01790	180.835	2.69145	0.649266	1.6572e-06	4.68577e-05	RNA polymerase sigma factor
KM842_RS08385	2618.64	0.848064	0.188703	1.65472e-06	4.68577e-05	aminopeptidase N
KM842_RS05915	270.753	1.53702	0.362975	1.82164e-06	5.05793e-05	DUF4193 domain-containing protein
KM842_RS15145	250.274	1.93023	0.466609	1.81679e-06	5.05793e-05	hypothetical protein
KM842_RS10990	750.337	-2.50669	0.618955	1.97099e-06	5.42374e-05	AAA family ATPase
KM842_RS15315	1873.05	-1.54797	0.373104	2.24552e-06	6.1245e-05	CarD family transcriptional regulator
KM842_RS13700	80.5535	2.55459	0.620858	2.31956e-06	6.27094e-05	MarR family transcriptional regulator
KM842_RS06440	674.322	-0.77191	0.173536	2.41651e-06	6.47626e-05	PhoH family protein
KM842_RS03780	540.506	-0.697308	0.156397	2.72238e-06	7.23309e-05	phosphatidate cytidylyltransferase
KM842_RS09130	1209.06	-1.09634	0.256263	2.7967e-06	7.36703e-05	class II fructose-bisphosphatase
KM842_RS12230	505.683	2.45319	0.641819	3.07202e-06	8.0237e-05	glycogen debranching protein GlgX
KM842_RS11675	92.7446	2.67707	0.648578	3.16671e-06	8.20152e-05	sodium:calcium antiporter
KM842_RS12655	407.173	1.16866	0.277782	3.42902e-06	8.80687e-05	dihydropteroate synthase
KM842_RS07215	74.5998	-2.91762	0.765702	3.49828e-06	8.85278e-05	ADP-ribosylglycohydrolase family protein
KM842_RS07855	364.147	1.20273	0.295076	3.50434e-06	8.85278e-05	FKBP-type peptidyl-prolyl cis-trans isomerase
KM842_RS06620	291.45	-0.695482	0.160157	3.76083e-06	9.42349e-05	transcriptional regulator NrdR
KM842_RS01680	122.876	-1.02864	0.24241	3.82549e-06	9.43212e-05	phosphoglycerate transporter
KM842_RS05425	767.572	1.9877	0.508952	3.81182e-06	9.43212e-05	PfkB family carbohydrate kinase
KM842_RS09000	692.552	1.04554	0.249575	4.11237e-06	0.00010059	ABC transporter permease
KM842_RS10490	121.029	1.62772	0.403424	4.26439e-06	0.000103487	YchJ family metal-binding protein
KM842_RS00360	811.043	-1.90687	0.478701	4.29961e-06	0.000103527	DUF969 family protein
KM842_RS00540	1926.28	0.668702	0.153917	5.07974e-06	0.000121064	glucose-6-phosphate isomerase
KM842_RS11515	478.035	-1.28647	0.315697	5.10653e-06	0.000121064	GNAT family N-acetyltransferase
KM842_RS14245	100.389	-1.55726	0.389742	5.26038e-06	0.000123759	alpha/beta hydrolase-fold protein
KM842_RS04935	138.628	1.37416	0.341317	5.32184e-06	0.000124257	hypothetical protein
KM842_RS11295	981.058	2.85011	0.75129	5.45594e-06	0.00012643	sugar ABC transporter permease
KM842_RS02990	94.1911	1.26947	0.312392	5.83461e-06	0.000134196	biotin--[acetyl-CoA-carboxylase] ligase
KM842_RS11490	61.1405	1.32713	0.330235	6.2263e-06	0.000142144	zinc ABC transporter substrate-binding protein
KM842_RS07835	124.161	1.40312	0.352802	6.91609e-06	0.000156731	VanZ family protein
KM842_RS02455	102.043	2.33846	0.620461	7.48964e-06	0.000166065	sugar phosphate isomerase/epimerase
KM842_RS10160	68.5142	-1.50262	0.383902	7.38561e-06	0.000166065	hypothetical protein
KM842_RS12155	425.544	-0.848908	0.204358	7.4822e-06	0.000166065	MFS transporter
KM842_RS11670	226.063	1.77175	0.459945	7.59946e-06	0.000167297	glycoside hydrolase family 15 protein
KM842_RS05545	168.452	-0.938493	0.228735	7.94509e-06	0.000173665	carbon storage regulator CsrA
KM842_RS10040	291.644	-0.843663	0.205116	8.62477e-06	0.000187194	hypothetical protein
KM842_RS10025	75.9492	1.73372	0.442868	8.74067e-06	0.000188383	methyltransferase domain-containing protein
KM842_RS11835	68.1375	1.94949	0.514907	9.65168e-06	0.000206573	LacI family transcriptional regulator
KM842_RS05610	17.8062	2.23357	0.587157	9.89728e-06	0.000210368	hypothetical protein
KM842_RS13225	344.153	-1.03489	0.25901	1.02009e-05	0.000215337	matrixin family metalloprotease
KM842_RS11035	159.979	-1.53278	0.400742	1.07187e-05	0.000224729	MerR family transcriptional regulator
KM842_RS02470	80.556	2.86033	0.863543	1.09587e-05	0.000228207	sugar ABC transporter permease
KM842_RS11045	1100.62	-1.90637	0.518325	1.16166e-05	0.000240285	nucleotide exchange factor GrpE
KM842_RS02420	1116.87	-1.17733	0.301042	1.20158e-05	0.000245281	preprotein translocase subunit SecE
KM842_RS09030	195.942	-1.00177	0.251583	1.20174e-05	0.000245281	BlaI/MecI/CopY family transcriptional regulator
KM842_RS01370	550.21	-1.63426	0.431956	1.22331e-05	0.000248043	spore photoproduct lyase family protein
KM842_RS06125	122.902	-1.15228	0.294626	1.27316e-05	0.000256463	acetylxylan esterase
KM842_RS14865	1632.54	-0.868738	0.217517	1.33716e-05	0.000267607	UvrD-helicase domain-containing protein
KM842_RS01390	49.8322	1.78802	0.486574	1.38893e-05	0.000276173	sugar ABC transporter permease
KM842_RS03855	367.188	-0.762523	0.18822	1.4316e-05	0.000281516	SsrA-binding protein SmpB
KM842_RS13705	557.349	2.4804	0.729813	1.43407e-05	0.000281516	DUF4126 family protein
KM842_RS06250	733.372	0.874855	0.219035	1.46828e-05	0.000286408	helix-turn-helix domain-containing protein
KM842_RS15120	304.272	-0.989582	0.252685	1.48893e-05	0.000288609	bifunctional methylenetetrahydrofolate dehydrogenase/methenyltetrahydrofolate cyclohydrolase
KM842_RS01640	256.205	0.974187	0.247014	1.5659e-05	0.000301632	alpha-galactosidase
KM842_RS06815	658.724	-0.738494	0.181931	1.62495e-05	0.000311062	Stk1 family PASTA domain-containing Ser/Thr kinase
KM842_RS12650	129.151	1.35362	0.361202	1.7126e-05	0.000325817	dihydroneopterin aldolase
KM842_RS06605	466.249	1.04801	0.271101	1.78472e-05	0.000335396	dipeptidase
KM842_RS08265	862.976	2.25356	0.678047	1.7775e-05	0.000335396	glycosyl hydrolase-related protein
KM842_RS04785	1436.73	0.742033	0.187079	1.82361e-05	0.000340628	triose-phosphate isomerase
KM842_RS10665	55.7504	-1.47282	0.398701	1.96072e-05	0.000364032	helix-turn-helix transcriptional regulator
KM842_RS02940	676.343	0.653684	0.1619	2.07124e-05	0.00038225	phospho-sugar mutase
KM842_RS06000	1372.78	-3.00854	0.897138	2.11325e-05	0.000387413	UDP-glucose/GDP-mannose dehydrogenase family protein
KM842_RS12105	2397.72	1.86619	0.530811	2.12436e-05	0.000387413	LysM peptidoglycan-binding domain-containing protein
KM842_RS15055	266.063	-1.11412	0.296383	2.4025e-05	0.000435559	aminotransferase class I/II-fold pyridoxal phosphate-dependent enzyme
KM842_RS00935	161.176	1.85858	0.526794	2.4316e-05	0.000438256	molybdate ABC transporter substrate-binding protein
KM842_RS12800	91.5737	2.07739	0.607182	2.46146e-05	0.000440929	adenylyl cyclase
KM842_RS12995	140.209	-0.979153	0.25604	2.47504e-05	0.000440929	LacI family DNA-binding transcriptional regulator
KM842_RS11785	3364.94	3.15831	1.11576	2.51786e-05	0.00044598	hypothetical protein
KM842_RS08260	729.035	2.74282	0.900681	2.68449e-05	0.000472777	glycosyl hydrolase family 18 protein
KM842_RS12925	1010.53	1.09867	0.296633	2.85483e-05	0.00049992	hypothetical protein
KM842_RS11510	143.275	-1.06844	0.287493	2.92927e-05	0.000510057	GntR family transcriptional regulator
KM842_RS01275	130.821	1.51315	0.426128	2.96439e-05	0.000513273	alpha/beta hydrolase
KM842_RS03960	438.533	-0.479506	0.11902	3.0239e-05	0.000520651	GuaB1 family IMP dehydrogenase-related protein
KM842_RS05420	308.594	1.85386	0.542997	3.06919e-05	0.000521981	SIS domain-containing protein
KM842_RS08790	760.89	0.771555	0.199648	3.08243e-05	0.000521981	zinc-dependent metalloprotease
KM842_RS11845	22.1195	3.27437	0.975848	3.06762e-05	0.000521981	hypothetical protein
KM842_RS06240	550.119	-0.830369	0.216702	3.12516e-05	0.000526325	peroxiredoxin
KM842_RS11995	299.8	-1.94755	0.571258	3.17898e-05	0.000532479	peptidoglycan DD-metalloendopeptidase family protein
KM842_RS15570	106.397	1.72067	0.501176	3.67092e-05	0.000611556	hypothetical protein
KM842_RS01825	143.431	1.90516	0.565569	3.81722e-05	0.000632509	DUF2071 domain-containing protein
KM842_RS06975	109.278	-1.59233	0.459631	3.86563e-05	0.000637105	MFS transporter
KM842_RS07005	90.4383	-1.57608	0.455493	3.92126e-05	0.000642836	QsdR family transcriptional regulator
KM842_RS03140	1051.71	-1.06264	0.295205	4.00879e-05	0.000653709	hypothetical protein
KM842_RS01185	265.904	1.57163	0.455013	4.10586e-05	0.000666013	Gfo/Idh/MocA family oxidoreductase
KM842_RS07690	256.104	-1.29205	0.372488	4.37423e-05	0.000702155	transcriptional repressor LexA
KM842_RS12640	118.94	0.887341	0.239077	4.35778e-05	0.000702155	DUF3180 family protein
KM842_RS02530	155.542	1.18558	0.331472	4.46488e-05	0.000709317	ABC transporter ATP-binding protein/permease
KM842_RS03955	3499.27	0.948389	0.258753	4.46043e-05	0.000709317	multifunctional oxoglutarate decarboxylase/oxoglutarate dehydrogenase thiamine pyrophosphate-binding subunit/dihydrolipoyllysine-residue succinyltransferase subunit
KM842_RS07590	109.807	3.97705	1.21955	4.58624e-05	0.000724861	endonuclease/exonuclease/phosphatase family protein
KM842_RS11130	39.2056	1.26918	0.357603	4.69842e-05	0.000738803	ABC transporter ATP-binding protein
KM842_RS08170	4455.79	0.887557	0.240305	4.72852e-05	0.000739761	trigger factor
KM842_RS13905	85.5493	0.952978	0.261524	5.0233e-05	0.000781909	ROK family transcriptional regulator
KM842_RS01080	159.554	1.92118	0.58835	5.05587e-05	0.000783025	LCP family protein
KM842_RS01170	1370.32	-1.08631	0.306181	5.56586e-05	0.000854793	bifunctional metallophosphatase/5'-nucleotidase
KM842_RS12660	3073.13	0.747485	0.200514	5.57474e-05	0.000854793	ATP-dependent zinc metalloprotease FtsH
KM842_RS11385	446.53	1.15645	0.328695	5.81246e-05	0.000886831	NAD(P)-dependent alcohol dehydrogenase
KM842_RS13280	1389.4	-0.614186	0.161814	6.2139e-05	0.000943411	Stk1 family PASTA domain-containing Ser/Thr kinase
KM842_RS10010	188.17	1.24058	0.361724	6.26909e-05	0.000946982	NAD-dependent epimerase/dehydratase family protein
KM842_RS13080	243.124	-1.93684	0.621279	6.29887e-05	0.000946982	hypothetical protein
KM842_RS00300	41.4834	1.68431	0.499883	6.4429e-05	0.000963933	phosphotransferase
KM842_RS05895	200.918	0.934037	0.26231	6.93992e-05	0.00103328	DUF3159 domain-containing protein
KM842_RS06210	477.974	0.998973	0.282803	7.00761e-05	0.00103337	long-chain fatty acid--CoA ligase
KM842_RS08395	303.728	0.955232	0.268386	7.00501e-05	0.00103337	globin
KM842_RS12725	69.7666	-0.8847	0.24869	7.56436e-05	0.00111016	Lrp/AsnC family transcriptional regulator
KM842_RS09360	130.633	1.4283	0.430965	7.77884e-05	0.00113623	molybdopterin-dependent oxidoreductase
KM842_RS06800	404.295	-0.757234	0.212321	8.56791e-05	0.00124558	polyprenyl synthetase family protein
KM842_RS01430	921.877	2.81797	0.985704	8.78866e-05	0.00127167	cation-transporting ATPase
KM842_RS03935	316.342	-0.652323	0.178157	8.87853e-05	0.00127867	3-phosphoshikimate 1-carboxyvinyltransferase
KM842_RS01180	193.618	2.0745	0.668335	9.05123e-05	0.00129676	sugar phosphate isomerase/epimerase
KM842_RS02655	875.511	0.809731	0.227678	9.08828e-05	0.00129676	metallophosphoesterase
KM842_RS13970	102.26	1.81035	0.56375	9.15854e-05	0.00130077	phosphatase PAP2 family protein
KM842_RS10230	2319.14	-2.04727	0.663874	0.000100956	0.00142728	DEAD/DEAH box helicase
KM842_RS10005	290.621	1.06644	0.316352	0.000102939	0.00144866	MTAP family purine nucleoside phosphorylase
KM842_RS07050	37.5425	2.39743	0.814365	0.000105754	0.00148151	hypothetical protein
KM842_RS00600	455.155	-0.82448	0.234962	0.00010709	0.00149344	hypothetical protein
KM842_RS08545	906.323	1.69621	0.559577	0.000108951	0.00151255	glycogen debranching protein GlgX
KM842_RS00940	57.4729	2.54703	0.83664	0.000110809	0.00152462	ABC transporter permease
KM842_RS02790	96.56	-1.54695	0.487213	0.000110337	0.00152462	DeoR/GlpR family DNA-binding transcription regulator
KM842_RS06595	2783.17	-0.795946	0.230589	0.000114632	0.0015702	cytochrome c oxidase subunit II
KM842_RS08730	247.672	-1.03778	0.309741	0.000115679	0.00157754	ABC transporter ATP-binding protein
KM842_RS01420	23.384	1.73828	0.554251	0.000116569	0.00158112	L-arabinose isomerase
KM842_RS05445	561.745	2.30075	0.807752	0.000116968	0.00158112	D-glycero-beta-D-manno-heptose 1-phosphate adenylyltransferase
KM842_RS02005	89.3151	-0.768504	0.220062	0.000126109	0.00169724	hypothetical protein
KM842_RS03550	2492.84	0.67249	0.190123	0.000126986	0.00170161	UDP-N-acetylglucosamine 1-carboxyvinyltransferase
KM842_RS01675	39.6956	-1.04458	0.313124	0.00012982	0.00172459	VOC family protein
KM842_RS13105	182.478	-1.01683	0.304775	0.000129571	0.00172459	LuxR family transcriptional regulator
KM842_RS06010	1617.3	-2.82279	1.07137	0.000136843	0.00181009	glycosyltransferase family 2 protein
KM842_RS15400	117.386	0.822953	0.238881	0.000137443	0.00181025	DUF3263 domain-containing protein
KM842_RS07805	3339.02	-1.72949	0.566769	0.00014166	0.00185451	TetR/AcrR family transcriptional regulator
KM842_RS08720	2149.59	-1.4294	0.474102	0.000142006	0.00185451	phosphocholine cytidylyltransferase family protein
KM842_RS00170	185.625	-0.682782	0.194252	0.000146534	0.00190556	MFS transporter
KM842_RS04775	5907.33	0.842043	0.246436	0.00014853	0.0019144	type I glyceraldehyde-3-phosphate dehydrogenase
KM842_RS09535	269.515	3.29672	1.32963	0.000148352	0.0019144	hypothetical protein
KM842_RS09545	863.285	2.66112	1.1504	0.000149077	0.0019144	Asp23/Gls24 family envelope stress response protein
KM842_RS05405	32.9259	1.51446	0.478614	0.000155022	0.00198248	glycosyltransferase family 9 protein
KM842_RS06690	102.876	-0.906193	0.271503	0.000158003	0.00201226	hypothetical protein
KM842_RS13990	332.617	1.44633	0.468809	0.000158845	0.00201465	aldo/keto reductase
KM842_RS13715	52.9251	1.21638	0.381322	0.000162775	0.00205604	GDSL-type esterase/lipase family protein
KM842_RS05940	938.13	1.17363	0.368036	0.00016418	0.00206532	hypothetical protein
KM842_RS12645	104.251	1.16482	0.365149	0.000166535	0.00208643	2-amino-4-hydroxy-6-hydroxymethyldihydropteridine diphosphokinase
KM842_RS14080	185.074	1.14352	0.355901	0.00016722	0.00208653	HAMP domain-containing histidine kinase
KM842_RS07080	587.975	-1.51979	0.497487	0.000171689	0.00213366	APC family permease
KM842_RS01885	499.372	0.900607	0.271184	0.00017367	0.00214213	endonuclease/exonuclease/phosphatase family protein
KM842_RS09505	133.56	2.00308	0.712713	0.000173761	0.00214213	GlsB/YeaQ/YmgE family stress response membrane protein
KM842_RS00895	54.8914	-1.15386	0.360191	0.000175199	0.00215124	helix-turn-helix transcriptional regulator
KM842_RS10175	339.733	0.724369	0.212002	0.000188332	0.00230333	CPBP family intramembrane metalloprotease
KM842_RS07555	39.8998	1.33017	0.427919	0.000193	0.00235109	hypothetical protein
KM842_RS00365	670.11	-1.48181	0.495048	0.000205708	0.00249604	DUF979 family protein
KM842_RS02480	32.5035	1.28345	0.414479	0.000208043	0.00250464	biopolymer transporter Tol
KM842_RS15820	866.553	-0.642226	0.188591	0.000207655	0.00250464	phospholipid carrier-dependent glycosyltransferase
KM842_RS02505	103.725	1.76968	0.604866	0.000211659	0.00253826	HAMP domain-containing sensor histidine kinase
KM842_RS15335	214.126	-1.10843	0.352161	0.000213	0.00254445	DUF4032 domain-containing protein
KM842_RS11550	834.006	-0.771907	0.233076	0.000219281	0.00260936	adenylosuccinate lyase
KM842_RS06055	276.732	-0.620117	0.179332	0.00022414	0.00265692	hypothetical protein
KM842_RS05900	570.286	0.60588	0.176428	0.000229264	0.00270725	DUF3710 domain-containing protein
KM842_RS06725	397.267	0.542617	0.154789	0.000231648	0.00272496	YggS family pyridoxal phosphate-dependent enzyme
KM842_RS04120	55.8447	-0.894713	0.275129	0.000234328	0.002746	hypothetical protein
KM842_RS05395	220.773	0.99821	0.313699	0.000236873	0.00276531	glycosyltransferase family 9 protein
KM842_RS06270	1367.51	-0.90318	0.282363	0.00023811	0.00276926	beta-ketoacyl-[acyl-carrier-protein] synthase family protein
KM842_RS01400	125.163	2.32223	0.992692	0.000244111	0.00281625	sugar ABC transporter substrate-binding protein
KM842_RS06615	472.122	-0.699845	0.210612	0.000244891	0.00281625	quinone-dependent dihydroorotate dehydrogenase
KM842_RS08705	228.025	-0.816654	0.249533	0.000243415	0.00281625	DUF3039 domain-containing protein
KM842_RS09920	54.1364	-1.15951	0.375018	0.000248227	0.002844	GNAT family N-acetyltransferase
KM842_RS15425	716.283	1.17739	0.382156	0.000251317	0.00286873	HAMP domain-containing histidine kinase
KM842_RS01440	113.085	1.30131	0.432822	0.000253433	0.00288221	ABC transporter ATP-binding protein
KM842_RS13665	14.9258	1.97532	0.66143	0.000276579	0.0031224	GntR family transcriptional regulator
KM842_RS15705	350.759	-0.756808	0.229639	0.000275745	0.0031224	RNA methyltransferase
KM842_RS03295	512.322	-0.600335	0.178035	0.000278967	0.00313787	PAS domain-containing sensor histidine kinase
KM842_RS12810	15.3299	2.20879	0.815473	0.000290963	0.00325042	alanine racemase
KM842_RS14670	145.68	2.05323	0.746978	0.000291082	0.00325042	glutathione peroxidase
KM842_RS01395	65.3105	1.97935	0.746351	0.000294341	0.00327495	sugar ABC transporter ATP-binding protein
KM842_RS14260	2992.02	-2.28918	0.860455	0.000295547	0.00327653	DEAD/DEAH box helicase
KM842_RS03835	138.936	-1.03845	0.336879	0.000299896	0.003301	cysteine desulfurase
KM842_RS15340	1969.17	-1.21313	0.402705	0.000299364	0.003301	sn-glycerol-3-phosphate ABC transporter ATP-binding protein UgpC
KM842_RS14970	75.959	-1.00197	0.323239	0.000306348	0.00336001	MGMT family protein
KM842_RS01920	98.6356	-2.0674	0.803219	0.00031215	0.00341151	acylphosphatase
KM842_RS07920	794.653	0.471973	0.136964	0.000322201	0.00350891	S9 family peptidase
KM842_RS07045	46.3633	2.0964	0.799864	0.000333085	0.00361468	hypothetical protein
KM842_RS06280	224.033	-0.564036	0.167304	0.000337503	0.00364976	AI-2E family transporter
KM842_RS06965	157.48	-1.07758	0.358154	0.000346991	0.00373925	hypothetical protein
KM842_RS13770	120.043	1.52056	0.540742	0.000348445	0.00374184	SDR family NAD(P)-dependent oxidoreductase
KM842_RS01210	1073.5	1.95839	0.746214	0.000351264	0.00375901	hypothetical protein
KM842_RS12115	73.5978	1.12576	0.37554	0.000355555	0.00379176	SMP-30/gluconolactonase/LRE family protein
KM842_RS02100	302.336	0.751057	0.234436	0.000372657	0.00392972	serine hydrolase
KM842_RS02770	187.833	-0.686763	0.211454	0.000374801	0.00392972	GNAT family N-acetyltransferase
KM842_RS05315	411.091	-1.10214	0.371426	0.000374866	0.00392972	pyridoxal 5'-phosphate synthase glutaminase subunit PdxT
KM842_RS15140	312.665	0.983106	0.320983	0.000370008	0.00392972	aldose 1-epimerase family protein
KM842_RS15655	1319.08	2.25988	1.05749	0.000372187	0.00392972	alpha/beta hydrolase
KM842_RS03505	25.2759	-1.45035	0.512449	0.00037925	0.0039622	tRNA-Glu
KM842_RS04595	1596	-0.472817	0.139266	0.00038144	0.00397162	methionine adenosyltransferase
KM842_RS02795	612.318	-1.07237	0.363693	0.000388523	0.00403175	phosphoenolpyruvate--protein phosphotransferase
KM842_RS12675	409.061	0.750374	0.236278	0.0004027	0.00416483	inorganic diphosphatase
KM842_RS00110	224.702	0.738237	0.230885	0.000405301	0.00417772	methyltransferase
KM842_RS01445	70.8585	0.915952	0.298501	0.000412088	0.00422845	ABC transporter permease
KM842_RS12560	36.1077	-1.55945	0.575161	0.000414339	0.00422845	hypothetical protein
KM842_RS14910	114.826	2.64907	0.981184	0.000413427	0.00422845	oxygenase MpaB family protein
KM842_RS10020	85.2828	1.48498	0.545816	0.000422967	0.00430226	DUF2064 domain-containing protein
KM842_RS09550	75.9407	2.32103	0.917865	0.000428069	0.00433983	alpha/beta hydrolase
KM842_RS12290	309.911	1.66594	0.629274	0.000431851	0.00436382	BLUF domain-containing protein
KM842_RS07900	92.5017	-0.723103	0.228361	0.000442563	0.00445547	8-oxo-dGTP diphosphatase
KM842_RS09385	64.512	0.861958	0.278874	0.000443812	0.00445547	MFS transporter
KM842_RS08915	402.123	-0.507855	0.152523	0.000447424	0.00447714	succinyldiaminopimelate transaminase
KM842_RS01985	90.1062	-0.996961	0.334906	0.00046381	0.00460641	DNA-3-methyladenine glycosylase I
KM842_RS06870	818.644	-0.768289	0.247372	0.000464825	0.00460641	FHA domain-containing protein
KM842_RS07650	133.905	-0.572351	0.174359	0.000463378	0.00460641	segregation/condensation protein A
KM842_RS00480	1140.13	2.10189	1.0507	0.000478068	0.00471777	NAD(P)H-binding protein
KM842_RS01900	52.473	2.48314	1.18988	0.000480655	0.00471777	MetQ/NlpA family ABC transporter substrate-binding protein
KM842_RS09175	853.532	1.00112	0.3426	0.000480589	0.00471777	class II fumarate hydratase
KM842_RS03585	457.014	-0.620682	0.192615	0.000489686	0.00479115	ATP-dependent DNA helicase RecG
KM842_RS10560	1053.91	2.45175	1.36762	0.000514221	0.00501529	hypothetical protein
KM842_RS00390	344.039	-1.10618	0.387016	0.000516067	0.00501741	LamB/YcsF family protein
KM842_RS07725	3283.09	-0.732139	0.23468	0.000524074	0.00507924	recombinase RecA
KM842_RS08615	104.401	-0.742919	0.240314	0.000550339	0.00531707	spermidine/putrescine ABC transporter substrate-binding protein
KM842_RS10015	108.566	1.34776	0.498536	0.000570928	0.00549875	glycosyltransferase family 2 protein
KM842_RS11840	56.4478	2.21018	1.01034	0.000575874	0.00552911	ABC transporter permease
KM842_RS08270	331.414	1.86456	0.730256	0.000579444	0.00554611	glycosyl hydrolase
KM842_RS00470	37.2371	3.23428	1.17605	0.000586705	0.00559822	MFS transporter
KM842_RS02075	1488.34	-1.0562	0.372881	0.000606588	0.00575232	MFS transporter
KM842_RS15690	6504.53	-0.706971	0.2301	0.000605754	0.00575232	translation initiation factor IF-3
KM842_RS09960	109.822	-0.852658	0.284854	0.000614926	0.00579572	MarR family transcriptional regulator
KM842_RS12920	1605.81	1.15307	0.424475	0.000614158	0.00579572	phage holin family protein
KM842_RS09500	108.849	2.14723	0.991261	0.000623974	0.00586307	hypothetical protein
KM842_RS12170	205.335	-0.618707	0.196911	0.000630321	0.00590471	family 20 glycosylhydrolase
KM842_RS04940	243.117	0.983172	0.343418	0.000637203	0.00592178	tellurium resistance TerZ family protein
KM842_RS06630	286.083	-0.738515	0.241402	0.000637907	0.00592178	hypothetical protein
KM842_RS15365	196.714	2.05352	0.854125	0.000634761	0.00592178	NAD(P)H-hydrate epimerase
KM842_RS01135	108.513	0.928763	0.318135	0.000651225	0.0060238	DUF58 domain-containing protein
KM842_RS04925	504.475	1.00332	0.351853	0.000652807	0.0060238	phosphoribosyltransferase
KM842_RS09530	330.136	2.36844	1.75108	0.000655548	0.00603104	DUF6286 domain-containing protein
KM842_RS10865	485.251	-0.383015	0.116452	0.000664512	0.00609531	orotate phosphoribosyltransferase
KM842_RS13870	235.349	0.936756	0.32546	0.000668699	0.00611552	hypothetical protein
KM842_RS02475	40.0848	2.34614	1.10768	0.000675989	0.0061639	carbohydrate ABC transporter permease
KM842_RS12705	470.822	1.57329	0.633374	0.000696832	0.00633521	aldo/keto reductase family protein
KM842_RS14835	289.701	-0.535131	0.168945	0.000701406	0.00635804	cation:proton antiporter
KM842_RS00380	207.91	-0.803603	0.270608	0.000707445	0.00639398	biotin-dependent carboxyltransferase family protein
KM842_RS14920	1019.6	0.412444	0.778758	0.000725592	0.00653882	ester cyclase
KM842_RS02490	79.9276	1.33901	0.512809	0.000742536	0.006672	PIG-L family deacetylase
KM842_RS12685	503.934	-0.779646	0.261803	0.000745197	0.00667644	M23 family metallopeptidase
KM842_RS02155	278.657	-0.725415	0.240978	0.000751777	0.00669647	helix-turn-helix domain-containing protein
KM842_RS12460	22.4966	-1.44848	0.5658	0.000749986	0.00669647	hypothetical protein
KM842_RS07705	238.838	-0.477293	0.148265	0.00075946	0.0067454	diaminopimelate epimerase
KM842_RS05955	1976.73	-0.52233	0.165809	0.000785854	0.00695977	RNA polymerase sigma factor
KM842_RS10240	217.751	-0.668184	0.220504	0.00079448	0.00701601	alpha/beta hydrolase fold domain-containing protein
KM842_RS02735	406.079	-0.597563	0.194684	0.000799146	0.007017	D-alanyl-D-alanine carboxypeptidase/D-alanyl-D-alanine-endopeptidase
KM842_RS07885	191.265	-0.716425	0.239233	0.000797248	0.007017	sodium:proton antiporter
[truncated: 2,793 more rows]

## Sheet: Des50
LocusTag	baseMean	log2FoldChange	lfcSE	pvalue	padj	Annotation
[truncated: 3,144 more rows]

[truncated: 2 more sheets: Des25, Des0]
