# Supplementary material for: The Genetic Determinants of Extreme UV Radiation and Desiccation Tolerance in a Bacterium Recovered from the Stratosphere
Source: Microorganisms. 2025 Mar 27;13(4):756. doi: 10.3390/microorganisms13040756 (PMC12029717; doi:10.3390/microorganisms13040756)
Supplement: Supplementary file 1 [file microorganisms-13-00756-s001.zip › SuppFileS2_Significant DEGs in strain L6-1 under UVCR stress.xlsx]

## Sheet: UVup
LocusTag	baseMean	log2FoldChange	lfcSE	pvalue	padj	Annotation
KM842_RS11950	161.141	6.54366	0.896529	2.17236e-16	1.58784e-14	laminin G domain-containing protein
KM842_RS11955	190.482	6.21248	0.751614	4.87087e-19	4.02872e-17	S26 family signal peptidase
KM842_RS11960	247.74	6.07326	0.889948	4.02136e-14	2.47826e-12	hypothetical protein
KM842_RS07685	947.613	5.16533	0.339521	1.07227e-53	1.68507e-50	LysM peptidoglycan-binding domain-containing protein
KM842_RS10215	288.447	4.63802	0.776969	4.48211e-11	2.07166e-09	hypothetical protein
KM842_RS10210	165.125	4.50279	0.888256	1.2372e-08	4.57473e-07	S24/S26 family peptidase
KM842_RS01370	550.21	4.38862	0.394087	1.94812e-30	5.5663e-28	spore photoproduct lyase family protein
KM842_RS05030	769.625	4.30684	0.259773	4.92876e-63	1.54911e-59	DNA polymerase IV
KM842_RS12540	1303.66	4.28555	0.417375	3.87064e-26	7.6034e-24	DNA repair protein RadA
KM842_RS09560	185.846	4.22061	0.606339	1.02527e-13	6.08005e-12	Fpg/Nei family DNA glycosylase
KM842_RS01375	146.428	4.1268	0.828544	2.4181e-08	8.63647e-07	CsbD family protein
KM842_RS08450	229.815	4.06124	0.407655	9.60019e-25	1.6763e-22	hypothetical protein
KM842_RS01380	127.074	3.84545	0.548549	6.41768e-14	3.87899e-12	DUF3253 domain-containing protein
KM842_RS10205	735.251	3.67523	0.245778	6.54776e-52	6.85987e-49	exonuclease SbcCD subunit D
KM842_RS06105	454.325	3.62141	0.389997	7.95913e-22	9.62136e-20	hypothetical protein
KM842_RS11680	341.304	3.55785	0.328229	1.23792e-28	2.99291e-26	DUF1992 domain-containing protein
KM842_RS09495	522.132	3.54459	0.404769	5.78031e-20	5.67735e-18	helix-turn-helix transcriptional regulator
KM842_RS06025	997.36	3.52914	0.408281	2.57693e-19	2.21274e-17	iron-containing redox enzyme family protein
KM842_RS06100	314.009	3.47841	0.389507	1.38385e-20	1.55338e-18	GIY-YIG nuclease family protein
KM842_RS00840	202.543	3.46311	0.438567	1.31993e-16	9.87747e-15	rhodanese-like domain-containing protein
KM842_RS09875	75.6001	3.43276	0.520253	1.96806e-12	9.97679e-11	hypothetical protein
KM842_RS07725	3283.09	3.34902	0.232603	1.94511e-48	1.52837e-45	recombinase RecA
KM842_RS14235	2089.53	3.34265	0.342129	6.69183e-24	1.10697e-21	ATP-dependent helicase
KM842_RS04745	1913.58	3.23587	0.262555	2.72707e-36	1.42853e-33	excinuclease ABC subunit UvrB
KM842_RS07135	211.132	3.18854	0.311364	8.86004e-26	1.63806e-23	DUF1524 domain-containing protein
KM842_RS09125	695.19	3.17729	0.338045	2.43657e-22	3.32963e-20	DNA recombination protein RmuC
KM842_RS04970	762.681	3.13613	0.363556	1.73151e-19	1.5549e-17	3'-5' exonuclease
KM842_RS07720	1223.98	3.08202	0.217612	4.47903e-47	2.81552e-44	recombination regulator RecX
KM842_RS10540	227.003	3.07408	0.331644	7.7553e-22	9.62136e-20	SOS response-associated peptidase
KM842_RS14375	138.741	3.01761	0.960219	5.2339e-05	0.00121628	hypothetical protein
KM842_RS08815	1058.78	2.97425	0.262454	4.40149e-31	1.38339e-28	PD-(D/E)XK nuclease family protein
KM842_RS07160	792.01	2.90437	0.270074	3.21109e-28	7.20889e-26	bifunctional RecB family nuclease/DEAD/DEAH box helicase
KM842_RS07125	790.322	2.90312	0.278772	1.19793e-26	2.51006e-24	DEAD/DEAH box helicase
KM842_RS04000	450.96	2.89993	0.460369	1.37907e-11	6.56731e-10	hypothetical protein
KM842_RS08580	401.789	2.89985	0.4258	4.3137e-13	2.33758e-11	oxygenase MpaB family protein
KM842_RS08665	1252.04	2.89233	0.304528	1.10496e-22	1.57858e-20	NAD-dependent DNA ligase LigA
KM842_RS07975	530.579	2.86339	0.46274	2.58192e-11	1.21119e-09	hypothetical protein
KM842_RS14370	80.26	2.8401	1.16486	0.000437451	0.00776784	type II secretion system GspH family protein
KM842_RS12545	100.488	2.78924	0.478492	2.80572e-10	1.19167e-08	3-beta hydroxysteroid dehydrogenase
KM842_RS09870	52.6698	2.77491	0.596463	1.22469e-07	4.09489e-06	hypothetical protein
KM842_RS06375	72.3613	2.74175	0.622269	3.39655e-07	1.0466e-05	aminotransferase class V-fold PLP-dependent enzyme
KM842_RS15800	329.286	2.73921	0.462732	1.08363e-10	4.79695e-09	helix-turn-helix domain-containing protein
KM842_RS09615	809.021	2.73842	0.321734	8.79593e-19	7.08862e-17	hypothetical protein
KM842_RS10220	140.554	2.69169	0.70165	4.43373e-06	0.000124422	MarR family transcriptional regulator
KM842_RS01060	770.339	2.66975	0.323201	8.19029e-18	6.27856e-16	AAA family ATPase
KM842_RS13485	1327.89	2.6489	0.459489	3.85538e-10	1.5737e-08	replicative DNA helicase
KM842_RS04755	3366.22	2.64565	0.27502	4.04941e-23	6.06061e-21	excinuclease ABC subunit UvrA
KM842_RS10170	973.719	2.61675	0.227918	8.14868e-32	3.20141e-29	DNA helicase RecQ
KM842_RS00600	455.155	2.61264	0.222579	5.32792e-33	2.39224e-30	hypothetical protein
KM842_RS10200	795.037	2.58845	0.225811	1.212e-31	4.23257e-29	SMC family ATPase
KM842_RS03920	342.707	2.56125	0.355568	2.00249e-14	1.25877e-12	histidinol phosphatase
KM842_RS04750	349.695	2.54069	0.338066	4.01374e-15	2.62816e-13	SDR family NAD(P)-dependent oxidoreductase
KM842_RS11475	222.08	2.50905	0.366044	3.85957e-13	2.12818e-11	transcriptional repressor
KM842_RS14175	213.358	2.4828	0.436933	7.26755e-10	2.92845e-08	helix-turn-helix domain-containing protein
KM842_RS06030	165.274	2.47711	0.493778	2.57174e-08	9.08199e-07	CDGSH iron-sulfur domain-containing protein
KM842_RS10290	316.356	2.46933	0.519829	8.0999e-08	2.73742e-06	DUF3072 domain-containing protein
KM842_RS11995	299.8	2.45008	0.543472	3.0464e-07	9.57483e-06	peptidoglycan DD-metalloendopeptidase family protein
KM842_RS09300	2085.71	2.41516	0.222591	9.74184e-29	2.55155e-26	transcription-repair coupling factor
KM842_RS09240	379.943	2.39579	0.52149	1.62849e-07	5.3316e-06	winged helix DNA-binding domain-containing protein
KM842_RS14355	147.356	2.36066	0.846059	0.0002069	0.0041685	Flp pilus assembly complex ATPase component TadA
KM842_RS14285	221.043	2.35308	0.261559	1.46583e-20	1.58865e-18	GNAT family N-acetyltransferase
KM842_RS12860	219.668	2.33242	0.253578	2.1729e-21	2.52942e-19	DNA-3-methyladenine glycosylase 2 family protein
KM842_RS11940	98.8217	2.33216	0.30798	2.22696e-15	1.55541e-13	DUF6314 family protein
KM842_RS09040	317.235	2.33171	0.239766	1.71108e-23	2.68897e-21	FBP domain-containing protein
KM842_RS09120	447.957	2.28479	0.258355	3.66619e-20	3.84094e-18	exonuclease domain-containing protein
KM842_RS11935	107.367	2.19364	0.425801	1.50747e-08	5.50929e-07	VOC family protein
KM842_RS01780	83.2748	2.19183	0.334657	3.65574e-12	1.82381e-10	MmcQ/YjbR family DNA-binding protein
KM842_RS02595	1297.15	2.18141	0.251955	2.60488e-19	2.21274e-17	DNA polymerase III subunit gamma and tau
KM842_RS07600	753.67	2.16852	0.287664	2.68839e-15	1.83687e-13	RecQ family ATP-dependent DNA helicase
KM842_RS11945	127.746	2.13766	0.32049	1.678e-12	8.7899e-11	pentapeptide repeat-containing protein
KM842_RS09050	100.814	2.11682	0.351942	9.81517e-11	4.40701e-09	LysR substrate-binding domain-containing protein
KM842_RS11470	154.588	2.11428	0.39247	4.53787e-09	1.71838e-07	alpha/beta hydrolase
KM842_RS11515	478.035	2.10639	0.304899	2.54535e-13	1.42858e-11	GNAT family N-acetyltransferase
KM842_RS05935	1153.16	2.09369	0.235589	4.97273e-20	5.04171e-18	type IIA DNA topoisomerase subunit B
KM842_RS07120	31.941	2.08022	0.486096	1.23799e-06	3.56974e-05	BLUF domain-containing protein
KM842_RS09045	54.6155	2.07333	0.416794	4.3528e-08	1.5201e-06	hypothetical protein
KM842_RS07680	799.958	2.06454	0.234799	8.63789e-20	8.22694e-18	histidinol-phosphate transaminase
KM842_RS05670	62.5859	2.05638	0.497165	2.05619e-06	5.87509e-05	hypothetical protein
KM842_RS10695	338.483	2.02535	0.315066	8.1778e-12	3.95428e-10	KUP/HAK/KT family potassium transporter
KM842_RS07140	96.0568	2.01662	0.581499	2.1003e-05	0.00052525	SDR family oxidoreductase
KM842_RS04725	1469.61	2.01566	0.215154	4.67988e-22	6.12869e-20	DNA polymerase I

## Sheet: UVdown
LocusTag	baseMean	log2FoldChange	lfcSE	pvalue	padj	Annotation
KM842_RS13190	708.353	-2.0949	0.464139	3.10556e-07	9.66415e-06	sugar phosphate isomerase/epimerase

## Sheet: UV20up
LocusTag	baseMean	log2FoldChange	lfcSE	pvalue	padj	Annotation
KM842_RS07970	488.31	6.939	0.564161	6.65798e-37	1.36799e-34	DNA polymerase Y family protein
KM842_RS07975	530.579	6.59868	0.451967	5.1182e-50	1.97179e-47	hypothetical protein
KM842_RS07965	431.042	5.74421	0.586936	3.12688e-24	2.53607e-22	error-prone DNA polymerase
KM842_RS09560	185.846	5.46864	0.606288	2.06567e-21	1.32633e-19	Fpg/Nei family DNA glycosylase
KM842_RS07685	947.613	5.3434	0.338652	2.87915e-57	1.47892e-54	LysM peptidoglycan-binding domain-containing protein
KM842_RS01375	146.428	4.68634	0.834258	4.15472e-10	1.12323e-08	CsbD family protein
KM842_RS14230	147.61	4.67782	0.500544	8.41117e-22	5.89164e-20	Fpg/Nei family DNA glycosylase
KM842_RS14130	82.2038	4.67271	0.641577	6.97116e-15	2.71964e-13	hypothetical protein
KM842_RS07720	1223.98	4.5736	0.217439	2.55421e-100	7.87207e-97	recombination regulator RecX
KM842_RS12540	1303.66	4.43088	0.418946	9.66453e-28	1.06379e-25	DNA repair protein RadA
KM842_RS01380	127.074	4.40006	0.547139	1.71549e-17	8.0108e-16	DUF3253 domain-containing protein
KM842_RS06105	454.325	4.39972	0.388419	4.71689e-31	6.60793e-29	hypothetical protein
KM842_RS06100	314.009	4.36853	0.389041	4.29627e-31	6.30529e-29	GIY-YIG nuclease family protein
KM842_RS08450	229.815	4.36473	0.409522	3.28883e-28	3.75414e-26	hypothetical protein
KM842_RS14235	2089.53	4.34615	0.341119	1.09233e-38	2.51017e-36	ATP-dependent helicase
KM842_RS09875	75.6001	4.32829	0.515842	1.9908e-18	1.03994e-16	hypothetical protein
KM842_RS10205	735.251	4.25365	0.245828	1.00603e-68	7.75144e-66	exonuclease SbcCD subunit D
KM842_RS05030	769.625	4.23102	0.260173	3.70669e-61	2.2848e-58	DNA polymerase IV
KM842_RS02620	507.319	4.17202	0.52499	6.47406e-17	2.89175e-15	Rv2578c family radical SAM protein
KM842_RS10200	795.037	4.14266	0.224126	1.58107e-77	2.43642e-74	SMC family ATPase
KM842_RS06375	72.3613	4.09669	0.603924	2.76425e-13	9.36201e-12	aminotransferase class V-fold PLP-dependent enzyme
KM842_RS07725	3283.09	4.05934	0.232117	5.16679e-70	5.30802e-67	recombinase RecA
KM842_RS08580	401.789	3.93159	0.420914	4.38403e-22	3.14223e-20	oxygenase MpaB family protein
KM842_RS12545	100.488	3.90128	0.472163	5.77163e-18	2.86906e-16	3-beta hydroxysteroid dehydrogenase
KM842_RS08815	1058.78	3.8643	0.261553	8.86379e-51	3.9026e-48	PD-(D/E)XK nuclease family protein
KM842_RS09615	809.021	3.86174	0.319461	5.75747e-35	1.10903e-32	hypothetical protein
KM842_RS11680	341.304	3.84602	0.328301	4.69091e-33	8.03188e-31	DUF1992 domain-containing protein
KM842_RS14120	158.635	3.8135	0.483033	3.58071e-17	1.6229e-15	MFS transporter
KM842_RS01055	761.999	3.80602	0.324264	3.64554e-33	6.60916e-31	VWA domain-containing protein
KM842_RS01370	550.21	3.79301	0.397137	2.44719e-23	1.83957e-21	spore photoproduct lyase family protein
KM842_RS07125	790.322	3.77426	0.278054	2.1788e-43	7.46119e-41	DEAD/DEAH box helicase
KM842_RS11475	222.08	3.76165	0.363658	1.13251e-26	1.09075e-24	transcriptional repressor
KM842_RS06025	997.36	3.72598	0.408134	3.01589e-21	1.89693e-19	iron-containing redox enzyme family protein
KM842_RS14125	79.1885	3.71949	0.641972	1.1108e-10	3.19953e-09	DUF1697 domain-containing protein
KM842_RS07160	792.01	3.64885	0.269639	3.91795e-43	1.20751e-40	bifunctional RecB family nuclease/DEAD/DEAH box helicase
KM842_RS10290	316.356	3.55152	0.509535	9.93364e-14	3.47903e-12	DUF3072 domain-containing protein
KM842_RS01060	770.339	3.53885	0.321613	1.56509e-29	1.92944e-27	AAA family ATPase
KM842_RS09125	695.19	3.51672	0.337211	9.15511e-27	9.10195e-25	DNA recombination protein RmuC
KM842_RS04750	349.695	3.5167	0.33811	7.07149e-27	7.26478e-25	SDR family NAD(P)-dependent oxidoreductase
KM842_RS11470	154.588	3.50922	0.386092	3.48717e-21	2.14949e-19	alpha/beta hydrolase
KM842_RS08665	1252.04	3.47296	0.3048	1.2863e-31	2.08652e-29	NAD-dependent DNA ligase LigA
KM842_RS00840	202.543	3.38997	0.435931	5.86718e-16	2.41102e-14	rhodanese-like domain-containing protein
KM842_RS14225	226.733	3.34729	0.577689	3.96817e-10	1.09196e-08	hypothetical protein
KM842_RS12860	219.668	3.2324	0.251007	3.69817e-39	9.49813e-37	DNA-3-methyladenine glycosylase 2 family protein
KM842_RS10540	227.003	3.22779	0.330628	8.36932e-24	6.61391e-22	SOS response-associated peptidase
KM842_RS07605	96.8266	3.18302	0.481924	1.91427e-12	6.2103e-11	oxidoreductase
KM842_RS09495	522.132	3.13431	0.407262	4.27718e-16	1.83087e-14	helix-turn-helix transcriptional regulator
KM842_RS04970	762.681	3.10188	0.365351	4.28297e-19	2.31581e-17	3'-5' exonuclease
KM842_RS00470	37.2371	3.08561	1.17176	0.000915239	0.00719583	MFS transporter
KM842_RS10295	74.2076	3.04965	0.633411	8.5162e-08	1.7855e-06	DoxX family protein
KM842_RS10695	338.483	3.02803	0.310858	1.23701e-23	9.53117e-22	KUP/HAK/KT family potassium transporter
KM842_RS14175	213.358	3.02057	0.434034	1.63534e-13	5.60015e-12	helix-turn-helix domain-containing protein
KM842_RS10170	973.719	2.96852	0.227529	2.30233e-40	6.45071e-38	DNA helicase RecQ
KM842_RS08810	452.78	2.95163	0.290283	9.61007e-26	8.97522e-24	ATP-dependent helicase
KM842_RS04745	1913.58	2.9282	0.263484	4.60613e-30	5.91503e-28	excinuclease ABC subunit UvrB
KM842_RS07600	753.67	2.91201	0.286279	1.0811e-25	9.79985e-24	RecQ family ATP-dependent DNA helicase
KM842_RS07135	211.132	2.89503	0.313059	1.46192e-21	9.58644e-20	DUF1524 domain-containing protein
KM842_RS09870	52.6698	2.88931	0.587927	4.82997e-08	1.06328e-06	hypothetical protein
KM842_RS00245	68.4642	2.88725	0.733138	3.89645e-06	5.8867e-05	SDR family oxidoreductase
KM842_RS06030	165.274	2.84327	0.493229	3.21666e-10	8.93131e-09	CDGSH iron-sulfur domain-containing protein
KM842_RS09300	2085.71	2.83423	0.222445	1.14025e-38	2.51017e-36	transcription-repair coupling factor
KM842_RS04760	1132.42	2.83408	0.262343	2.10363e-28	2.49361e-26	excinuclease ABC subunit UvrC
KM842_RS11940	98.8217	2.83273	0.304572	1.09628e-21	7.39251e-20	DUF6314 family protein
KM842_RS05670	62.5859	2.80978	0.482375	4.244e-10	1.13739e-08	hypothetical protein
KM842_RS08660	111.407	2.78006	0.463778	1.2972e-10	3.70182e-09	alpha/beta hydrolase
KM842_RS01515	38.8587	2.72864	0.643974	1.24001e-06	2.15916e-05	nicotinamide riboside transporter PnuC
KM842_RS03920	342.707	2.72278	0.355008	5.72488e-16	2.38433e-14	histidinol phosphatase
KM842_RS00250	9.49787	2.70702	1.09193	0.000570032	0.00478703	glycosyltransferase
KM842_RS07715	776.4	2.70653	0.267918	3.2149e-25	2.83095e-23	tRNA (N6-isopentenyl adenosine(37)-C2)-methylthiotransferase MiaB
KM842_RS14180	61.0427	2.68689	0.530411	2.33647e-08	5.29486e-07	methylated-DNA--[protein]-cysteine S-methyltransferase
KM842_RS06035	247.341	2.67393	0.46435	4.06445e-10	1.10855e-08	SPOR domain-containing protein
KM842_RS13485	1327.89	2.64333	0.459695	4.42242e-10	1.17499e-08	replicative DNA helicase
KM842_RS04000	450.96	2.62744	0.461582	7.07598e-10	1.84815e-08	hypothetical protein
KM842_RS09565	250.962	2.62305	0.689263	6.27962e-06	9.00176e-05	family 43 glycosylhydrolase
KM842_RS11945	127.746	2.61628	0.3178	1.29798e-17	6.25058e-16	pentapeptide repeat-containing protein
KM842_RS09045	54.6155	2.61179	0.41219	1.43835e-11	4.43298e-10	hypothetical protein
KM842_RS15845	13.497	2.60824	1.37185	0.00154766	0.0112233	hypothetical protein
KM842_RS04755	3366.22	2.59529	0.275094	1.74995e-22	1.28413e-20	excinuclease ABC subunit UvrA
KM842_RS09095	750.517	2.58014	0.986865	0.000349346	0.00319491	hypothetical protein
KM842_RS07570	22.751	2.56423	1.01768	0.000415459	0.00365842	HAMP domain-containing histidine kinase
KM842_RS02600	178.867	2.55152	0.304234	2.87757e-18	1.45388e-16	recombination mediator RecR
KM842_RS09050	100.814	2.53059	0.348665	2.2696e-14	8.53037e-13	LysR substrate-binding domain-containing protein
KM842_RS00600	455.155	2.52359	0.222804	6.5037e-31	8.71496e-29	hypothetical protein
KM842_RS13695	138.062	2.48888	0.34681	5.62443e-14	2.01564e-12	hypothetical protein
KM842_RS11935	107.367	2.48264	0.422979	2.72848e-10	7.71485e-09	VOC family protein
KM842_RS07680	799.958	2.46403	0.233919	3.64816e-27	3.87711e-25	histidinol-phosphate transaminase
KM842_RS08315	19.772	2.45482	1.0155	0.000608444	0.00504093	hypothetical protein
KM842_RS01275	130.821	2.41738	0.411258	2.75483e-10	7.71854e-09	alpha/beta hydrolase
KM842_RS00605	415.168	2.40553	0.292294	1.49219e-17	7.07528e-16	LysM domain-containing protein
KM842_RS01780	83.2748	2.40055	0.332606	4.17972e-14	1.51552e-12	MmcQ/YjbR family DNA-binding protein
KM842_RS01520	189.192	2.38841	0.302851	2.16961e-16	9.55248e-15	ABC transporter permease
KM842_RS09040	317.235	2.38759	0.239642	1.77104e-24	1.51621e-22	FBP domain-containing protein
KM842_RS09240	379.943	2.38107	0.517783	2.0844e-07	4.14459e-06	winged helix DNA-binding domain-containing protein
KM842_RS01080	159.554	2.38049	0.566816	1.63399e-06	2.72214e-05	LCP family protein
KM842_RS07140	96.0568	2.36	0.567946	1.50218e-06	2.54381e-05	SDR family oxidoreductase
KM842_RS02595	1297.15	2.33169	0.252058	1.10336e-21	7.39251e-20	DNA polymerase III subunit gamma and tau
KM842_RS05935	1153.16	2.32486	0.235845	3.04003e-24	2.53227e-22	type IIA DNA topoisomerase subunit B
KM842_RS12265	39.3923	2.30244	0.508409	4.37649e-07	8.27505e-06	metal-sensitive transcriptional regulator
KM842_RS07980	171.771	2.29091	0.347161	2.40061e-12	7.62752e-11	anthranilate synthase component I family protein
KM842_RS07155	92.2793	2.29025	0.375683	8.04681e-11	2.36193e-09	hypothetical protein
KM842_RS01525	353.568	2.28325	0.250327	5.54021e-21	3.28364e-19	ATP-binding cassette domain-containing protein
KM842_RS10195	22.657	2.26935	0.537131	1.86587e-06	3.05884e-05	hypothetical protein
KM842_RS08735	57.3183	2.26145	0.355386	1.54519e-11	4.71512e-10	hypothetical protein
KM842_RS01795	380.84	2.25744	0.618654	1.72506e-05	0.000222454	hypothetical protein
KM842_RS12760	651.177	2.24625	0.294448	1.96574e-15	7.86806e-14	proline dehydrogenase family protein
KM842_RS09120	447.957	2.24432	0.25801	1.74808e-19	9.6207e-18	exonuclease domain-containing protein
KM842_RS02710	601.813	2.22001	0.26926	1.07805e-17	5.2739e-16	DNA polymerase III subunit delta'
KM842_RS11950	161.141	2.20254	0.926237	0.000937792	0.00733573	laminin G domain-containing protein
KM842_RS14285	221.043	2.20083	0.261418	2.74059e-18	1.40775e-16	GNAT family N-acetyltransferase
KM842_RS06515	44.6177	2.19818	1.18455	0.00222198	0.0151626	ComEA family DNA-binding protein
KM842_RS14375	138.741	2.19457	1.00157	0.00126652	0.00956718	hypothetical protein
KM842_RS13965	168.833	2.15925	0.278634	7.97069e-16	3.23232e-14	bifunctional 3'-5' exonuclease/DNA polymerase
KM842_RS03585	457.014	2.13977	0.186539	1.72718e-31	2.66159e-29	ATP-dependent DNA helicase RecG
KM842_RS10685	49.2754	2.0943	0.421639	5.36981e-08	1.16547e-06	hypothetical protein
KM842_RS02100	302.336	2.09216	0.231582	1.49332e-20	8.68382e-19	serine hydrolase
KM842_RS11515	478.035	2.07562	0.305087	6.07676e-13	1.9924e-11	GNAT family N-acetyltransferase
KM842_RS12105	2397.72	2.06942	0.514989	4.41666e-06	6.51298e-05	LysM peptidoglycan-binding domain-containing protein
KM842_RS02680	28.1888	2.06768	0.770647	0.000365307	0.00330169	Flp pilus assembly complex ATPase component TadA
KM842_RS15800	329.286	2.06347	0.468691	5.39398e-07	9.95464e-06	helix-turn-helix domain-containing protein
KM842_RS08305	217.306	2.05123	0.23397	1.61646e-19	9.05803e-18	ABC transporter ATP-binding protein/permease
KM842_RS11480	165.557	2.04783	0.280843	2.37987e-14	8.83707e-13	metal ABC transporter permease
KM842_RS02545	204.037	2.03635	0.366786	2.20236e-09	5.60964e-08	MFS transporter
KM842_RS07130	705.11	2.03437	0.829141	0.000698502	0.0057103	aldo/keto reductase
KM842_RS14390	23.1072	2.01037	0.69457	0.000277315	0.00267202	A24 family peptidase

## Sheet: UV20down
LocusTag	baseMean	log2FoldChange	lfcSE	pvalue	padj	Annotation
KM842_RS00125	657.922	-3.40159	0.556563	5.19925e-11	1.55574e-09	glycoside hydrolase family 3 C-terminal domain-containing protein
KM842_RS13190	708.353	-3.21752	0.458043	8.19975e-14	2.90479e-12	sugar phosphate isomerase/epimerase
KM842_RS13195	599.104	-2.87119	0.497227	4.50904e-10	1.18777e-08	Gfo/Idh/MocA family oxidoreductase
KM842_RS10990	750.337	-2.78908	0.604151	2.28184e-07	4.47937e-06	AAA family ATPase
KM842_RS14755	956.808	-2.7621	0.530212	9.03353e-09	2.20963e-07	co-chaperone GroES
KM842_RS13185	364.079	-2.7241	0.673723	2.79552e-06	4.35141e-05	MFS transporter
KM842_RS11050	6095.5	-2.63962	0.597094	4.53471e-07	8.47029e-06	molecular chaperone DnaK
KM842_RS10985	374.233	-2.63902	0.817946	4.86691e-05	0.000563937	DUF2231 domain-containing protein
KM842_RS01925	82.1984	-2.60151	0.773713	2.6433e-05	0.000324568	NUDIX hydrolase
KM842_RS06535	774.826	-2.52835	0.347862	2.45795e-14	9.01832e-13	cytochrome d ubiquinol oxidase subunit II
KM842_RS13200	57.3892	-2.52401	0.417396	8.24128e-11	2.39619e-09	TetR/AcrR family transcriptional regulator
KM842_RS01930	142.242	-2.48518	0.785636	7.51886e-05	0.000824666	quinolinate synthase NadA
KM842_RS11045	1100.62	-2.42349	0.503836	8.71269e-08	1.81436e-06	nucleotide exchange factor GrpE
KM842_RS15415	5413.41	-2.39973	0.613303	4.08747e-06	6.08579e-05	chaperonin GroEL
KM842_RS07215	74.5998	-2.34993	0.748716	9.47944e-05	0.00101092	ADP-ribosylglycohydrolase family protein
KM842_RS07000	611.924	-2.14858	0.553698	7.23065e-06	0.000102224	acyl-CoA dehydrogenase family protein
KM842_RS01935	63.4015	-2.07338	0.584629	2.42247e-05	0.000301051	FAD-dependent oxidoreductase
