# Supplementary material for: The Genetic Determinants of Extreme UV Radiation and Desiccation Tolerance in a Bacterium Recovered from the Stratosphere
Source: Microorganisms. 2025 Mar 27;13(4):756. doi: 10.3390/microorganisms13040756 (PMC12029717; doi:10.3390/microorganisms13040756)
Supplement: Supplementary file 1 [file microorganisms-13-00756-s001.zip › SuppFileS3_Significant DEGs in strain L6-1 under desiccation stress.xlsx]

## Sheet: Des75up
LocusTag	baseMean	log2FoldChange	lfcSE	pvalue	padj	Annotation
KM842_RS12610	8624.55	4.46874	0.958525	7.36773e-09	4.63415e-07	sigma-70 family RNA polymerase sigma factor
KM842_RS02465	219.154	4.19563	0.789288	6.07908e-10	4.35714e-08	sugar ABC transporter substrate-binding protein
KM842_RS11300	2135.08	4.12961	0.804077	4.01374e-09	2.63199e-07	sugar ABC transporter substrate-binding protein
KM842_RS07590	109.807	3.97705	1.21955	4.58624e-05	0.000724861	endonuclease/exonuclease/phosphatase family protein
KM842_RS02460	108.149	3.96077	0.805743	1.31638e-08	7.80207e-07	Gfo/Idh/MocA family oxidoreductase
KM842_RS13210	192.602	3.88583	0.535993	1.48709e-14	1.9927e-12	hypothetical protein
KM842_RS14925	226.398	3.87062	0.634252	3.59829e-11	3.05122e-09	RecQ family ATP-dependent DNA helicase
KM842_RS13205	71.766	3.35148	0.654267	2.07932e-08	1.12429e-06	MarR family transcriptional regulator
KM842_RS09535	269.515	3.29672	1.32963	0.000148352	0.0019144	hypothetical protein
KM842_RS11845	22.1195	3.27437	0.975848	3.06762e-05	0.000521981	hypothetical protein
KM842_RS11290	951.577	3.26341	0.696865	7.70545e-08	3.3926e-06	sugar ABC transporter ATP-binding protein
KM842_RS00470	37.2371	3.23428	1.17605	0.000586705	0.00559822	MFS transporter
KM842_RS04200	205.229	3.16551	0.759867	5.38011e-07	1.76399e-05	hypothetical protein
KM842_RS11785	3364.94	3.15831	1.11576	2.51786e-05	0.00044598	hypothetical protein
KM842_RS12280	558.493	3.11109	0.638069	2.86663e-08	1.47249e-06	VOC family protein
KM842_RS02470	80.556	2.86033	0.863543	1.09587e-05	0.000228207	sugar ABC transporter permease
KM842_RS10495	240.192	2.85595	0.30906	1.49206e-21	6.56932e-19	organic hydroperoxide resistance protein
KM842_RS11295	981.058	2.85011	0.75129	5.45594e-06	0.00012643	sugar ABC transporter permease
KM842_RS01430	921.877	2.81797	0.985704	8.78866e-05	0.00127167	cation-transporting ATPase
KM842_RS02500	62.185	2.77514	0.608397	3.22357e-07	1.18274e-05	response regulator transcription factor
KM842_RS05440	766.98	2.76701	0.610858	1.60317e-07	6.58796e-06	aldehyde dehydrogenase
KM842_RS08260	729.035	2.74282	0.900681	2.68449e-05	0.000472777	glycosyl hydrolase family 18 protein
KM842_RS12240	261.605	2.69834	0.549635	3.66055e-08	1.81965e-06	hypothetical protein
KM842_RS01790	180.835	2.69145	0.649266	1.6572e-06	4.68577e-05	RNA polymerase sigma factor
KM842_RS11675	92.7446	2.67707	0.648578	3.16671e-06	8.20152e-05	sodium:calcium antiporter
KM842_RS09545	863.285	2.66112	1.1504	0.000149077	0.0019144	Asp23/Gls24 family envelope stress response protein
KM842_RS14910	114.826	2.64907	0.981184	0.000413427	0.00422845	oxygenase MpaB family protein
KM842_RS13700	80.5535	2.55459	0.620858	2.31956e-06	6.27094e-05	MarR family transcriptional regulator
KM842_RS00940	57.4729	2.54703	0.83664	0.000110809	0.00152462	ABC transporter permease
KM842_RS14225	226.733	2.49682	0.600375	1.38295e-06	3.98342e-05	hypothetical protein
KM842_RS01900	52.473	2.48314	1.18988	0.000480655	0.00471777	MetQ/NlpA family ABC transporter substrate-binding protein
KM842_RS13705	557.349	2.4804	0.729813	1.43407e-05	0.000281516	DUF4126 family protein
KM842_RS12230	505.683	2.45319	0.641819	3.07202e-06	8.0237e-05	glycogen debranching protein GlgX
KM842_RS10560	1053.91	2.45175	1.36762	0.000514221	0.00501529	hypothetical protein
KM842_RS05415	527.771	2.41275	0.510091	8.25912e-08	3.58516e-06	glycosyltransferase
KM842_RS07050	37.5425	2.39743	0.814365	0.000105754	0.00148151	hypothetical protein
KM842_RS07585	58.384	2.3767	1.09179	0.00142225	0.0106393	hypothetical protein
KM842_RS11825	13.6917	2.37199	1.17526	0.00246917	0.0159205	sugar ABC transporter permease
KM842_RS09530	330.136	2.36844	1.75108	0.000655548	0.00603104	DUF6286 domain-containing protein
KM842_RS02475	40.0848	2.34614	1.10768	0.000675989	0.0061639	carbohydrate ABC transporter permease
KM842_RS14930	2101.43	2.33912	0.310336	2.13158e-15	3.86443e-13	ADP-forming succinate--CoA ligase subunit beta
KM842_RS02455	102.043	2.33846	0.620461	7.48964e-06	0.000166065	sugar phosphate isomerase/epimerase
KM842_RS01400	125.163	2.32223	0.992692	0.000244111	0.00281625	sugar ABC transporter substrate-binding protein
KM842_RS09550	75.9407	2.32103	0.917865	0.000428069	0.00433983	alpha/beta hydrolase
KM842_RS05445	561.745	2.30075	0.807752	0.000116968	0.00158112	D-glycero-beta-D-manno-heptose 1-phosphate adenylyltransferase
KM842_RS05410	603.162	2.27292	0.499637	2.45513e-07	9.3416e-06	glycosyltransferase
KM842_RS15655	1319.08	2.25988	1.05749	0.000372187	0.00392972	alpha/beta hydrolase
KM842_RS08265	862.976	2.25356	0.678047	1.7775e-05	0.000335396	glycosyl hydrolase-related protein
KM842_RS05615	8.01979	2.24414	0.931022	0.00116549	0.00923405	zinc ABC transporter substrate-binding protein AztC
KM842_RS05610	17.8062	2.23357	0.587157	9.89728e-06	0.000210368	hypothetical protein
KM842_RS11840	56.4478	2.21018	1.01034	0.000575874	0.00552911	ABC transporter permease
KM842_RS12810	15.3299	2.20879	0.815473	0.000290963	0.00325042	alanine racemase
KM842_RS08910	595.71	2.18382	0.270854	2.94074e-17	6.47383e-15	citrate synthase
KM842_RS09500	108.849	2.14723	0.991261	0.000623974	0.00586307	hypothetical protein
KM842_RS15430	1055.32	2.12267	0.474149	4.86847e-07	1.6134e-05	response regulator transcription factor
KM842_RS01435	658.949	2.1104	0.236222	2.84185e-20	9.4119e-18	ABC transporter substrate-binding protein
KM842_RS00480	1140.13	2.10189	1.0507	0.000478068	0.00471777	NAD(P)H-binding protein
KM842_RS07045	46.3633	2.0964	0.799864	0.000333085	0.00361468	hypothetical protein
KM842_RS12800	91.5737	2.07739	0.607182	2.46146e-05	0.000440929	adenylyl cyclase
KM842_RS01180	193.618	2.0745	0.668335	9.05123e-05	0.00129676	sugar phosphate isomerase/epimerase
KM842_RS12595	2973.38	2.06835	1.10356	0.00097977	0.00816141	SRPBCC family protein
KM842_RS14155	58.4213	2.06368	0.478155	1.07459e-06	3.1845e-05	pyrimidine reductase family protein
KM842_RS15365	196.714	2.05352	0.854125	0.000634761	0.00592178	NAD(P)H-hydrate epimerase
KM842_RS14670	145.68	2.05323	0.746978	0.000291082	0.00325042	glutathione peroxidase
KM842_RS09540	33.1746	2.02541	2.51066	0.00919084	0.0437808	hypothetical protein
KM842_RS14935	1080.32	2.01734	0.404899	2.70719e-08	1.41416e-06	succinate--CoA ligase subunit alpha
KM842_RS01895	28.0123	2.00446	1.11041	0.00130767	0.0100006	methionine ABC transporter ATP-binding protein
KM842_RS09505	133.56	2.00308	0.712713	0.000173761	0.00214213	GlsB/YeaQ/YmgE family stress response membrane protein

## Sheet: Des75down
LocusTag	baseMean	log2FoldChange	lfcSE	pvalue	padj	Annotation
KM842_RS05800	627.989	-3.84112	0.768168	1.49593e-08	8.53785e-07	ammonium transporter
KM842_RS06535	774.826	-3.213	0.348247	1.25789e-21	6.46134e-19	cytochrome d ubiquinol oxidase subunit II
KM842_RS06000	1372.78	-3.00854	0.897138	2.11325e-05	0.000387413	UDP-glucose/GDP-mannose dehydrogenase family protein
KM842_RS07215	74.5998	-2.91762	0.765702	3.49828e-06	8.85278e-05	ADP-ribosylglycohydrolase family protein
KM842_RS02950	1613.76	-2.90472	0.238312	1.69738e-35	1.74378e-32	ATP-grasp domain-containing protein
KM842_RS06540	1663.66	-2.87188	0.38659	5.03651e-15	8.16975e-13	cytochrome ubiquinol oxidase subunit I
KM842_RS06010	1617.3	-2.82279	1.07137	0.000136843	0.00181009	glycosyltransferase family 2 protein
KM842_RS06255	1119.63	-2.80692	0.204554	4.1314e-44	6.36648e-41	ACP S-malonyltransferase
KM842_RS06260	987.345	-2.767	0.17697	3.83965e-56	1.18338e-52	ketoacyl-ACP synthase III
KM842_RS04865	442.481	-2.5972	0.311429	4.18452e-18	1.07472e-15	biotin transporter BioY
KM842_RS06525	514.944	-2.52657	0.328245	7.94669e-16	1.53073e-13	thiol reductant ABC exporter subunit CydC
KM842_RS14240	132.952	-2.51306	0.309619	2.31929e-17	5.4985e-15	PadR family transcriptional regulator
KM842_RS10990	750.337	-2.50669	0.618955	1.97099e-06	5.42374e-05	AAA family ATPase
KM842_RS05375	607.18	-2.38574	0.337937	5.6358e-14	7.23731e-12	MFS transporter
KM842_RS06530	396.705	-2.37399	0.355243	1.47533e-12	1.56792e-10	thiol reductant ABC exporter subunit CydD
KM842_RS14260	2992.02	-2.28918	0.860455	0.000295547	0.00327653	DEAD/DEAH box helicase
KM842_RS06005	1917.98	-2.2807	1.34393	0.00103809	0.00844165	hypothetical protein
KM842_RS12060	740.147	-2.27165	0.417656	2.53387e-09	1.73542e-07	hypothetical protein
KM842_RS11530	1726.27	-2.23847	0.214977	1.46105e-26	9.00589e-24	thiamine pyrophosphate-dependent dehydrogenase E1 component subunit alpha
KM842_RS04080	344.408	-2.10413	0.282828	7.37368e-15	1.03299e-12	gluconate:H+ symporter
KM842_RS01920	98.6356	-2.0674	0.803219	0.00031215	0.00341151	acylphosphatase
KM842_RS10230	2319.14	-2.04727	0.663874	0.000100956	0.00142728	DEAD/DEAH box helicase

## Sheet: Des50up
LocusTag	baseMean	log2FoldChange	lfcSE	pvalue	padj	Annotation
KM842_RS11785	3364.94	8.49749	0.919198	2.96379e-22	3.00491e-20	hypothetical protein
KM842_RS11780	2117.04	8.48808	1.28929	5.65793e-13	1.41134e-11	phage holin family protein
KM842_RS09415	1694.17	7.70829	1.05819	1.48651e-16	8.05533e-15	ABC transporter substrate-binding protein
KM842_RS09535	269.515	7.65726	1.07581	1.51367e-13	4.20365e-12	hypothetical protein
KM842_RS11775	1382.75	7.47341	1.0035	6.94072e-16	3.20804e-14	DUF3618 domain-containing protein
KM842_RS09540	33.1746	7.16511	1.5694	7.03196e-08	5.87804e-07	hypothetical protein
KM842_RS09410	507.261	7.1446	1.11197	1.73832e-13	4.70996e-12	sugar ABC transporter permease
KM842_RS14920	1019.6	6.85119	1.66165	3.40459e-08	3.02277e-07	ester cyclase
KM842_RS09545	863.285	6.81738	0.916959	1.85877e-15	7.5273e-14	Asp23/Gls24 family envelope stress response protein
KM842_RS09530	330.136	6.61086	1.19851	4.67171e-11	7.49143e-10	DUF6286 domain-containing protein
KM842_RS09520	460.465	6.59848	0.964065	9.00867e-14	2.74896e-12	CsbD family protein
KM842_RS07590	109.807	6.50147	1.16012	1.20313e-09	1.43236e-08	endonuclease/exonuclease/phosphatase family protein
KM842_RS09525	666.496	6.19319	0.890659	1.00286e-13	2.9185e-12	hypothetical protein
KM842_RS00745	572.931	6.13784	0.770816	1.77753e-17	1.07438e-15	DUF2382 domain-containing protein
KM842_RS12610	8624.55	6.0307	0.925315	5.68318e-14	1.78622e-12	sigma-70 family RNA polymerase sigma factor
KM842_RS15380	7.81607	6.02745	2.31663	8.43717e-06	4.30488e-05	tRNA-Thr
KM842_RS13215	1946.43	5.9587	0.626938	3.65632e-23	4.41993e-21	manganese catalase family protein
KM842_RS09405	620.703	5.87947	1.10576	1.63294e-10	2.31186e-09	carbohydrate ABC transporter permease
KM842_RS07130	705.11	5.85594	0.76156	3.10724e-16	1.57517e-14	aldo/keto reductase
KM842_RS11975	613.286	5.82919	0.758869	3.96936e-16	1.94933e-14	NAD-dependent epimerase/dehydratase family protein
KM842_RS00740	133.03	5.72862	0.716758	3.10154e-16	1.57517e-14	hypothetical protein
KM842_RS09515	447.108	5.72179	0.898486	4.35185e-12	8.60242e-11	Asp23/Gls24 family envelope stress response protein
KM842_RS12595	2973.38	5.71448	0.933252	1.96913e-12	4.21018e-11	SRPBCC family protein
KM842_RS13210	192.602	5.71282	0.529684	7.50452e-29	1.57245e-26	hypothetical protein
KM842_RS14910	114.826	5.71232	0.907869	3.47777e-11	5.75296e-10	oxygenase MpaB family protein
KM842_RS12050	1769.78	5.70511	0.860078	1.36901e-13	3.84179e-12	SDR family oxidoreductase
KM842_RS15655	1319.08	5.6238	0.890348	9.62205e-13	2.27384e-11	alpha/beta hydrolase
KM842_RS05440	766.98	5.61081	0.581717	1.0545e-23	1.38096e-21	aldehyde dehydrogenase
KM842_RS00470	37.2371	5.58823	1.1228	1.54861e-07	1.21379e-06	MFS transporter
KM842_RS12280	558.493	5.48284	0.622518	9.20931e-21	8.26996e-19	VOC family protein
KM842_RS14915	478.793	5.44353	1.55916	9.14779e-07	5.8917e-06	hypothetical protein
KM842_RS05445	561.745	5.42943	0.738496	2.28653e-15	8.98321e-14	D-glycero-beta-D-manno-heptose 1-phosphate adenylyltransferase
KM842_RS13795	3427.45	5.36766	0.833872	8.1339e-13	1.93673e-11	aldo/keto reductase
KM842_RS09510	94.8214	5.33369	0.951923	1.29229e-10	1.88915e-09	MFS transporter permease
KM842_RS07585	58.384	5.3046	0.96701	4.55507e-09	4.88621e-08	hypothetical protein
KM842_RS01375	146.428	5.29628	0.811759	3.53123e-12	7.16043e-11	CsbD family protein
KM842_RS06170	453.765	5.28166	0.84861	1.0442e-11	1.89706e-10	SDR family NAD(P)-dependent oxidoreductase
KM842_RS14225	226.733	5.25854	0.566239	9.16363e-22	9.0004e-20	hypothetical protein
KM842_RS05790	110.909	5.24853	1.19634	2.27023e-07	1.69889e-06	ChaB family protein
KM842_RS12230	505.683	5.21175	0.597175	8.00908e-20	6.80339e-18	glycogen debranching protein GlgX
KM842_RS00480	1140.13	5.1496	0.864784	1.22601e-11	2.20192e-10	NAD(P)H-binding protein
KM842_RS13205	71.766	5.13581	0.641399	8.26518e-17	4.63883e-15	MarR family transcriptional regulator
KM842_RS05365	104.115	5.13073	1.09726	2.3165e-08	2.16046e-07	hypothetical protein
KM842_RS11980	1334.1	5.08657	0.714025	1.53842e-14	5.49462e-13	glutathione-dependent formaldehyde dehydrogenase
KM842_RS11630	2377.97	5.0692	0.987117	1.24414e-09	1.46454e-08	SDR family oxidoreductase
KM842_RS11770	181.193	5.0612	0.74345	5.97495e-13	1.45746e-11	HAD family hydrolase
KM842_RS05360	205.176	5.0432	0.714358	1.52471e-13	4.20365e-12	membrane protein insertase YidC
KM842_RS11020	4286.79	5.03143	0.702166	1.59235e-14	5.62332e-13	aldo/keto reductase
KM842_RS12235	758.092	5.03075	0.674592	1.51188e-15	6.42141e-14	SDR family oxidoreductase
KM842_RS14925	226.398	5.0228	0.622792	3.66511e-17	2.13323e-15	RecQ family ATP-dependent DNA helicase
KM842_RS05415	527.771	4.99799	0.48908	4.43897e-26	7.75093e-24	glycosyltransferase
KM842_RS15355	351.078	4.99533	0.766101	1.34572e-12	3.06492e-11	DUF2090 domain-containing protein
KM842_RS13705	557.349	4.97267	0.667534	3.01029e-15	1.16807e-13	DUF4126 family protein
KM842_RS11625	3512.86	4.95291	0.870884	4.7935e-11	7.6477e-10	DNA starvation/stationary phase protection protein
KM842_RS14990	210.691	4.94966	0.816111	1.46769e-11	2.59155e-10	extracellular solute-binding protein
KM842_RS09380	297.779	4.94754	0.770776	1.76269e-12	3.9015e-11	alcohol dehydrogenase catalytic domain-containing protein
KM842_RS11675	92.7446	4.93055	0.617898	4.27324e-16	2.03497e-14	sodium:calcium antiporter
KM842_RS05795	569.358	4.92577	1.33127	4.40409e-06	2.40732e-05	aldo/keto reductase
KM842_RS04200	205.229	4.92327	0.729076	1.60954e-13	4.39895e-12	hypothetical protein
KM842_RS05410	603.162	4.89948	0.481676	5.98273e-26	9.40186e-24	glycosyltransferase
KM842_RS03480	123.57	4.83844	0.788068	5.39432e-12	1.04014e-10	sugar ABC transporter permease
KM842_RS01210	1073.5	4.82334	0.676904	5.43335e-14	1.72495e-12	hypothetical protein
KM842_RS05450	202.693	4.80134	0.945636	6.76469e-09	7.06359e-08	glycosyltransferase
KM842_RS05420	308.594	4.79539	0.50906	8.87238e-23	9.95925e-21	SIS domain-containing protein
KM842_RS05425	767.572	4.76512	0.481062	1.43737e-24	2.05348e-22	PfkB family carbohydrate kinase
KM842_RS09550	75.9407	4.75483	0.828507	5.08979e-10	6.58321e-09	alpha/beta hydrolase
KM842_RS13700	80.5535	4.7129	0.593056	1.37313e-16	7.57151e-15	MarR family transcriptional regulator
KM842_RS13220	1205.37	4.71054	0.585608	5.00033e-17	2.85746e-15	SDR family oxidoreductase
KM842_RS08260	729.035	4.70274	0.831422	8.54121e-11	1.29697e-09	glycosyl hydrolase family 18 protein
KM842_RS03485	85.9091	4.68723	0.823292	1.73652e-10	2.43656e-09	carbohydrate ABC transporter permease
KM842_RS15575	871.424	4.65499	0.728618	2.52249e-12	5.25046e-11	aldo/keto reductase
KM842_RS12240	261.605	4.61306	0.534919	1.66798e-19	1.37959e-17	hypothetical protein
KM842_RS15365	196.714	4.60765	0.779708	8.75205e-11	1.32248e-09	NAD(P)H-hydrate epimerase
KM842_RS14095	240.967	4.58184	0.732149	1.40728e-11	2.51311e-10	APC family permease
KM842_RS10560	1053.91	4.57365	1.13948	2.08841e-07	1.58165e-06	hypothetical protein
KM842_RS01430	921.877	4.55358	0.937537	1.24981e-08	1.21992e-07	cation-transporting ATPase
KM842_RS11685	1174.75	4.54685	0.704518	4.42079e-12	8.63016e-11	hypothetical protein
KM842_RS00205	172.195	4.53018	0.781097	1.56395e-10	2.22421e-09	hypothetical protein
KM842_RS01820	18.4685	4.48744	1.08115	3.55805e-06	1.98632e-05	DUF1810 family protein
KM842_RS05050	441.612	4.45517	0.594102	1.69963e-15	7.12257e-14	glutathione-dependent formaldehyde dehydrogenase
KM842_RS12705	470.822	4.45121	0.584851	6.34417e-16	2.97608e-14	aldo/keto reductase family protein
KM842_RS01190	652.324	4.39449	0.683973	3.31456e-12	6.80892e-11	glucose-6-phosphate dehydrogenase
KM842_RS15515	133.868	4.37863	0.868686	9.04887e-09	9.02876e-08	hypothetical protein
KM842_RS13675	5.9616	4.37039	1.46149	0.000123149	0.000464655	PTS sugar transporter subunit IIB
KM842_RS14165	2596.23	4.34716	0.900072	1.42936e-08	1.3823e-07	type 1 glutamine amidotransferase
KM842_RS09500	108.849	4.34609	0.863525	8.75787e-09	8.81317e-08	hypothetical protein
KM842_RS09060	480.015	4.33353	0.789751	1.20887e-09	1.43377e-08	SDR family oxidoreductase
KM842_RS15520	259.625	4.32954	0.679677	5.26724e-12	1.02191e-10	GlsB/YeaQ/YmgE family stress response membrane protein
KM842_RS15360	720.612	4.30899	0.868238	9.23995e-09	9.19024e-08	glycerol dehydrogenase
KM842_RS11635	2175.08	4.23378	1.06567	6.52933e-07	4.34781e-06	NAD(P)/FAD-dependent oxidoreductase
KM842_RS06955	32.7127	4.19078	0.637138	1.03085e-11	1.89472e-10	N-acetyltransferase
KM842_RS13230	387.474	4.16618	0.952573	1.2777e-07	1.01924e-06	SDR family oxidoreductase
KM842_RS05430	535.876	4.16477	0.35256	2.48613e-33	8.68213e-31	SDR family oxidoreductase
KM842_RS00245	68.4642	4.15887	0.700618	2.57112e-10	3.52884e-09	SDR family oxidoreductase
KM842_RS14820	185.347	4.13466	0.754175	9.1852e-10	1.12331e-08	hypothetical protein
KM842_RS12290	309.911	4.1284	0.576992	4.75868e-14	1.57437e-12	BLUF domain-containing protein
KM842_RS01540	751.389	4.09602	0.603222	2.09378e-13	5.5769e-12	NADP-dependent oxidoreductase
KM842_RS01180	193.618	4.0794	0.626724	4.39302e-12	8.62954e-11	sugar phosphate isomerase/epimerase
KM842_RS01175	1029.02	4.06884	0.939466	2.44206e-07	1.80598e-06	thiamine pyrophosphate-requiring protein
KM842_RS09565	250.962	4.06836	0.672399	4.10098e-11	6.60993e-10	family 43 glycosylhydrolase
KM842_RS10120	573.803	4.06212	0.8526	2.65045e-08	2.4146e-07	SDR family oxidoreductase
KM842_RS00940	57.4729	4.05207	0.783672	2.02417e-08	1.9105e-07	ABC transporter permease
KM842_RS02675	1117.13	4.04721	0.53082	7.51119e-16	3.41817e-14	acetate--CoA ligase
KM842_RS10785	361.86	4.04521	0.91535	1.4443e-07	1.14343e-06	hypothetical protein
KM842_RS09340	221.114	4.03925	0.773921	7.51152e-09	7.74056e-08	D-galactonate dehydratase family protein
KM842_RS01790	180.835	4.01721	0.630733	1.04359e-11	1.89706e-10	RNA polymerase sigma factor
KM842_RS09505	133.56	4.00638	0.657987	3.43866e-11	5.71837e-10	GlsB/YeaQ/YmgE family stress response membrane protein
KM842_RS15375	518.577	3.99517	0.587603	1.33403e-13	3.80953e-12	aldo/keto reductase
KM842_RS01400	125.163	3.96142	0.88591	6.88957e-08	5.79229e-07	sugar ABC transporter substrate-binding protein
KM842_RS07040	80.0443	3.94922	0.659862	1.36508e-10	1.9681e-09	ATP-dependent DNA ligase
KM842_RS01070	277.801	3.93015	0.639384	2.38658e-11	4.07664e-10	MFS transporter
KM842_RS13810	736.698	3.92472	0.963204	5.05438e-07	3.48376e-06	aldo/keto reductase
KM842_RS02725	551.806	3.90027	0.560437	9.79446e-14	2.87701e-12	alpha,alpha-phosphotrehalase
KM842_RS09335	43.8987	3.87423	0.722387	8.99663e-09	9.00523e-08	hypothetical protein
KM842_RS12755	451.83	3.87053	0.599591	2.69839e-12	5.57963e-11	hypothetical protein
KM842_RS14670	145.68	3.86924	0.701443	1.45412e-09	1.69899e-08	glutathione peroxidase
KM842_RS13770	120.043	3.86496	0.500423	9.30848e-16	4.06341e-14	SDR family NAD(P)-dependent oxidoreductase
KM842_RS10790	567.872	3.86232	0.8408	5.8172e-08	4.99548e-07	Rv0909 family putative TA system antitoxin
KM842_RS10570	354.185	3.84652	0.711377	3.11689e-09	3.46162e-08	ATP/GTP-binding protein
KM842_RS13235	100.056	3.80663	0.573929	1.93019e-12	4.15519e-11	SDR family oxidoreductase
KM842_RS12800	91.5737	3.7872	0.573237	1.36912e-12	3.0958e-11	adenylyl cyclase
KM842_RS08270	331.414	3.73901	0.677152	2.15849e-09	2.47596e-08	glycosyl hydrolase
KM842_RS11670	226.063	3.72033	0.442035	1.4911e-18	1.01881e-16	glycoside hydrolase family 15 protein
KM842_RS00115	262.052	3.71872	0.309703	2.10879e-34	8.28492e-32	NAD(P)-dependent oxidoreductase
KM842_RS11195	64.8428	3.70131	0.629412	2.06414e-10	2.88337e-09	DUF3140 domain-containing protein
KM842_RS14110	389.52	3.69836	0.510526	2.9915e-14	1.011e-12	SDR family oxidoreductase
KM842_RS02465	219.154	3.6905	0.760122	4.69742e-08	4.07845e-07	sugar ABC transporter substrate-binding protein
KM842_RS10025	75.9492	3.67316	0.418096	3.31627e-19	2.54221e-17	methyltransferase domain-containing protein
KM842_RS08545	906.323	3.66443	0.522905	9.60412e-14	2.87483e-12	glycogen debranching protein GlgX
KM842_RS08285	1063.05	3.66196	0.579372	5.93972e-12	1.12461e-10	sugar ABC transporter substrate-binding protein
KM842_RS08540	217.929	3.64205	0.467334	4.20655e-16	2.03403e-14	hypothetical protein
KM842_RS01855	319.637	3.61727	0.747486	2.96194e-08	2.67268e-07	SDR family oxidoreductase
KM842_RS03825	2786.07	3.61296	0.394582	3.90749e-21	3.71688e-19	DUF3416 domain-containing protein
KM842_RS01350	129.418	3.59489	1.04987	7.08967e-06	3.70763e-05	sugar ABC transporter substrate-binding protein
KM842_RS13970	102.26	3.58483	0.528404	1.70466e-12	3.79983e-11	phosphatase PAP2 family protein
KM842_RS05435	86.2375	3.58375	0.716131	3.68244e-08	3.24199e-07	glycosyltransferase family 9 protein
KM842_RS06835	766.12	3.5798	0.514722	5.82561e-14	1.81286e-12	long-chain fatty acid--CoA ligase
KM842_RS01870	286.896	3.57725	0.662283	1.35065e-09	1.58399e-08	pyridoxamine 5'-phosphate oxidase family protein
KM842_RS09575	90.444	3.57643	0.589141	8.54191e-11	1.29697e-09	DUF427 domain-containing protein
KM842_RS14930	2101.43	3.56682	0.305624	1.39599e-32	4.38759e-30	ADP-forming succinate--CoA ligase subunit beta
KM842_RS13665	14.9258	3.54511	0.620702	2.51485e-09	2.84323e-08	GntR family transcriptional regulator
KM842_RS01825	143.431	3.53922	0.531653	2.29325e-12	4.80512e-11	DUF2071 domain-containing protein
KM842_RS11300	2135.08	3.5381	0.778375	3.59611e-07	2.59829e-06	sugar ABC transporter substrate-binding protein
KM842_RS15530	85.8	3.53755	0.573688	5.86863e-11	9.13124e-10	PrsW family glutamic-type intramembrane protease
KM842_RS12035	179.237	3.53527	0.852725	5.58805e-07	3.77704e-06	DUF2795 domain-containing protein
KM842_RS14170	271.743	3.52935	0.513358	5.79359e-13	1.4338e-11	molybdenum cofactor biosysynthesis protein
KM842_RS05250	965.669	3.5191	0.669934	6.20554e-09	6.54497e-08	DUF2867 domain-containing protein
KM842_RS14770	283.941	3.51275	0.409038	6.12313e-19	4.47558e-17	SDR family oxidoreductase
KM842_RS09350	2183.24	3.50931	0.990971	6.6203e-06	3.48536e-05	NADP-dependent phosphogluconate dehydrogenase
KM842_RS07345	168.471	3.50011	0.777318	2.18636e-07	1.6479e-06	NADP-dependent oxidoreductase
KM842_RS09075	344.217	3.49172	0.661061	5.04652e-09	5.37151e-08	isocitrate lyase/PEP mutase family protein
KM842_RS12850	271.664	3.48362	0.36711	1.70195e-22	1.84456e-20	recombinase family protein
KM842_RS14815	1189.62	3.46459	0.55732	1.93971e-11	3.34974e-10	glycerol-3-phosphate dehydrogenase/oxidase
KM842_RS12745	378.358	3.45891	0.550428	1.448e-11	2.57122e-10	SDR family oxidoreductase
KM842_RS07055	246.057	3.45824	0.69113	2.48678e-08	2.29206e-07	non-homologous end-joining DNA ligase
KM842_RS13980	383.885	3.42779	0.535346	7.82436e-12	1.45515e-10	hypothetical protein
KM842_RS01185	265.904	3.41383	0.435217	2.96429e-16	1.55279e-14	Gfo/Idh/MocA family oxidoreductase
KM842_RS08600	835.332	3.41192	0.641417	4.31963e-09	4.68159e-08	hypothetical protein
KM842_RS11175	459.047	3.40991	0.849154	1.07769e-06	6.77438e-06	sugar ABC transporter permease
KM842_RS10020	85.2828	3.39798	0.504921	1.04134e-12	2.4244e-11	DUF2064 domain-containing protein
KM842_RS06990	362.827	3.37343	0.571634	1.70009e-10	2.39614e-09	NADPH:quinone reductase
KM842_RS11170	465.259	3.36363	0.887485	3.68816e-06	2.04803e-05	extracellular solute-binding protein
KM842_RS11210	458.309	3.35706	0.467163	5.2003e-14	1.66781e-12	YihY/virulence factor BrkB family protein
KM842_RS07810	669.869	3.31144	0.726757	1.66717e-07	1.29381e-06	YbhB/YbcL family Raf kinase inhibitor-like protein
KM842_RS11830	58.0281	3.30241	0.7866	1.25252e-06	7.74935e-06	extracellular solute-binding protein
KM842_RS03490	16.4036	3.29502	0.810241	3.29598e-06	1.86267e-05	hypothetical protein
KM842_RS11350	593.342	3.29357	0.735915	3.18687e-07	2.32398e-06	DUF6177 family protein
KM842_RS11690	1498.67	3.2899	0.620963	6.8618e-09	7.10248e-08	phosphoketolase family protein
KM842_RS13960	81.474	3.27992	0.605105	8.15427e-09	8.34817e-08	multidrug transporter
KM842_RS15020	205.078	3.26079	0.478713	7.19072e-13	1.72522e-11	NAD(P)H-hydrate dehydratase
KM842_RS08265	862.976	3.25749	0.631309	8.77672e-09	8.81317e-08	glycosyl hydrolase-related protein
KM842_RS15015	236.621	3.25107	0.571115	8.15208e-10	1.01273e-08	phosphoglycerate mutase family protein
KM842_RS11720	611.858	3.2453	0.551029	2.43068e-10	3.36547e-09	ATP-dependent DNA ligase
KM842_RS14935	1080.32	3.23057	0.392792	1.26615e-17	7.95902e-16	succinate--CoA ligase subunit alpha
KM842_RS11215	149.569	3.18751	0.47666	2.2527e-12	4.75183e-11	hypothetical protein
KM842_RS01475	76.0451	3.18392	0.761324	2.55969e-06	1.46541e-05	UDP-N-acetylmuramyl-tripeptide synthetase
KM842_RS02460	108.149	3.17015	0.785442	3.80415e-06	2.10501e-05	Gfo/Idh/MocA family oxidoreductase
KM842_RS12855	1121.62	3.16421	0.47461	1.6711e-12	3.75162e-11	hypothetical protein
KM842_RS12245	554.768	3.15949	0.637888	4.21593e-08	3.68074e-07	BCCT family transporter
KM842_RS01075	36.7047	3.15834	0.780192	4.46905e-06	2.43508e-05	GntR family transcriptional regulator
KM842_RS14280	117.911	3.14759	0.826829	7.23124e-06	3.76288e-05	hypothetical protein
KM842_RS14995	61.8583	3.14417	0.73089	7.32415e-07	4.80581e-06	sugar ABC transporter permease
KM842_RS15570	106.397	3.13296	0.474997	3.83413e-12	7.67558e-11	hypothetical protein
KM842_RS12535	319.705	3.13087	0.699924	3.91408e-07	2.79234e-06	SGNH/GDSL hydrolase family protein
KM842_RS12920	1605.81	3.11602	0.401964	7.61286e-16	3.41817e-14	phage holin family protein
KM842_RS00935	161.176	3.10741	0.503684	5.71402e-11	8.97958e-10	molybdate ABC transporter substrate-binding protein
KM842_RS00465	23.5053	3.10334	0.993645	0.000194832	0.000700637	hypothetical protein
KM842_RS13720	219.934	3.0556	0.316997	4.7858e-23	5.57103e-21	aldo/keto reductase
KM842_RS10495	240.192	3.05487	0.308111	3.32695e-24	4.54635e-22	organic hydroperoxide resistance protein
KM842_RS08550	1255.42	3.05062	0.645531	1.03225e-07	8.36179e-07	malto-oligosyltrehalose synthase
KM842_RS05055	176.768	3.04397	0.701392	7.08225e-07	4.6568e-06	hypothetical protein
KM842_RS01465	121.389	3.03936	0.57156	6.84411e-09	7.10248e-08	cryptochrome/photolyase family protein
KM842_RS11735	552.704	3.03775	0.642607	1.53221e-07	1.20736e-06	Ku protein
KM842_RS11825	13.6917	3.03112	1.07797	0.000623113	0.00199434	sugar ABC transporter permease
KM842_RS05390	265.75	3.02818	0.59922	2.24743e-08	2.10228e-07	PRC-barrel domain-containing protein
KM842_RS02585	487.025	3.02568	0.55295	2.48395e-09	2.81843e-08	NAD(P)H-binding protein
KM842_RS15005	269.466	3.02369	0.775625	3.34773e-06	1.88565e-05	glycosyl hydrolase-related protein
KM842_RS02500	62.185	3.01973	0.602584	5.06515e-08	4.38561e-07	response regulator transcription factor
KM842_RS11645	284.366	3.01189	0.424698	1.06575e-13	3.07307e-12	SMP-30/gluconolactonase/LRE family protein
KM842_RS15680	536.66	3.01057	0.56577	8.19264e-09	8.36022e-08	phosphotransferase
KM842_RS10915	136.769	2.98987	0.829148	1.12606e-05	5.57355e-05	HVA1 family protein
KM842_RS14230	147.61	2.987	0.508864	4.93608e-10	6.41079e-09	Fpg/Nei family DNA glycosylase
KM842_RS03475	431.504	2.98556	0.755612	1.9504e-06	1.15228e-05	ABC transporter substrate-binding protein
KM842_RS10015	108.566	2.98144	0.469181	1.79473e-11	3.13379e-10	glycosyltransferase family 2 protein
KM842_RS01425	231.378	2.9477	0.265287	7.87529e-30	1.84435e-27	FAD-binding protein
KM842_RS03280	5289.55	2.94704	1.47169	0.000605107	0.00194066	ribosome-associated translation inhibitor RaiA
KM842_RS01385	326.345	2.94692	0.50723	4.71111e-10	6.16959e-09	alpha-amylase family protein
KM842_RS02490	79.9276	2.93234	0.47393	7.67964e-11	1.18902e-09	PIG-L family deacetylase
KM842_RS01030	224.138	2.91305	0.503432	4.69566e-10	6.16959e-09	AI-2E family transporter
KM842_RS12295	231.4	2.91217	0.374107	3.66062e-16	1.82624e-14	hypothetical protein
KM842_RS13990	332.617	2.9025	0.449308	8.82113e-12	1.63087e-10	aldo/keto reductase
KM842_RS15025	31.0318	2.89887	0.634549	6.93914e-07	4.59152e-06	ABC transporter substrate-binding protein
KM842_RS01830	180.463	2.88413	0.430077	1.88892e-12	4.12283e-11	hypothetical protein
KM842_RS03635	100.732	2.8824	0.500075	4.90099e-10	6.39163e-09	hypothetical protein
KM842_RS12285	55.2313	2.87876	0.709861	5.39023e-06	2.87631e-05	Dabb family protein
KM842_RS06950	55.9336	2.82459	0.740131	7.06561e-06	3.7012e-05	VOC family protein
KM842_RS00160	100.325	2.81343	0.480437	6.25996e-10	7.96561e-09	hypothetical protein
KM842_RS08910	595.71	2.80741	0.26728	6.37343e-27	1.17833e-24	citrate synthase
KM842_RS12710	407.806	2.80255	0.792936	1.33357e-05	6.42854e-05	SDR family oxidoreductase
KM842_RS11015	60.8001	2.78662	0.688481	3.65887e-06	2.03537e-05	pilus assembly protein CpaE
KM842_RS12570	17.0334	2.78591	0.609145	9.11601e-07	5.88824e-06	hypothetical protein
KM842_RS10575	62.7659	2.77687	0.570576	1.08215e-07	8.74348e-07	hypothetical protein
KM842_RS03865	437.088	2.75718	0.675917	3.301e-06	1.86267e-05	hypothetical protein
KM842_RS00750	200.668	2.75639	0.587062	2.15476e-07	1.62798e-06	acyltransferase
KM842_RS01345	33.5629	2.75532	0.771506	1.8883e-05	8.6389e-05	carbohydrate ABC transporter permease
KM842_RS12925	1010.53	2.75106	0.289661	2.01411e-22	2.11012e-20	hypothetical protein
KM842_RS10150	218.077	2.73127	0.78491	3.22283e-05	0.000139932	NAD(P)-dependent oxidoreductase
KM842_RS08435	146.429	2.7251	0.501716	2.57469e-09	2.90045e-08	single-stranded DNA-binding protein
KM842_RS08380	325.805	2.72391	0.460754	2.76482e-10	3.77819e-09	disulfide bond formation protein DsbA
KM842_RS01325	69.1416	2.71907	0.641042	1.3443e-06	8.2458e-06	extracellular solute-binding protein
KM842_RS11180	356.001	2.71733	0.777088	1.67106e-05	7.78095e-05	carbohydrate ABC transporter permease
KM842_RS01650	397.36	2.71467	0.678	3.50138e-06	1.96202e-05	Rv0909 family putative TA system antitoxin
KM842_RS10360	81.972	2.71426	0.384398	2.60807e-13	6.88837e-12	SDR family oxidoreductase
KM842_RS06915	174.707	2.70982	0.471519	7.98722e-10	9.96184e-09	phosphotransferase
KM842_RS00945	73.2963	2.70882	0.633944	2.02572e-06	1.19229e-05	ATP-binding cassette domain-containing protein
KM842_RS10290	316.356	2.70498	0.504192	9.55428e-09	9.44311e-08	DUF3072 domain-containing protein
KM842_RS10855	550.535	2.70274	0.499599	5.11312e-09	5.41096e-08	aldo/keto reductase
KM842_RS01340	31.1613	2.70008	0.580846	3.51487e-07	2.55132e-06	sugar ABC transporter permease
KM842_RS06985	97.8542	2.68432	0.74851	2.66319e-05	0.000117727	helix-turn-helix transcriptional regulator
KM842_RS01705	52.4372	2.66416	0.736907	1.99679e-05	9.09553e-05	SGNH/GDSL hydrolase family protein
KM842_RS13930	521.504	2.65297	0.622752	1.62261e-06	9.71404e-06	NAD(P)/FAD-dependent oxidoreductase
KM842_RS11845	22.1195	2.64901	0.981155	0.000497119	0.00162585	hypothetical protein
KM842_RS15060	63.0779	2.63355	0.555583	1.87486e-07	1.43724e-06	GH92 family glycosyl hydrolase
KM842_RS12750	78.2183	2.6297	0.591563	6.9704e-07	4.60251e-06	hypothetical protein
KM842_RS01865	135.495	2.62591	0.578221	4.89196e-07	3.37921e-06	hypothetical protein
KM842_RS04190	1357.51	2.62267	0.577376	3.61337e-07	2.60478e-06	PspA/IM30 family protein
KM842_RS11345	41.7517	2.61771	0.602508	1.66174e-06	9.89178e-06	hypothetical protein
KM842_RS07140	96.0568	2.61673	0.557508	1.99132e-07	1.51543e-06	SDR family oxidoreductase
KM842_RS14155	58.4213	2.60047	0.464433	3.01969e-09	3.36556e-08	pyrimidine reductase family protein
KM842_RS01545	298.724	2.59848	0.569333	2.67028e-07	1.9655e-06	ABC transporter permease
KM842_RS11820	14.4435	2.59599	0.806798	0.000212511	0.000757282	carbohydrate ABC transporter permease
KM842_RS10110	9.15591	2.57394	1.406	0.00799079	0.0185214	hypothetical protein
KM842_RS12805	15.8566	2.57293	0.724597	6.37292e-05	0.00025787	DUF2382 domain-containing protein
KM842_RS07045	46.3633	2.57254	0.753702	4.74608e-05	0.000198892	hypothetical protein
KM842_RS11290	951.577	2.56559	0.680324	1.7334e-05	8.02195e-05	sugar ABC transporter ATP-binding protein
KM842_RS09825	3.82144	2.55961	1.5145	0.00944018	0.021361	hypothetical protein
KM842_RS09580	28.0332	2.55339	0.740168	5.00225e-05	0.000208239	hypothetical protein
KM842_RS03820	3129.13	2.55268	0.536324	1.53658e-07	1.20736e-06	1,4-alpha-glucan branching protein GlgB
KM842_RS00140	341.643	2.54268	0.366568	4.38077e-13	1.12859e-11	DUF6458 family protein
KM842_RS11740	74.6941	2.54253	0.644728	6.94538e-06	3.64429e-05	hypothetical protein
KM842_RS15000	57.1126	2.54036	0.707265	2.11588e-05	9.52752e-05	carbohydrate ABC transporter permease
KM842_RS05635	155.601	2.53906	0.878206	0.000206793	0.000738579	DUF475 domain-containing protein
KM842_RS01395	65.3105	2.53316	0.695461	2.16856e-05	9.75078e-05	sugar ABC transporter ATP-binding protein
KM842_RS01330	91.1905	2.51877	0.699548	2.05534e-05	9.29487e-05	alpha-L-arabinofuranosidase
KM842_RS11725	167.741	2.51623	0.65793	1.18581e-05	5.78726e-05	SDR family oxidoreductase
KM842_RS10770	338.899	2.51336	0.502961	3.26035e-08	2.91116e-07	hypothetical protein
KM842_RS10050	170.75	2.5116	0.676961	1.31904e-05	6.36826e-05	GNAT family N-acetyltransferase
KM842_RS14825	51.1587	2.51145	0.696266	3.01147e-05	0.000131825	hypothetical protein
KM842_RS13670	16.3931	2.50967	0.877241	0.000331746	0.00112357	PTS sugar transporter subunit IIA
KM842_RS10510	43.8988	2.50253	1.62373	0.00791239	0.018376	hypothetical protein
KM842_RS08555	1257.15	2.50169	0.605157	3.09138e-06	1.75383e-05	malto-oligosyltrehalose trehalohydrolase
KM842_RS07050	37.5425	2.50154	0.785582	9.8072e-05	0.000379606	hypothetical protein
KM842_RS00350	152.959	2.49996	0.678677	1.39972e-05	6.6859e-05	hypothetical protein
KM842_RS13985	117.636	2.49554	0.623846	5.19023e-06	2.7743e-05	hypothetical protein
KM842_RS08490	390.848	2.49349	0.405256	9.23074e-11	1.38153e-09	hypothetical protein
KM842_RS12160	465.7	2.47954	0.292361	2.75812e-18	1.84442e-16	L-glyceraldehyde 3-phosphate reductase
KM842_RS00700	159.712	2.45122	0.55103	1.02978e-06	6.5254e-06	fructosamine kinase family protein
KM842_RS03355	314.791	2.44721	0.501233	1.1462e-07	9.19007e-07	mechanosensitive ion channel family protein
KM842_RS09345	167.457	2.44265	0.492535	6.99957e-08	5.86657e-07	gluconokinase
KM842_RS09555	147.951	2.42583	0.560718	1.35799e-06	8.30381e-06	GMC family oxidoreductase
KM842_RS11650	1112.22	2.42445	0.36784	5.80423e-12	1.10562e-10	maltose alpha-D-glucosyltransferase
KM842_RS11855	23.4417	2.41691	0.598321	7.66963e-06	3.9656e-05	ThuA domain-containing protein
KM842_RS14150	158.756	2.41138	0.357057	1.91427e-12	4.14934e-11	dihydropteroate synthase
KM842_RS08855	1071.26	2.4067	0.561831	1.76725e-06	1.04999e-05	hypothetical protein
KM842_RS11860	38.8244	2.40185	0.593348	5.93034e-06	3.14849e-05	Gfo/Idh/MocA family oxidoreductase
KM842_RS08760	2168.38	2.39965	0.529285	5.35171e-07	3.6575e-06	trypsin-like peptidase domain-containing protein
KM842_RS08275	241.268	2.39605	0.705609	7.48175e-05	0.000298037	carbohydrate ABC transporter permease
KM842_RS01390	49.8322	2.39141	0.467065	3.50841e-08	3.10618e-07	sugar ABC transporter permease
KM842_RS07850	1830.15	2.38804	0.353876	2.06724e-12	4.3901e-11	aldo/keto reductase
KM842_RS12915	846.519	2.38721	0.392227	1.51907e-10	2.1801e-09	DUF3618 domain-containing protein
KM842_RS05150	445.072	2.3778	0.566169	2.04753e-06	1.20288e-05	hypothetical protein
KM842_RS11385	446.53	2.37532	0.320868	2.01339e-14	6.95392e-13	NAD(P)-dependent alcohol dehydrogenase
KM842_RS02505	103.725	2.36272	0.578126	5.07624e-06	2.718e-05	HAMP domain-containing sensor histidine kinase
KM842_RS02815	131.321	2.34572	0.6587	3.38774e-05	0.00014646	NADP-dependent oxidoreductase
KM842_RS03870	185.561	2.34404	0.533798	1.31453e-06	8.10111e-06	LLM class flavin-dependent oxidoreductase
KM842_RS02495	102.952	2.33713	0.422553	4.28975e-09	4.66529e-08	acyl-CoA dehydrogenase
KM842_RS14295	274.313	2.33644	0.656916	3.03342e-05	0.000132417	DUF427 domain-containing protein
KM842_RS06210	477.974	2.33322	0.277143	5.5668e-18	3.64509e-16	long-chain fatty acid--CoA ligase
KM842_RS06575	356.703	2.32452	0.592012	9.09192e-06	4.56999e-05	glycoside hydrolase family 15 protein
KM842_RS04535	245.737	2.30951	0.368917	5.41555e-11	8.5533e-10	AarF/UbiB family protein
KM842_RS12115	73.5978	2.2889	0.35842	2.87705e-11	4.88788e-10	SMP-30/gluconolactonase/LRE family protein
KM842_RS13305	2811.08	2.28568	0.467633	1.16656e-07	9.32955e-07	hypothetical protein
KM842_RS00890	89.8129	2.28159	0.595183	1.30708e-05	6.32022e-05	SDR family NAD(P)-dependent oxidoreductase
KM842_RS04180	1426.9	2.27706	0.435535	2.04701e-08	1.92627e-07	NAD(P)/FAD-dependent oxidoreductase
KM842_RS07595	469.331	2.27626	0.332481	1.22101e-12	2.8012e-11	hypothetical protein
KM842_RS09135	1518.5	2.26572	0.365136	7.88936e-11	1.2155e-09	class II fructose-bisphosphate aldolase
KM842_RS02470	80.556	2.26222	0.809259	0.000412998	0.00137651	sugar ABC transporter permease
KM842_RS12055	63.1889	2.25997	0.578537	8.32399e-06	4.26791e-05	hypothetical protein
KM842_RS08255	638.906	2.25664	0.659114	5.5531e-05	0.000228447	GH92 family glycosyl hydrolase
KM842_RS11835	68.1375	2.24858	0.498435	9.63592e-07	6.19339e-06	LacI family transcriptional regulator
KM842_RS02730	333.772	2.24444	0.39878	2.0142e-09	2.31892e-08	Gfo/Idh/MocA family oxidoreductase
KM842_RS01905	43.8724	2.24314	0.38072	7.16585e-10	9.00891e-09	2'-5' RNA ligase family protein
KM842_RS08280	217.99	2.20768	0.625178	5.46852e-05	0.000225263	sugar ABC transporter permease
KM842_RS00975	25.7931	2.19202	0.491449	1.5768e-06	9.52754e-06	hypothetical protein
KM842_RS07855	364.147	2.18838	0.287353	4.74769e-15	1.79783e-13	FKBP-type peptidyl-prolyl cis-trans isomerase
KM842_RS13060	25.2024	2.1821	0.553042	1.35932e-05	6.52267e-05	lycopene cyclase family protein
KM842_RS05405	32.9259	2.17361	0.454436	4.24629e-07	3.01266e-06	glycosyltransferase family 9 protein
KM842_RS01435	658.949	2.16798	0.234889	4.02081e-21	3.71688e-19	ABC transporter substrate-binding protein
KM842_RS02065	240.774	2.1672	0.297113	5.04509e-14	1.65174e-12	aldo/keto reductase
KM842_RS10520	32.5799	2.16605	0.863978	0.0014286	0.00416908	LuxR C-terminal-related transcriptional regulator
KM842_RS09665	4.19835	2.16205	1.5409	0.0169139	0.0354639	antibiotic biosynthesis monooxygenase
KM842_RS10920	269.335	2.15696	0.550093	1.10852e-05	5.51279e-05	DedA family protein
KM842_RS01955	101.533	2.1557	0.868765	0.00119273	0.00355669	MSMEG_6728 family protein
KM842_RS14145	140.537	2.15362	0.367554	8.42451e-10	1.03836e-08	GTP cyclohydrolase I
KM842_RS05875	2653.72	2.14154	0.383733	3.36455e-09	3.72352e-08	thiolase family protein
KM842_RS12605	230.679	2.13543	0.326678	1.10078e-11	1.98837e-10	NAD(+)/NADH kinase
KM842_RS11295	981.058	2.12954	0.726856	0.000470925	0.00154824	sugar ABC transporter permease
KM842_RS00920	720.56	2.1279	0.581985	3.29074e-05	0.000142659	glycosyltransferase family 39 protein
KM842_RS09485	124.563	2.11707	0.538029	1.36438e-05	6.52703e-05	hypothetical protein
KM842_RS08485	23.7212	2.0998	0.52026	1.10173e-05	5.48769e-05	thioredoxin family protein
KM842_RS01910	111.927	2.0963	0.447138	4.27136e-07	3.02362e-06	FAD-binding protein
KM842_RS12825	248.216	2.0958	0.451051	5.39776e-07	3.68008e-06	NAD-dependent epimerase/dehydratase family protein
KM842_RS05620	9.94616	2.08992	0.834903	0.00224575	0.00616991	ABC transporter
KM842_RS07340	19.2401	2.08084	0.560859	4.40291e-05	0.000186249	SDR family oxidoreductase
KM842_RS15145	250.274	2.07732	0.449207	6.09842e-07	4.06949e-06	hypothetical protein
KM842_RS15430	1055.32	2.06353	0.463608	1.48171e-06	9.00777e-06	response regulator transcription factor
KM842_RS05195	429.003	2.0559	0.458659	9.87818e-07	6.29759e-06	dihydroxyacetone kinase subunit DhaK
KM842_RS07605	96.8266	2.05563	0.479006	3.52448e-06	1.97107e-05	oxidoreductase
KM842_RS05395	220.773	2.04985	0.305028	3.67858e-12	7.41139e-11	glycosyltransferase family 9 protein
KM842_RS09400	125.155	2.04739	0.511766	8.82549e-06	4.47395e-05	hypothetical protein
KM842_RS03360	205.059	2.04597	0.438683	5.88116e-07	3.94968e-06	hypothetical protein
KM842_RS05615	8.01979	2.04336	0.882648	0.00401342	0.0102222	zinc ABC transporter substrate-binding protein AztC
KM842_RS04175	146.196	2.03613	0.498178	6.20097e-06	3.27557e-05	Fe-S oxidoreductase
KM842_RS07110	302.365	2.03049	0.62177	0.000119693	0.000452701	amino acid permease
KM842_RS13860	214.31	2.01993	0.430003	5.43164e-07	3.68718e-06	ThuA domain-containing protein
KM842_RS10115	235.792	2.01764	0.289455	5.65714e-13	1.41134e-11	acetamidase/formamidase family protein
KM842_RS00790	26.4842	2.01351	0.56755	6.22481e-05	0.000252772	extracellular solute-binding protein
KM842_RS02805	821.828	2.00843	0.370524	8.40651e-09	8.52312e-08	PTS sugar transporter subunit IIA
KM842_RS05940	938.13	2.00235	0.357646	3.62975e-09	3.98994e-08	hypothetical protein
KM842_RS05780	257.92	2.00155	0.510092	1.3532e-05	6.50646e-05	hypothetical protein
KM842_RS13845	5171.3	2.00054	0.384001	3.18014e-08	2.84763e-07	NADP-dependent isocitrate dehydrogenase

## Sheet: Des50down
LocusTag	baseMean	log2FoldChange	lfcSE	pvalue	padj	Annotation
KM842_RS05745	125.493	-7.17453	1.49608	9.54909e-09	9.44311e-08	flagellar filament capping protein FliD
KM842_RS05595	7.37068	-5.77012	3.11066	0.00165185	0.00471123	flagellar motor protein MotB
KM842_RS06535	774.826	-5.08953	0.354807	5.1599e-48	5.40586e-45	cytochrome d ubiquinol oxidase subunit II
KM842_RS06530	396.705	-5.06216	0.374783	1.00605e-42	5.27002e-40	thiol reductant ABC exporter subunit CydD
KM842_RS06525	514.944	-4.75245	0.342228	3.4911e-45	2.1945e-42	thiol reductant ABC exporter subunit CydC
KM842_RS07215	74.5998	-4.62023	0.755396	5.83448e-11	9.12327e-10	ADP-ribosylglycohydrolase family protein
KM842_RS10230	2319.14	-4.576	0.639307	2.01014e-14	6.95392e-13	DEAD/DEAH box helicase
KM842_RS06005	1917.98	-4.45147	1.07184	7.04023e-07	4.63888e-06	hypothetical protein
KM842_RS06540	1663.66	-4.38175	0.387333	2.00419e-31	5.72653e-29	cytochrome ubiquinol oxidase subunit I
KM842_RS05800	627.989	-4.36539	0.763396	3.15841e-10	4.26047e-09	ammonium transporter
KM842_RS14260	2992.02	-4.28274	0.837273	2.9968e-09	3.35193e-08	DEAD/DEAH box helicase
KM842_RS06000	1372.78	-4.25674	0.891009	2.58285e-08	2.36529e-07	UDP-glucose/GDP-mannose dehydrogenase family protein
KM842_RS05740	27.5124	-3.7747	3.05032	0.0016312	0.00466502	flagellar export chaperone FliS
KM842_RS01920	98.6356	-3.74178	0.778587	9.04918e-08	7.38742e-07	acylphosphatase
KM842_RS05605	38.6856	-3.72927	1.07365	2.65486e-05	0.000117524	flagellar FlbD family protein
KM842_RS06010	1617.3	-3.70749	1.03128	4.53624e-06	2.46242e-05	glycosyltransferase family 2 protein
KM842_RS06260	987.345	-3.58428	0.181847	1.17035e-87	3.67841e-84	ketoacyl-ACP synthase III
KM842_RS05735	11.3496	-3.5451	2.29491	0.00515285	0.0126391	hypothetical protein
KM842_RS11995	299.8	-3.43096	0.565822	1.24918e-10	1.84328e-09	peptidoglycan DD-metalloendopeptidase family protein
KM842_RS01925	82.1984	-3.37207	0.763851	3.39832e-07	2.47243e-06	NUDIX hydrolase
KM842_RS05750	990.063	-3.17833	1.43507	0.000526469	0.00170763	flagellin
KM842_RS01930	142.242	-3.14049	0.778241	2.49749e-06	1.43766e-05	quinolinate synthase NadA
KM842_RS15320	390.991	-3.13785	0.224425	2.52816e-45	1.9865e-42	2-C-methyl-D-erythritol 2,4-cyclodiphosphate synthase
KM842_RS06255	1119.63	-3.13533	0.205868	1.63673e-53	2.57212e-50	ACP S-malonyltransferase
KM842_RS05375	607.18	-3.04815	0.335741	9.97989e-21	8.713e-19	MFS transporter
KM842_RS10800	2257.72	-3.01196	0.997491	0.000166233	0.00060823	S8 family serine peptidase
KM842_RS10815	112.46	-2.83545	0.432385	6.32408e-12	1.19021e-10	YhgE/Pip domain-containing protein
KM842_RS00415	77.6787	-2.77422	0.360926	1.86805e-15	7.5273e-14	MFS transporter
KM842_RS10655	132.157	-2.75157	0.739486	1.63295e-05	7.62609e-05	DUF4190 domain-containing protein
KM842_RS04865	442.481	-2.71759	0.31015	2.56211e-19	2.01318e-17	biotin transporter BioY
KM842_RS12460	22.4966	-2.71351	0.583656	5.97306e-07	4.00147e-06	hypothetical protein
KM842_RS02950	1613.76	-2.70121	0.238063	7.28518e-31	1.90811e-28	ATP-grasp domain-containing protein
KM842_RS00845	63.0016	-2.69409	0.472166	1.54961e-09	1.80386e-08	MFS transporter
KM842_RS14240	132.952	-2.66191	0.310422	1.17003e-18	8.17202e-17	PadR family transcriptional regulator
KM842_RS01600	31.5657	-2.64383	0.782968	9.76703e-05	0.000379073	type B 50S ribosomal protein L36
KM842_RS10810	45.644	-2.54006	0.523216	1.53619e-07	1.20736e-06	hypothetical protein
KM842_RS06310	7.37707	-2.47162	0.764154	0.000164055	0.000601662	tRNA-Asn	tRNA
KM842_RS05730	76.7537	-2.46275	1.21713	0.002016	0.00563726	flagellar basal body protein
KM842_RS04870	831.189	-2.38711	0.320789	1.30849e-14	4.72712e-13	ATP-binding cassette domain-containing protein
KM842_RS02420	1116.87	-2.36222	0.297401	2.69589e-16	1.43614e-14	preprotein translocase subunit SecE
KM842_RS15175	129.013	-2.34176	1.10508	0.00148916	0.00431484	phosphate ABC transporter ATP-binding protein PstB
KM842_RS10165	160.568	-2.34101	0.371008	3.79944e-11	6.18738e-10	1-acyl-sn-glycerol-3-phosphate acyltransferase
KM842_RS11530	1726.27	-2.33022	0.214537	2.56159e-28	5.03193e-26	thiamine pyrophosphate-dependent dehydrogenase E1 component subunit alpha
KM842_RS15870	7.18699	-2.32851	0.939732	0.00196	0.0055101	hypothetical protein
KM842_RS05765	96.9814	-2.31527	1.24136	0.00262938	0.00705131	flagellar hook-associated protein FlgK
KM842_RS01805	1080.59	-2.31008	0.585902	8.2284e-06	4.22579e-05	phospholipase
KM842_RS08155	1002.85	-2.30328	0.477194	1.90472e-07	1.45304e-06	copper resistance protein CopC
KM842_RS15315	1873.05	-2.29047	0.362187	3.52399e-11	5.7989e-10	CarD family transcriptional regulator
KM842_RS02755	64.113	-2.27921	0.771641	0.000299742	0.0010296	MHS family MFS transporter
KM842_RS07410	53.4525	-2.2368	0.501899	1.23676e-06	7.66692e-06	sugar ABC transporter ATP-binding protein
KM842_RS01935	63.4015	-2.2261	0.578708	1.24319e-05	6.02055e-05	FAD-dependent oxidoreductase
KM842_RS03795	206.836	-2.21898	0.226993	2.82848e-23	3.55597e-21	hypothetical protein
KM842_RS12275	778.33	-2.21758	0.495449	1.1973e-06	7.43696e-06	PepSY domain-containing protein
KM842_RS05315	411.091	-2.1979	0.363967	2.26122e-10	3.14469e-09	pyridoxal 5'-phosphate synthase glutaminase subunit PdxT
KM842_RS01295	167.098	-2.16307	0.695436	0.000203951	0.000729259	iron ABC transporter permease
KM842_RS14500	3267.31	-2.1614	0.3646	3.72162e-10	4.95637e-09	50S ribosomal protein L16
KM842_RS11525	1235.2	-2.15428	0.171214	6.36448e-37	2.85765e-34	alpha-ketoacid dehydrogenase subunit beta
KM842_RS08120	1626.36	-2.14615	0.258294	1.47311e-17	9.07838e-16	glycine betaine/L-proline transporter ProP
KM842_RS14495	7602.59	-2.13551	0.339149	4.07564e-11	6.60295e-10	30S ribosomal protein S3
KM842_RS13105	182.478	-2.11513	0.308457	1.00632e-12	2.36034e-11	LuxR family transcriptional regulator
KM842_RS02560	51.7363	-2.11228	0.554471	1.7055e-05	7.91785e-05	multidrug effflux MFS transporter
KM842_RS01610	6721.15	-2.10637	0.50644	4.47653e-06	2.43508e-05	glycerol-3-phosphate dehydrogenase/oxidase
KM842_RS01625	335.626	-2.10025	0.752882	0.000739018	0.00232041	alanine dehydrogenase
KM842_RS13330	2099.76	-2.09421	0.277068	7.39622e-15	2.76742e-13	DNA topoisomerase (ATP-hydrolyzing) subunit B
KM842_RS05760	52.2845	-2.0922	2.25029	0.00683299	0.0161962	flagellar export chaperone FlgN
KM842_RS14490	3236.81	-2.07337	0.356474	9.52687e-10	1.1561e-08	50S ribosomal protein L22
KM842_RS12060	740.147	-2.07276	0.412642	6.73968e-08	5.69431e-07	hypothetical protein
KM842_RS08150	3313.61	-2.06914	0.552648	2.70236e-05	0.000118957	YcnI family protein
KM842_RS08725	641.847	-2.02164	0.342044	5.16962e-10	6.65906e-09	ABC transporter permease

## Sheet: Des25up
LocusTag	baseMean	log2FoldChange	lfcSE	pvalue	padj	Annotation
KM842_RS11785	3364.94	9.15438	0.91812	2.03016e-25	1.994e-23	hypothetical protein
KM842_RS11780	2117.04	9.06607	1.29061	1.80457e-14	4.02252e-13	phage holin family protein
KM842_RS09415	1694.17	8.24586	1.04272	1.51892e-18	7.12532e-17	ABC transporter substrate-binding protein
KM842_RS11775	1382.75	8.15126	1.00081	1.88334e-18	8.70489e-17	DUF3618 domain-containing protein
KM842_RS09410	507.261	7.58278	1.09561	7.5925e-15	1.82162e-13	sugar ABC transporter permease
KM842_RS13215	1946.43	7.51261	0.630092	2.26249e-35	6.46455e-33	manganese catalase family protein
KM842_RS00745	572.931	7.22888	0.773914	2.73593e-23	2.2629e-21	DUF2382 domain-containing protein
KM842_RS09535	269.515	7.22352	1.08114	2.68924e-12	3.59671e-11	hypothetical protein
KM842_RS10510	43.8988	7.19772	1.55865	4.90351e-08	3.13884e-07	hypothetical protein
KM842_RS07590	109.807	7.18985	1.15573	2.83079e-11	3.24715e-10	endonuclease/exonuclease/phosphatase family protein
KM842_RS09540	33.1746	7.18477	1.58139	7.33397e-08	4.53753e-07	hypothetical protein
KM842_RS13220	1205.37	6.75016	0.58246	1.75061e-32	3.23658e-30	SDR family oxidoreductase
KM842_RS11975	613.286	6.61681	0.753946	4.19357e-20	2.58439e-18	NAD-dependent epimerase/dehydratase family protein
KM842_RS09545	863.285	6.58207	0.914135	1.46468e-14	3.33587e-13	Asp23/Gls24 family envelope stress response protein
KM842_RS07130	705.11	6.54101	0.757188	1.22072e-19	6.85128e-18	aldo/keto reductase
KM842_RS14920	1019.6	6.52738	1.67228	1.04904e-07	6.31634e-07	ester cyclase
KM842_RS09530	330.136	6.4583	1.18901	1.20236e-10	1.23095e-09	DUF6286 domain-containing protein
KM842_RS14910	114.826	6.41413	0.902027	1.69023e-13	3.14344e-12	oxygenase MpaB family protein
KM842_RS00740	133.03	6.41348	0.7139	8.96257e-20	5.21655e-18	hypothetical protein
KM842_RS09405	620.703	6.38985	1.09767	6.14209e-12	7.72183e-11	carbohydrate ABC transporter permease
KM842_RS12050	1769.78	6.2831	0.854947	5.79714e-16	1.68707e-14	SDR family oxidoreductase
KM842_RS12595	2973.38	6.23362	0.93228	2.42991e-14	5.23095e-13	SRPBCC family protein
KM842_RS12610	8624.55	6.20484	0.924299	1.20996e-14	2.79626e-13	sigma-70 family RNA polymerase sigma factor
KM842_RS09520	460.465	6.16723	0.96408	2.4227e-12	3.28213e-11	CsbD family protein
KM842_RS06170	453.765	6.155	0.843947	4.55706e-15	1.16856e-13	SDR family NAD(P)-dependent oxidoreductase
KM842_RS11770	181.193	6.09565	0.74068	9.60844e-18	3.8227e-16	HAD family hydrolase
KM842_RS15655	1319.08	6.03028	0.893644	2.72373e-14	5.78424e-13	alpha/beta hydrolase
KM842_RS15380	7.81607	5.97849	2.31995	1.02982e-05	4.11272e-05	tRNA-Thr
KM842_RS05440	766.98	5.96877	0.581626	1.89729e-26	2.06254e-24	aldehyde dehydrogenase
KM842_RS14225	226.733	5.92852	0.566852	4.77242e-27	5.55545e-25	hypothetical protein
KM842_RS09525	666.496	5.87264	0.892362	1.47936e-12	2.2247e-11	hypothetical protein
KM842_RS13795	3427.45	5.81069	0.825752	1.35358e-14	3.10533e-13	aldo/keto reductase
KM842_RS12280	558.493	5.75569	0.618373	1.34207e-22	1.08157e-20	VOC family protein
KM842_RS11980	1334.1	5.75052	0.707057	6.56024e-18	2.67777e-16	glutathione-dependent formaldehyde dehydrogenase
KM842_RS00470	37.2371	5.73574	1.12227	8.02559e-08	4.92665e-07	MFS transporter
KM842_RS05445	561.745	5.7261	0.736821	7.97875e-17	2.66779e-15	D-glycero-beta-D-manno-heptose 1-phosphate adenylyltransferase
KM842_RS01210	1073.5	5.70324	0.672919	1.2362e-18	5.97751e-17	hypothetical protein
KM842_RS01375	146.428	5.6532	0.809784	1.49118e-13	2.80646e-12	CsbD family protein
KM842_RS05415	527.771	5.54882	0.488047	1.34742e-31	2.22892e-29	glycosyltransferase
KM842_RS05410	603.162	5.54669	0.479692	1.2953e-32	2.54446e-30	glycosyltransferase
KM842_RS11630	2377.97	5.51415	0.979389	5.95882e-11	6.4139e-10	SDR family oxidoreductase
KM842_RS08260	729.035	5.47927	0.810167	8.95611e-14	1.74839e-12	glycosyl hydrolase family 18 protein
KM842_RS07585	58.384	5.47019	0.969859	1.66866e-09	1.38969e-08	hypothetical protein
KM842_RS05790	110.909	5.39197	1.19345	1.17514e-07	7.06206e-07	ChaB family protein
KM842_RS05365	104.115	5.38398	1.07206	6.29658e-09	4.68961e-08	hypothetical protein
KM842_RS11625	3512.86	5.36104	0.868434	1.56876e-12	2.32577e-11	DNA starvation/stationary phase protection protein
KM842_RS10515	157.409	5.3505	0.827014	1.113e-12	1.74038e-11	glutathione-independent formaldehyde dehydrogenase
KM842_RS11685	1174.75	5.33519	0.69472	1.007e-15	2.85136e-14	hypothetical protein
KM842_RS12235	758.092	5.32553	0.668273	3.6659e-17	1.33976e-15	SDR family oxidoreductase
KM842_RS09515	447.108	5.32132	0.897889	9.31565e-11	9.63127e-10	Asp23/Gls24 family envelope stress response protein
KM842_RS14915	478.793	5.30965	1.54098	1.58356e-06	7.54109e-06	hypothetical protein
KM842_RS13210	192.602	5.30809	0.531599	3.58021e-25	3.40988e-23	hypothetical protein
KM842_RS14990	210.691	5.26821	0.811566	8.75198e-13	1.42899e-11	extracellular solute-binding protein
KM842_RS15365	196.714	5.23611	0.777495	2.85709e-13	5.13133e-12	NAD(P)H-hydrate epimerase
KM842_RS10560	1053.91	5.23049	1.13536	5.93727e-09	4.44305e-08	hypothetical protein
KM842_RS05360	205.176	5.21151	0.716038	2.70154e-14	5.77615e-13	membrane protein insertase YidC
KM842_RS15355	351.078	5.18939	0.762742	1.98643e-13	3.65108e-12	DUF2090 domain-containing protein
KM842_RS05795	569.358	5.18506	1.3071	1.82663e-06	8.59445e-06	aldo/keto reductase
KM842_RS05450	202.693	5.17843	0.954867	5.35842e-10	4.8816e-09	glycosyltransferase
KM842_RS11020	4286.79	5.14406	0.697956	4.57312e-15	1.16856e-13	aldo/keto reductase
KM842_RS05420	308.594	5.12217	0.507914	1.17194e-25	1.1882e-23	SIS domain-containing protein
KM842_RS05050	441.612	5.10075	0.594017	1.38772e-19	7.65192e-18	glutathione-dependent formaldehyde dehydrogenase
KM842_RS12290	309.911	5.07346	0.575935	4.31811e-20	2.60997e-18	BLUF domain-containing protein
KM842_RS05425	767.572	5.06192	0.48048	2.07642e-27	2.51007e-25	PfkB family carbohydrate kinase
KM842_RS11675	92.7446	5.05691	0.620645	8.40028e-17	2.77917e-15	sodium:calcium antiporter
KM842_RS14095	240.967	5.03458	0.732962	1.54813e-13	2.8963e-12	APC family permease
KM842_RS14925	226.398	4.98761	0.62007	5.65429e-17	1.9746e-15	RecQ family ATP-dependent DNA helicase
KM842_RS00480	1140.13	4.9846	0.859054	4.88932e-11	5.31735e-10	NAD(P)H-binding protein
KM842_RS15575	871.424	4.96988	0.721585	9.96229e-14	1.92095e-12	aldo/keto reductase
KM842_RS09380	297.779	4.93617	0.76966	2.00122e-12	2.82055e-11	alcohol dehydrogenase catalytic domain-containing protein
KM842_RS04200	205.229	4.91853	0.729529	1.70134e-13	3.14548e-12	hypothetical protein
KM842_RS14165	2596.23	4.91168	0.894002	2.60627e-10	2.48228e-09	type 1 glutamine amidotransferase
KM842_RS09510	94.8214	4.90778	0.942575	2.63161e-09	2.10999e-08	MFS transporter permease
KM842_RS13705	557.349	4.90731	0.667549	6.44274e-15	1.56973e-13	DUF4126 family protein
KM842_RS15360	720.612	4.90237	0.856807	1.22712e-10	1.25222e-09	glycerol dehydrogenase
KM842_RS13230	387.474	4.85715	0.930691	1.54497e-09	1.30533e-08	SDR family oxidoreductase
KM842_RS11635	2175.08	4.82194	1.04692	2.92143e-08	1.92496e-07	NAD(P)/FAD-dependent oxidoreductase
KM842_RS12240	261.605	4.78656	0.534058	8.18103e-21	5.714e-19	hypothetical protein
KM842_RS02720	2.83965	4.75269	2.30541	0.000350011	0.00101297	tRNA-Thr
KM842_RS08285	1063.05	4.72642	0.566822	2.29727e-18	1.04194e-16	sugar ABC transporter substrate-binding protein
KM842_RS09550	75.9407	4.72319	0.832423	6.43129e-10	5.79185e-09	alpha/beta hydrolase
KM842_RS01430	921.877	4.68266	0.937778	5.31694e-09	4.01711e-08	cation-transporting ATPase
KM842_RS13700	80.5535	4.66357	0.593908	3.01255e-16	9.28278e-15	MarR family transcriptional regulator
KM842_RS01475	76.0451	4.6612	0.753094	3.06738e-11	3.48272e-10	UDP-N-acetylmuramyl-tripeptide synthetase
KM842_RS10570	354.185	4.65063	0.711099	1.68451e-12	2.46252e-11	ATP/GTP-binding protein
KM842_RS08270	331.414	4.65019	0.667803	2.73969e-13	4.94875e-12	glycosyl hydrolase
KM842_RS14170	271.743	4.62778	0.510122	9.30984e-21	6.22571e-19	molybdenum cofactor biosysynthesis protein
KM842_RS10790	567.872	4.61908	0.83152	2.12818e-10	2.06641e-09	Rv0909 family putative TA system antitoxin
KM842_RS10785	361.86	4.58434	0.899308	4.87231e-09	3.73504e-08	hypothetical protein
KM842_RS01175	1029.02	4.57463	0.932228	1.11081e-08	7.81049e-08	thiamine pyrophosphate-requiring protein
KM842_RS15515	133.868	4.57389	0.863671	2.31946e-09	1.87888e-08	hypothetical protein
KM842_RS02725	551.806	4.56719	0.556812	5.19348e-18	2.14778e-16	alpha,alpha-phosphotrehalase
KM842_RS01190	652.324	4.56064	0.68509	5.65284e-13	9.60372e-12	glucose-6-phosphate dehydrogenase
KM842_RS09060	480.015	4.55268	0.788187	2.13018e-10	2.06641e-09	SDR family oxidoreductase
KM842_RS00205	172.195	4.5264	0.780442	1.64337e-10	1.63611e-09	hypothetical protein
KM842_RS00245	68.4642	4.49097	0.698011	1.14704e-11	1.37601e-10	SDR family oxidoreductase
KM842_RS14110	389.52	4.48422	0.508981	6.19911e-20	3.67619e-18	SDR family oxidoreductase
KM842_RS07040	80.0443	4.47737	0.657219	5.24849e-13	9.0142e-12	ATP-dependent DNA ligase
KM842_RS09565	250.962	4.45702	0.666971	6.9764e-13	1.16632e-11	family 43 glycosylhydrolase
KM842_RS12230	505.683	4.45473	0.597807	4.70557e-15	1.19149e-13	glycogen debranching protein GlgX
KM842_RS00465	23.5053	4.40069	0.980377	6.03501e-07	3.15608e-06	hypothetical protein
KM842_RS14670	145.68	4.39308	0.695801	1.09909e-11	1.32862e-10	glutathione peroxidase
KM842_RS09500	108.849	4.38072	0.861551	6.99902e-09	5.12196e-08	hypothetical protein
KM842_RS15375	518.577	4.33284	0.582826	1.40872e-15	3.88386e-14	aldo/keto reductase
KM842_RS13810	736.698	4.33222	0.952047	4.76004e-08	3.05323e-07	aldo/keto reductase
KM842_RS09340	221.114	4.32718	0.765441	7.54984e-10	6.68427e-09	D-galactonate dehydratase family protein
KM842_RS12705	470.822	4.30924	0.582414	4.77834e-15	1.19149e-13	aldo/keto reductase family protein
KM842_RS12035	179.237	4.28507	0.83779	3.36268e-09	2.64223e-08	DUF2795 domain-containing protein
KM842_RS01820	18.4685	4.27385	1.07943	9.27298e-06	3.73175e-05	DUF1810 family protein
KM842_RS09335	43.8987	4.2657	0.722033	3.46263e-10	3.24867e-09	hypothetical protein
KM842_RS11830	58.0281	4.26215	0.783073	1.17416e-09	1.0185e-08	extracellular solute-binding protein
KM842_RS03480	123.57	4.19202	0.793538	1.52229e-09	1.28964e-08	sugar ABC transporter permease
KM842_RS12755	451.83	4.1836	0.599692	5.23498e-14	1.08247e-12	hypothetical protein
KM842_RS07345	168.471	4.15595	0.765368	1.70329e-09	1.4088e-08	NADP-dependent oxidoreductase
KM842_RS01540	751.389	4.13508	0.598726	1.28083e-13	2.42509e-12	NADP-dependent oxidoreductase
KM842_RS01070	277.801	4.12459	0.635766	2.94265e-12	3.91897e-11	MFS transporter
KM842_RS01180	193.618	4.11642	0.626572	2.98233e-12	3.95505e-11	sugar phosphate isomerase/epimerase
KM842_RS02675	1117.13	4.11632	0.527275	2.97375e-16	9.25396e-15	acetate--CoA ligase
KM842_RS05430	535.876	4.09322	0.352796	3.12221e-32	5.45173e-30	SDR family oxidoreductase
KM842_RS08540	217.929	4.08709	0.465155	1.09827e-19	6.2761e-18	hypothetical protein
KM842_RS01790	180.835	4.0815	0.630977	5.17157e-12	6.58067e-11	RNA polymerase sigma factor
KM842_RS10120	573.803	4.0812	0.852478	2.35028e-08	1.56503e-07	SDR family oxidoreductase
KM842_RS14770	283.941	4.07862	0.408517	8.88086e-25	7.97501e-23	SDR family oxidoreductase
KM842_RS13205	71.766	4.05991	0.646884	3.07254e-11	3.48272e-10	MarR family transcriptional regulator
KM842_RS13770	120.043	4.05087	0.50005	4.43265e-17	1.60136e-15	SDR family NAD(P)-dependent oxidoreductase
KM842_RS12295	231.4	4.04165	0.37132	2.30408e-29	3.29169e-27	hypothetical protein
KM842_RS15020	205.078	4.04094	0.476549	1.15432e-18	5.75877e-17	NAD(P)H-hydrate dehydratase
KM842_RS14820	185.347	4.03339	0.749073	2.26314e-09	1.84275e-08	hypothetical protein
KM842_RS08265	862.976	4.02407	0.62034	3.69266e-12	4.83585e-11	glycosyl hydrolase-related protein
KM842_RS00940	57.4729	4.00385	0.786904	2.90016e-08	1.91496e-07	ABC transporter permease
KM842_RS03485	85.9091	3.98353	0.822677	3.77141e-08	2.45415e-07	carbohydrate ABC transporter permease
KM842_RS06955	32.7127	3.97282	0.639314	1.15127e-10	1.1825e-09	N-acetyltransferase
KM842_RS11690	1498.67	3.95499	0.617319	7.86614e-12	9.81083e-11	phosphoketolase family protein
KM842_RS01870	286.896	3.93537	0.653311	3.80129e-11	4.23669e-10	pyridoxamine 5'-phosphate oxidase family protein
KM842_RS05055	176.768	3.93232	0.702023	4.23785e-10	3.92907e-09	hypothetical protein
KM842_RS13980	383.885	3.89806	0.53366	1.10639e-14	2.57583e-13	hypothetical protein
KM842_RS11825	13.6917	3.88495	1.06343	3.25255e-05	0.000118046	sugar ABC transporter permease
KM842_RS05250	965.669	3.86596	0.667915	2.49466e-10	2.39046e-09	DUF2867 domain-containing protein
KM842_RS15530	85.8	3.86404	0.572742	1.08302e-12	1.71051e-11	PrsW family glutamic-type intramembrane protease
KM842_RS12745	378.358	3.86006	0.549434	7.02483e-14	1.41266e-12	SDR family oxidoreductase
KM842_RS09575	90.444	3.85513	0.58789	3.39785e-12	4.46839e-11	DUF427 domain-containing protein
KM842_RS11720	611.858	3.85277	0.549422	1.02667e-13	1.96757e-12	ATP-dependent DNA ligase
KM842_RS15015	236.621	3.82819	0.571511	8.48228e-13	1.3958e-11	phosphoglycerate mutase family protein
KM842_RS11350	593.342	3.79075	0.732819	7.00608e-09	5.12196e-08	DUF6177 family protein
KM842_RS13675	5.9616	3.76392	1.47318	0.000580958	0.00160452	PTS sugar transporter subunit IIB
KM842_RS12800	91.5737	3.74869	0.575216	2.33615e-12	3.20633e-11	adenylyl cyclase
KM842_RS15520	259.625	3.74073	0.677162	1.62679e-09	1.36346e-08	GlsB/YeaQ/YmgE family stress response membrane protein
KM842_RS06990	362.827	3.73728	0.568109	2.23199e-12	3.07682e-11	NADPH:quinone reductase
KM842_RS11670	226.063	3.7346	0.441637	1.22824e-18	5.97751e-17	glycoside hydrolase family 15 protein
KM842_RS13970	102.26	3.73155	0.527634	2.23522e-13	4.08447e-12	phosphatase PAP2 family protein
KM842_RS13960	81.474	3.72907	0.603858	8.38745e-11	8.70025e-10	multidrug transporter
KM842_RS06835	766.12	3.71968	0.513581	6.77198e-15	1.63726e-13	long-chain fatty acid--CoA ligase
KM842_RS13235	100.056	3.71308	0.574423	6.53212e-12	8.17946e-11	SDR family oxidoreductase
KM842_RS00115	262.052	3.71233	0.309924	3.31473e-34	8.01399e-32	NAD(P)-dependent oxidoreductase
KM842_RS05435	86.2375	3.70533	0.718355	1.41407e-08	9.72522e-08	glycosyltransferase family 9 protein
KM842_RS03825	2786.07	3.70103	0.394683	4.29082e-22	3.28928e-20	DUF3416 domain-containing protein
KM842_RS11195	64.8428	3.66694	0.63148	3.11346e-10	2.94747e-09	DUF3140 domain-containing protein
KM842_RS12535	319.705	3.6647	0.697636	5.22167e-09	3.95462e-08	SGNH/GDSL hydrolase family protein
KM842_RS14815	1189.62	3.66084	0.553318	1.72889e-12	2.5041e-11	glycerol-3-phosphate dehydrogenase/oxidase
KM842_RS01185	265.904	3.63693	0.433926	3.85729e-18	1.6383e-16	Gfo/Idh/MocA family oxidoreductase
KM842_RS07055	246.057	3.6265	0.690921	5.97176e-09	4.45826e-08	non-homologous end-joining DNA ligase
KM842_RS10025	75.9492	3.6175	0.419081	1.36215e-18	6.48672e-17	methyltransferase domain-containing protein
KM842_RS01825	143.431	3.59072	0.532377	1.17005e-12	1.81157e-11	DUF2071 domain-containing protein
KM842_RS10020	85.2828	3.589	0.503996	6.49341e-14	1.31951e-12	DUF2064 domain-containing protein
KM842_RS12285	55.2313	3.58236	0.705233	3.11727e-08	2.04117e-07	Dabb family protein
KM842_RS10520	32.5799	3.55362	0.862937	1.63228e-06	7.74965e-06	LuxR C-terminal-related transcriptional regulator
KM842_RS12855	1121.62	3.5367	0.474126	4.81449e-15	1.19149e-13	hypothetical protein
KM842_RS11835	68.1375	3.53415	0.492075	5.13375e-14	1.06857e-12	LacI family transcriptional regulator
KM842_RS09350	2183.24	3.52287	0.98102	6.46098e-06	2.67921e-05	NADP-dependent phosphogluconate dehydrogenase
KM842_RS10375	2.64214	3.51341	2.48571	0.0044345	0.0101883	ATP-binding cassette domain-containing protein
KM842_RS01855	319.637	3.50899	0.747263	6.90855e-08	4.31682e-07	SDR family oxidoreductase
KM842_RS11735	552.704	3.49821	0.643307	2.38572e-09	1.92759e-08	Ku protein
KM842_RS01350	129.418	3.49058	1.05506	1.135e-05	4.50419e-05	sugar ABC transporter substrate-binding protein
KM842_RS03280	5289.55	3.48963	1.43318	0.000136877	0.000430203	ribosome-associated translation inhibitor RaiA
KM842_RS08545	906.323	3.47148	0.522869	1.48757e-12	2.22639e-11	glycogen debranching protein GlgX
KM842_RS14930	2101.43	3.46551	0.305561	7.17409e-31	1.12741e-28	ADP-forming succinate--CoA ligase subunit beta
KM842_RS10110	9.15591	3.46033	1.37307	0.00145603	0.00367279	hypothetical protein
KM842_RS14230	147.61	3.4584	0.506712	9.18635e-13	1.48065e-11	Fpg/Nei family DNA glycosylase
KM842_RS08600	835.332	3.45799	0.638723	2.83863e-09	2.26442e-08	hypothetical protein
KM842_RS11645	284.366	3.44763	0.424196	2.74489e-17	1.0521e-15	SMP-30/gluconolactonase/LRE family protein
KM842_RS02585	487.025	3.44193	0.551473	1.8615e-11	2.19127e-10	NAD(P)H-binding protein
KM842_RS10505	88.2594	3.43957	0.693668	3.25376e-08	2.12169e-07	glutathione-dependent formaldehyde dehydrogenase
KM842_RS06915	174.707	3.42761	0.471905	1.55947e-14	3.52619e-13	phosphotransferase
KM842_RS01400	125.163	3.42059	0.887558	2.02416e-06	9.41113e-06	sugar ABC transporter substrate-binding protein
KM842_RS00350	152.959	3.40221	0.667255	1.14805e-08	8.03635e-08	hypothetical protein
KM842_RS00750	200.668	3.39913	0.582757	3.45297e-10	3.24867e-09	acyltransferase
KM842_RS09075	344.217	3.38883	0.657583	1.31475e-08	9.12199e-08	isocitrate lyase/PEP mutase family protein
KM842_RS01465	121.389	3.37975	0.56918	1.64495e-10	1.63611e-09	cryptochrome/photolyase family protein
KM842_RS02500	62.185	3.37922	0.604481	1.49029e-09	1.26594e-08	response regulator transcription factor
KM842_RS11860	38.8244	3.37765	0.586891	6.10374e-10	5.52854e-09	Gfo/Idh/MocA family oxidoreductase
KM842_RS15680	536.66	3.37736	0.563467	1.33718e-10	1.35572e-09	phosphotransferase
KM842_RS08275	241.268	3.37689	0.69405	9.92101e-08	5.99649e-07	carbohydrate ABC transporter permease
KM842_RS06950	55.9336	3.35844	0.727369	1.82467e-07	1.06203e-06	VOC family protein
KM842_RS01385	326.345	3.34794	0.505388	2.20117e-12	3.04769e-11	alpha-amylase family protein
KM842_RS12245	554.768	3.34527	0.638364	8.00499e-09	5.75736e-08	BCCT family transporter
KM842_RS15025	31.0318	3.32614	0.632014	1.82894e-08	1.24155e-07	ABC transporter substrate-binding protein
KM842_RS12850	271.664	3.32249	0.368178	1.29625e-20	8.48774e-19	recombinase family protein
KM842_RS15005	269.466	3.30608	0.770261	5.32532e-07	2.81302e-06	glycosyl hydrolase-related protein
KM842_RS13930	521.504	3.30339	0.622779	5.19632e-09	3.94493e-08	NAD(P)/FAD-dependent oxidoreductase
KM842_RS08280	217.99	3.27554	0.615812	1.01732e-08	7.18524e-08	sugar ABC transporter permease
KM842_RS01830	180.463	3.2597	0.429787	2.51635e-15	6.70245e-14	hypothetical protein
KM842_RS09665	4.19835	3.24711	1.56091	0.00292126	0.00698214	antibiotic biosynthesis monooxygenase
KM842_RS10360	81.972	3.23808	0.38294	3.8253e-18	1.6383e-16	SDR family oxidoreductase
KM842_RS00160	100.325	3.23132	0.4792	1.83141e-12	2.59285e-11	hypothetical protein
KM842_RS11725	167.741	3.20631	0.652628	5.77495e-08	3.65205e-07	SDR family oxidoreductase
KM842_RS14280	117.911	3.19906	0.830541	5.36211e-06	2.27745e-05	hypothetical protein
KM842_RS00495	19.1599	3.19744	0.782293	4.44742e-06	1.91745e-05	hypothetical protein
KM842_RS11855	23.4417	3.18711	0.592734	7.92423e-09	5.71235e-08	ThuA domain-containing protein
KM842_RS07810	669.869	3.17305	0.725397	4.70918e-07	2.5129e-06	YbhB/YbcL family Raf kinase inhibitor-like protein
KM842_RS10855	550.535	3.16588	0.498771	1.22934e-11	1.46913e-10	aldo/keto reductase
KM842_RS01865	135.495	3.16002	0.57414	2.62433e-09	2.10953e-08	hypothetical protein
KM842_RS05635	155.601	3.1464	0.86872	1.0179e-05	4.07031e-05	DUF475 domain-containing protein
KM842_RS09345	167.457	3.13959	0.491428	9.38127e-12	1.15629e-10	gluconokinase
KM842_RS12920	1605.81	3.11528	0.40243	7.92974e-16	2.28653e-14	phage holin family protein
KM842_RS10290	316.356	3.11201	0.502857	6.30842e-11	6.76702e-10	DUF3072 domain-containing protein
KM842_RS11300	2135.08	3.07798	0.782248	6.33169e-06	2.64634e-05	sugar ABC transporter substrate-binding protein
KM842_RS12750	78.2183	3.07464	0.589281	1.08269e-08	7.62979e-08	hypothetical protein
KM842_RS08255	638.906	3.07221	0.65077	1.39801e-07	8.35351e-07	GH92 family glycosyl hydrolase
KM842_RS14935	1080.32	3.0685	0.391531	4.27949e-16	1.26891e-14	succinate--CoA ligase subunit alpha
KM842_RS11210	458.309	3.06349	0.467871	5.10203e-12	6.51857e-11	YihY/virulence factor BrkB family protein
KM842_RS08435	146.429	3.054	0.496046	3.60676e-11	4.04858e-10	single-stranded DNA-binding protein
KM842_RS00935	161.176	3.05049	0.506906	1.2915e-10	1.31365e-09	molybdate ABC transporter substrate-binding protein
KM842_RS12805	15.8566	3.04797	0.721713	3.56199e-06	1.57129e-05	DUF2382 domain-containing protein
KM842_RS10495	240.192	3.04383	0.307807	5.46212e-24	4.76874e-22	organic hydroperoxide resistance protein
KM842_RS02490	79.9276	3.02118	0.474909	2.39295e-11	2.77529e-10	PIG-L family deacetylase
KM842_RS15570	106.397	3.01584	0.476403	2.17135e-11	2.52762e-10	hypothetical protein
KM842_RS11175	459.047	3.01431	0.840323	1.1644e-05	4.60341e-05	sugar ABC transporter permease
KM842_RS13720	219.934	3.00935	0.317371	2.38851e-22	1.87677e-20	aldo/keto reductase
KM842_RS01345	33.5629	3.00546	0.772148	4.12025e-06	1.79362e-05	carbohydrate ABC transporter permease
KM842_RS03865	437.088	3.00506	0.675844	5.26306e-07	2.78482e-06	hypothetical protein
KM842_RS06985	97.8542	2.99486	0.745444	4.04582e-06	1.76611e-05	helix-turn-helix transcriptional regulator
KM842_RS01425	231.378	2.98908	0.265611	1.62762e-30	2.436e-28	FAD-binding protein
KM842_RS12570	17.0334	2.97863	0.611161	1.86998e-07	1.08238e-06	hypothetical protein
KM842_RS05150	445.072	2.96951	0.563624	6.65194e-09	4.91507e-08	hypothetical protein
KM842_RS03355	314.791	2.96921	0.49921	2.23141e-10	2.15133e-09	mechanosensitive ion channel family protein
KM842_RS14995	61.8583	2.96605	0.724206	2.73421e-06	1.24365e-05	sugar ABC transporter permease
KM842_RS10575	62.7659	2.96456	0.572484	1.7211e-08	1.17087e-07	hypothetical protein
KM842_RS11015	60.8001	2.9608	0.690876	1.04719e-06	5.24932e-06	pilus assembly protein CpaE
KM842_RS00700	159.712	2.95336	0.550616	6.985e-09	5.12196e-08	fructosamine kinase family protein
KM842_RS00920	720.56	2.9454	0.582978	2.88269e-08	1.90743e-07	glycosyltransferase family 39 protein
KM842_RS08550	1255.42	2.92201	0.646449	3.04951e-07	1.70242e-06	malto-oligosyltrehalose synthase
KM842_RS11215	149.569	2.90177	0.477805	1.38989e-10	1.40013e-09	hypothetical protein
KM842_RS02495	102.952	2.89833	0.420841	5.53483e-13	9.45433e-12	acyl-CoA dehydrogenase
KM842_RS10015	108.566	2.89655	0.468866	6.60195e-11	7.05779e-10	glycosyltransferase family 2 protein
KM842_RS05875	2653.72	2.88962	0.384486	3.75841e-15	9.84391e-14	thiolase family protein
KM842_RS10050	170.75	2.87518	0.677053	9.30657e-07	4.7331e-06	GNAT family N-acetyltransferase
KM842_RS07140	96.0568	2.87254	0.558088	1.51976e-08	1.04293e-07	SDR family oxidoreductase
KM842_RS01650	397.36	2.86038	0.673313	1.23313e-06	6.03086e-06	Rv0909 family putative TA system antitoxin
KM842_RS01030	224.138	2.85877	0.501655	9.75102e-10	8.56074e-09	AI-2E family transporter
KM842_RS08910	595.71	2.85109	0.267597	1.14341e-27	1.4375e-25	citrate synthase
KM842_RS02465	219.154	2.84273	0.761348	1.40178e-05	5.44598e-05	sugar ABC transporter substrate-binding protein
KM842_RS10150	218.077	2.82812	0.784003	1.92914e-05	7.34053e-05	NAD(P)-dependent oxidoreductase
KM842_RS10915	136.769	2.82604	0.829612	2.83399e-05	0.000103935	HVA1 family protein
KM842_RS04190	1357.51	2.80052	0.576072	6.78075e-08	4.2454e-07	PspA/IM30 family protein
KM842_RS11345	41.7517	2.80015	0.606031	3.6e-07	1.96779e-06	hypothetical protein
KM842_RS11235	192.233	2.79861	0.474161	4.04347e-10	3.75995e-09	MBL fold metallo-hydrolase
KM842_RS13750	197.336	2.7648	0.828141	4.32161e-05	0.000152274	PQQ-dependent sugar dehydrogenase
KM842_RS12115	73.5978	2.75169	0.35748	1.72261e-15	4.70798e-14	SMP-30/gluconolactonase/LRE family protein
KM842_RS11170	465.259	2.74576	0.881895	9.21192e-05	0.000299411	extracellular solute-binding protein
KM842_RS05390	265.75	2.74539	0.598262	3.19862e-07	1.76994e-06	PRC-barrel domain-containing protein
KM842_RS03635	100.732	2.74079	0.500463	3.17548e-09	2.50767e-08	hypothetical protein
KM842_RS10770	338.899	2.73868	0.501146	2.22779e-09	1.81869e-08	hypothetical protein
KM842_RS12925	1010.53	2.73174	0.289656	4.45168e-22	3.33134e-20	hypothetical protein
KM842_RS00240	68.0661	2.73152	0.931083	0.000166883	0.00051524	hypothetical protein
KM842_RS07595	469.331	2.72365	0.331711	2.8885e-17	1.0938e-15	hypothetical protein
KM842_RS09580	28.0332	2.7227	0.731923	1.95996e-05	7.44878e-05	hypothetical protein
KM842_RS00945	73.2963	2.71636	0.634888	2.03687e-06	9.45624e-06	ATP-binding cassette domain-containing protein
KM842_RS01325	69.1416	2.7129	0.641768	1.46228e-06	7.01669e-06	extracellular solute-binding protein
KM842_RS03820	3129.13	2.71141	0.535252	2.96754e-08	1.95125e-07	1,4-alpha-glucan branching protein GlgB
KM842_RS12710	407.806	2.6905	0.788782	2.62709e-05	9.71404e-05	SDR family oxidoreductase
KM842_RS00500	5.90721	2.68631	1.13576	0.00265079	0.00639894	hypothetical protein
KM842_RS14155	58.4213	2.68537	0.464609	1.06038e-09	9.23203e-09	pyrimidine reductase family protein
KM842_RS02730	333.772	2.65197	0.398519	2.17095e-12	3.03258e-11	Gfo/Idh/MocA family oxidoreductase
KM842_RS11850	26.9257	2.63118	0.501365	1.5935e-08	1.08878e-07	Gfo/Idh/MocA family oxidoreductase
KM842_RS13550	43.194	2.62602	0.812738	8.80659e-05	0.000288625	hypothetical protein
KM842_RS11180	356.001	2.62425	0.766249	3.08088e-05	0.000112334	carbohydrate ABC transporter permease
KM842_RS14060	140.643	2.6241	0.373077	2.35427e-13	4.27716e-12	LuxR C-terminal-related transcriptional regulator
KM842_RS01075	36.7047	2.62396	0.79471	8.84408e-05	0.00028925	GntR family transcriptional regulator
KM842_RS11820	14.4435	2.62042	0.804296	0.000206278	0.000624598	carbohydrate ABC transporter permease
KM842_RS00505	41.6782	2.61524	0.778571	7.02704e-05	0.000236467	TetR/AcrR family transcriptional regulator
KM842_RS01955	101.533	2.59843	0.877581	0.000173883	0.00053475	MSMEG_6728 family protein
KM842_RS01340	31.1613	2.58698	0.582053	1.04656e-06	5.24932e-06	sugar ABC transporter permease
KM842_RS11815	26.7133	2.55888	0.729135	4.04959e-05	0.000143818	alpha-xylosidase
KM842_RS13990	332.617	2.54598	0.448938	1.66837e-09	1.38969e-08	aldo/keto reductase
KM842_RS01705	52.4372	2.54541	0.737446	4.17482e-05	0.000147598	SGNH/GDSL hydrolase family protein
KM842_RS13985	117.636	2.54259	0.621075	3.89073e-06	1.70078e-05	hypothetical protein
KM842_RS04535	245.737	2.52885	0.369066	8.77491e-13	1.42899e-11	AarF/UbiB family protein
KM842_RS03645	19.452	2.51987	1.22061	0.00171551	0.00427585	lipoyl(octanoyl) transferase LipB
KM842_RS05125	451.019	2.51634	0.831214	0.000126663	0.0003997	RNA polymerase-binding protein RbpA
KM842_RS00890	89.8129	2.50972	0.593884	2.15864e-06	9.99207e-06	SDR family NAD(P)-dependent oxidoreductase
KM842_RS05880	1879.22	2.50463	0.508439	5.86179e-08	3.69952e-07	3-hydroxyacyl-CoA dehydrogenase NAD-binding domain-containing protein
KM842_RS11740	74.6941	2.50443	0.64451	9.20436e-06	3.70888e-05	hypothetical protein
KM842_RS12915	846.519	2.50317	0.391713	2.15424e-11	2.51702e-10	DUF3618 domain-containing protein
KM842_RS01905	43.8724	2.4906	0.380288	1.02188e-11	1.24937e-10	2'-5' RNA ligase family protein
KM842_RS07850	1830.15	2.48247	0.353261	3.21834e-13	5.68271e-12	aldo/keto reductase
KM842_RS15000	57.1126	2.46415	0.700123	3.53725e-05	0.000127204	carbohydrate ABC transporter permease
KM842_RS13860	214.31	2.4609	0.430482	1.67134e-09	1.38969e-08	ThuA domain-containing protein
KM842_RS00520	463.696	2.45088	0.508316	1.7561e-07	1.02783e-06	ATP-binding cassette domain-containing protein
KM842_RS01910	111.927	2.44636	0.445635	5.33699e-09	4.02258e-08	FAD-binding protein
KM842_RS06575	356.703	2.4443	0.594755	3.46908e-06	1.54219e-05	glycoside hydrolase family 15 protein
KM842_RS14115	242.65	2.44094	0.294644	1.5784e-17	6.12457e-16	winged helix-turn-helix domain-containing protein
KM842_RS13845	5171.3	2.44057	0.385192	2.44436e-11	2.82449e-10	NADP-dependent isocitrate dehydrogenase
KM842_RS08380	325.805	2.44011	0.45927	1.29649e-08	9.01522e-08	disulfide bond formation protein DsbA
KM842_RS07855	364.147	2.44003	0.287852	2.57022e-18	1.13778e-16	FKBP-type peptidyl-prolyl cis-trans isomerase
KM842_RS00490	75.3956	2.43503	0.604776	6.44524e-06	2.67921e-05	hypothetical protein
KM842_RS11650	1112.22	2.43366	0.367596	4.95314e-12	6.38022e-11	maltose alpha-D-glucosyltransferase
KM842_RS01545	298.724	2.43283	0.569178	1.21801e-06	5.97224e-06	ABC transporter permease
KM842_RS08555	1257.15	2.41939	0.602965	6.07676e-06	2.56022e-05	malto-oligosyltrehalose trehalohydrolase
KM842_RS07110	302.365	2.41811	0.61766	7.66465e-06	3.13264e-05	amino acid permease
KM842_RS14150	158.756	2.4173	0.357797	1.8163e-12	2.5895e-11	dihydropteroate synthase
KM842_RS14860	74.9017	2.41126	0.424944	2.28952e-09	1.85942e-08	glycerophosphodiester phosphodiesterase
KM842_RS12055	63.1889	2.40794	0.574523	2.51174e-06	1.14577e-05	hypothetical protein
KM842_RS14080	185.074	2.40566	0.343267	3.69149e-13	6.44575e-12	HAMP domain-containing histidine kinase
KM842_RS13670	16.3931	2.37803	0.869626	0.000621888	0.00170558	PTS sugar transporter subunit IIA
KM842_RS13855	412.009	2.37525	0.496024	2.52403e-07	1.42937e-06	Gfo/Idh/MocA family oxidoreductase
KM842_RS00140	341.643	2.37113	0.367113	1.32818e-11	1.57527e-10	DUF6458 family protein
KM842_RS03870	185.561	2.35512	0.53303	1.18639e-06	5.85373e-06	LLM class flavin-dependent oxidoreductase
KM842_RS10295	74.2076	2.35373	0.636914	2.48755e-05	9.26346e-05	DoxX family protein
KM842_RS12605	230.679	2.34613	0.326228	1.05203e-13	2.00395e-12	NAD(+)/NADH kinase
KM842_RS08855	1071.26	2.33855	0.559481	3.25715e-06	1.45209e-05	hypothetical protein
KM842_RS02860	439.173	2.33493	0.2683	4.54928e-19	2.38306e-17	mannose-1-phosphate guanylyltransferase
KM842_RS06155	66.5315	2.31404	0.489161	3.40661e-07	1.87767e-06	glycosyltransferase
KM842_RS06910	177.17	2.31132	0.336868	1.08111e-12	1.71051e-11	J domain-containing protein
KM842_RS04180	1426.9	2.30562	0.435034	1.41032e-08	9.72071e-08	NAD(P)/FAD-dependent oxidoreductase
KM842_RS08760	2168.38	2.30375	0.528646	1.35997e-06	6.58611e-06	trypsin-like peptidase domain-containing protein
KM842_RS10920	269.335	2.29334	0.549469	3.55779e-06	1.57129e-05	DedA family protein
KM842_RS11680	341.304	2.28432	0.330544	8.3027e-13	1.37344e-11	DUF1992 domain-containing protein
KM842_RS00340	92.5337	2.27326	0.513424	1.07315e-06	5.34536e-06	hypothetical protein
KM842_RS12160	465.7	2.26968	0.292574	1.30514e-15	3.63014e-14	L-glyceraldehyde 3-phosphate reductase
KM842_RS13665	14.9258	2.2656	0.640838	9.5803e-05	0.000310102	GntR family transcriptional regulator
KM842_RS03490	16.4036	2.26377	0.829798	0.000721223	0.00195078	hypothetical protein
KM842_RS13305	2811.08	2.26315	0.467774	1.6751e-07	9.87775e-07	hypothetical protein
KM842_RS08490	390.848	2.25653	0.405704	3.81711e-09	2.9696e-08	hypothetical protein
KM842_RS02460	108.149	2.24648	0.794371	0.000529128	0.0014809	Gfo/Idh/MocA family oxidoreductase
KM842_RS00695	34.0461	2.2453	0.683256	8.80088e-05	0.000288625	extracellular solute-binding protein
KM842_RS09400	125.155	2.24186	0.512389	1.41109e-06	6.78145e-06	hypothetical protein
KM842_RS03475	431.504	2.23989	0.749158	0.00020095	0.000610229	ABC transporter substrate-binding protein
KM842_RS03500	361.023	2.22981	0.542216	5.1067e-06	2.18076e-05	MBL fold metallo-hydrolase
KM842_RS00760	164.922	2.2276	0.390558	1.85701e-09	1.5279e-08	alpha/beta hydrolase
KM842_RS14295	274.313	2.22708	0.651797	6.49614e-05	0.00022049	DUF427 domain-containing protein
KM842_RS06210	477.974	2.22623	0.27766	1.65876e-16	5.31988e-15	long-chain fatty acid--CoA ligase
KM842_RS11610	1122.1	2.22116	0.440631	6.38189e-08	4.00365e-07	glycoside hydrolase family 13 protein
KM842_RS00825	265.573	2.21923	0.500355	1.19579e-06	5.89087e-06	DUF255 domain-containing protein
KM842_RS02815	131.321	2.21644	0.657592	7.98167e-05	0.000264345	NADP-dependent oxidoreductase
KM842_RS12130	108.385	2.21353	0.500108	1.3692e-06	6.62061e-06	Na(+)/H(+) antiporter subunit C
KM842_RS12955	146.395	2.21182	0.457144	1.64422e-07	9.7322e-07	DUF4232 domain-containing protein
KM842_RS02530	155.542	2.20938	0.32187	1.14547e-12	1.78228e-11	ABC transporter ATP-binding protein/permease
KM842_RS07605	96.8266	2.20491	0.482268	7.40226e-07	3.80774e-06	oxidoreductase
KM842_RS02065	240.774	2.19958	0.297433	2.36188e-14	5.11957e-13	aldo/keto reductase
KM842_RS05405	32.9259	2.19603	0.457118	3.74482e-07	2.04217e-06	glycosyltransferase family 9 protein
KM842_RS15145	250.274	2.19512	0.44819	1.50209e-07	8.94142e-07	hypothetical protein
KM842_RS02505	103.725	2.19075	0.576101	2.05958e-05	7.78971e-05	HAMP domain-containing sensor histidine kinase
KM842_RS05245	86.7525	2.18794	0.419572	3.18269e-08	2.07967e-07	hypothetical protein
KM842_RS15060	63.0779	2.17635	0.560855	1.25505e-05	4.93694e-05	GH92 family glycosyl hydrolase
KM842_RS05670	62.5859	2.1753	0.485321	1.2338e-06	6.03086e-06	hypothetical protein
KM842_RS08535	173.794	2.17313	0.321186	2.1976e-12	3.04769e-11	ECF transporter S component
KM842_RS15430	1055.32	2.17155	0.465387	4.52256e-07	2.41741e-06	response regulator transcription factor
KM842_RS05165	13.4836	2.17062	0.740042	0.000586643	0.0016188	hypothetical protein
KM842_RS14235	2089.53	2.1656	0.341314	3.83979e-11	4.26447e-10	ATP-dependent helicase
KM842_RS15580	115.856	2.15464	0.347468	8.23018e-11	8.56538e-10	DUF6264 family protein
KM842_RS03675	427.363	2.15421	0.28479	8.87638e-15	2.11352e-13	FAD-dependent oxidoreductase
KM842_RS02805	821.828	2.14981	0.370386	8.32153e-10	7.34679e-09	PTS sugar transporter subunit IIA
KM842_RS06980	294.5	2.14364	0.626883	7.91646e-05	0.00026274	NAD(P)H-binding protein
KM842_RS11385	446.53	2.13336	0.322043	5.63327e-12	7.1106e-11	NAD(P)-dependent alcohol dehydrogenase
KM842_RS05355	29.1921	2.12831	0.559388	2.68883e-05	9.91665e-05	DUF6412 domain-containing protein
KM842_RS01365	70.7857	2.12544	0.446179	3.10535e-07	1.7244e-06	biopolymer transporter Tol
KM842_RS09595	39.2033	2.1246	0.567752	2.79036e-05	0.000102455	GAF and ANTAR domain-containing protein
KM842_RS09555	147.951	2.11959	0.563891	1.84159e-05	7.02442e-05	GMC family oxidoreductase
KM842_RS13840	72.8723	2.11952	0.483809	1.92681e-06	8.99844e-06	hypothetical protein
KM842_RS12105	2397.72	2.11783	0.505165	4.20022e-06	1.82591e-05	LysM peptidoglycan-binding domain-containing protein
KM842_RS01390	49.8322	2.11147	0.468138	1.03879e-06	5.22387e-06	sugar ABC transporter permease
KM842_RS09135	1518.5	2.10626	0.364435	1.31867e-09	1.12625e-08	class II fructose-bisphosphate aldolase
KM842_RS04195	743.528	2.10404	0.497286	3.035e-06	1.36466e-05	TPM domain-containing protein
KM842_RS13050	97.0582	2.09928	0.300833	4.23349e-13	7.3513e-12	response regulator transcription factor
KM842_RS13830	290.256	2.09502	0.47435	1.21098e-06	5.95004e-06	hemolysin family protein
KM842_RS03955	3499.27	2.09248	0.255683	5.3751e-17	1.8982e-15	multifunctional oxoglutarate decarboxylase/oxoglutarate dehydrogenase thiamine pyrophosphate-binding subunit/dihydrolipoyllysine-residue succinyltransferase subunit
KM842_RS01395	65.3105	2.08862	0.694867	0.000324372	0.000944858	sugar ABC transporter ATP-binding protein
KM842_RS05940	938.13	2.07658	0.358378	1.01628e-09	8.87266e-09	hypothetical protein
KM842_RS05890	5983.86	2.07626	0.367973	3.16661e-09	2.50697e-08	aconitate hydratase
KM842_RS04175	146.196	2.07533	0.498097	4.36519e-06	1.88978e-05	Fe-S oxidoreductase
KM842_RS00975	25.7931	2.05955	0.497386	6.88157e-06	2.83842e-05	hypothetical protein
KM842_RS14145	140.537	2.0461	0.368486	5.55985e-09	4.18053e-08	GTP cyclohydrolase I
KM842_RS12825	248.216	2.04535	0.450555	9.75465e-07	4.93701e-06	NAD-dependent epimerase/dehydratase family protein
KM842_RS14065	2091.87	2.04032	0.377084	1.01576e-08	7.18524e-08	6-phospho-3-hexuloisomerase
KM842_RS00685	22.2531	2.03525	0.740732	0.000754855	0.00202952	carbohydrate ABC transporter permease
KM842_RS01330	91.1905	2.0343	0.695344	0.000400564	0.00114141	alpha-L-arabinofuranosidase
KM842_RS04455	171.646	2.03354	0.537849	1.99109e-05	7.54885e-05	hypothetical protein
KM842_RS02990	94.1911	2.03072	0.303953	5.04502e-12	6.47204e-11	biotin--[acetyl-CoA-carboxylase] ligase
KM842_RS10105	29.3787	2.02255	0.525052	2.11669e-05	7.97693e-05	inorganic phosphate transporter family protein
KM842_RS06165	166.516	2.02168	0.35797	3.19469e-09	2.51652e-08	NAD(P)/FAD-dependent oxidoreductase
KM842_RS09505	133.56	2.01648	0.664963	0.000322188	0.000940238	GlsB/YeaQ/YmgE family stress response membrane protein
KM842_RS01270	122.17	2.01428	0.445153	9.58909e-07	4.86105e-06	class A beta-lactamase
KM842_RS01275	130.821	2.00826	0.409565	1.68205e-07	9.90017e-07	alpha/beta hydrolase

## Sheet: Des25down
LocusTag	baseMean	log2FoldChange	lfcSE	pvalue	padj	Annotation
KM842_RS06540	1663.66	-6.17551	0.395527	9.58517e-57	7.53155e-54	cytochrome ubiquinol oxidase subunit I
KM842_RS01610	6721.15	-5.91992	0.508893	2.00068e-33	4.49153e-31	glycerol-3-phosphate dehydrogenase/oxidase
KM842_RS06535	774.826	-5.73486	0.366061	2.7512e-57	2.88234e-54	cytochrome d ubiquinol oxidase subunit II
KM842_RS06525	514.944	-5.29268	0.356857	4.06278e-51	2.55386e-48	thiol reductant ABC exporter subunit CydC
KM842_RS07215	74.5998	-5.2654	0.802173	1.66367e-12	2.44342e-11	ADP-ribosylglycohydrolase family protein
KM842_RS05800	627.989	-5.1731	0.765398	3.41941e-13	6.00402e-12	ammonium transporter
KM842_RS10230	2319.14	-5.05072	0.642288	6.33741e-17	2.174e-15	DEAD/DEAH box helicase
KM842_RS06530	396.705	-5.04952	0.381048	2.06372e-41	8.10786e-39	thiol reductant ABC exporter subunit CydD
KM842_RS06010	1617.3	-4.84633	0.983313	1.7104e-08	1.16612e-07	glycosyltransferase family 2 protein
KM842_RS05605	38.6856	-4.71907	1.31841	1.10143e-05	4.37649e-05	flagellar FlbD family protein
KM842_RS01600	31.5657	-4.66533	0.966668	3.89285e-07	2.10952e-06	type B 50S ribosomal protein L36
KM842_RS06005	1917.98	-4.64076	1.10154	2.56619e-07	1.44803e-06	hypothetical protein
KM842_RS06000	1372.78	-4.3423	0.902332	1.37494e-08	9.50002e-08	UDP-glucose/GDP-mannose dehydrogenase family protein
KM842_RS05745	125.493	-4.27493	1.19847	6.92472e-06	2.85248e-05	flagellar filament capping protein FliD
KM842_RS06255	1119.63	-4.13963	0.212786	1.93558e-85	3.04177e-82	ACP S-malonyltransferase
KM842_RS10800	2257.72	-3.82847	0.990339	5.19555e-06	2.21217e-05	S8 family serine peptidase
KM842_RS06260	987.345	-3.82591	0.18578	1.38234e-95	4.34468e-92	ketoacyl-ACP synthase III
KM842_RS07275	62.3331	-3.8077	1.03601	1.04435e-05	4.16017e-05	AAA family ATPase
KM842_RS14260	2992.02	-3.58769	0.810572	4.18286e-07	2.25115e-06	DEAD/DEAH box helicase
KM842_RS02950	1613.76	-3.50474	0.239409	2.35446e-49	1.23334e-46	ATP-grasp domain-containing protein
KM842_RS00125	657.922	-3.43711	0.555188	4.33283e-11	4.76157e-10	glycoside hydrolase family 3 C-terminal domain-containing protein
KM842_RS04865	442.481	-3.41564	0.315692	2.557e-28	3.4942e-26	biotin transporter BioY
KM842_RS01930	142.242	-3.34041	0.784317	7.79396e-07	4.00268e-06	quinolinate synthase NadA
KM842_RS10655	132.157	-3.28992	0.759361	9.56483e-07	4.85659e-06	DUF4190 domain-containing protein
KM842_RS05750	990.063	-3.28666	1.43738	0.000389867	0.00111452	flagellin
KM842_RS14240	132.952	-3.27641	0.326482	6.97635e-25	6.44902e-23	PadR family transcriptional regulator
KM842_RS00845	63.0016	-3.25658	0.521165	3.01405e-11	3.44479e-10	MFS transporter
KM842_RS15175	129.013	-3.24118	1.0636	7.62498e-05	0.000254139	phosphate ABC transporter ATP-binding protein PstB
KM842_RS12275	778.33	-3.21357	0.501175	1.02955e-11	1.24937e-10	PepSY domain-containing protein
KM842_RS01920	98.6356	-3.20484	0.762878	2.05942e-06	9.54685e-06	acylphosphatase
KM842_RS05740	27.5124	-3.18134	3.32821	0.00239301	0.0058214	flagellar export chaperone FliS
KM842_RS09260	12.3779	-3.14831	0.883895	5.02035e-05	0.000174546	tRNA-Leu
KM842_RS01925	82.1984	-2.99922	0.767999	3.87824e-06	1.70037e-05	NUDIX hydrolase
KM842_RS05375	607.18	-2.89277	0.335613	6.7424e-19	3.41796e-17	MFS transporter
KM842_RS01935	63.4015	-2.87078	0.596929	9.83083e-08	5.96492e-07	FAD-dependent oxidoreductase
KM842_RS01215	26.3748	-2.81358	0.617982	6.47322e-07	3.36286e-06	manganese efflux pump MntP family protein
KM842_RS14500	3267.31	-2.81122	0.366939	9.09821e-16	2.59961e-14	50S ribosomal protein L16
KM842_RS03515	63.3021	-2.79666	0.473473	4.71081e-10	4.31664e-09	CrcB family protein
KM842_RS08155	1002.85	-2.78007	0.477894	6.57107e-10	5.90082e-09	copper resistance protein CopC
KM842_RS15320	390.991	-2.7695	0.222808	2.12507e-36	6.67909e-34	2-C-methyl-D-erythritol 2,4-cyclodiphosphate synthase
KM842_RS14490	3236.81	-2.72735	0.35764	2.15684e-15	5.79396e-14	50S ribosomal protein L22
KM842_RS14495	7602.59	-2.72621	0.340066	7.68068e-17	2.59574e-15	30S ribosomal protein S3
KM842_RS08120	1626.36	-2.70854	0.259828	1.90307e-26	2.06254e-24	glycine betaine/L-proline transporter ProP
KM842_RS02420	1116.87	-2.70841	0.29909	1.63554e-20	1.04908e-18	preprotein translocase subunit SecE
KM842_RS13200	57.3892	-2.66273	0.423285	4.25799e-11	4.71228e-10	TetR/AcrR family transcriptional regulator
KM842_RS11995	299.8	-2.64615	0.560058	2.05818e-07	1.18261e-06	peptidoglycan DD-metalloendopeptidase family protein
KM842_RS01915	177.635	-2.6389	0.530063	7.0547e-08	4.39939e-07	multidrug efflux MFS transporter
KM842_RS09130	1209.06	-2.62762	0.255393	1.02868e-25	1.07771e-23	class II fructose-bisphosphatase
KM842_RS11530	1726.27	-2.6168	0.215725	7.48689e-35	1.96094e-32	thiamine pyrophosphate-dependent dehydrogenase E1 component subunit alpha
KM842_RS08150	3313.61	-2.58731	0.551834	3.09114e-07	1.71955e-06	YcnI family protein
KM842_RS01805	1080.59	-2.56202	0.589245	1.10704e-06	5.49673e-06	phospholipase
KM842_RS10815	112.46	-2.56193	0.432242	3.76363e-10	3.52056e-09	YhgE/Pip domain-containing protein
KM842_RS14510	5339.59	-2.55866	0.413285	3.63162e-11	4.06198e-10	30S ribosomal protein S17
KM842_RS14480	7574.7	-2.5445	0.319271	1.90751e-16	5.99531e-15	50S ribosomal protein L2
KM842_RS14515	3117.39	-2.52253	0.423064	1.51253e-10	1.51398e-09	50S ribosomal protein L14
KM842_RS02945	77.8466	-2.48335	0.532804	3.3072e-07	1.82681e-06	hypothetical protein
KM842_RS05315	411.091	-2.47576	0.367818	1.55081e-12	2.31005e-11	pyridoxal 5'-phosphate synthase glutaminase subunit PdxT
KM842_RS15315	1873.05	-2.44859	0.363861	1.77278e-12	2.54643e-11	CarD family transcriptional regulator
KM842_RS13315	15.8551	-2.44763	0.591646	6.32322e-06	2.64632e-05	tRNA-Ile
KM842_RS04870	831.189	-2.44157	0.32159	4.10946e-15	1.06744e-13	ATP-binding cassette domain-containing protein
KM842_RS15835	19.3849	-2.42922	1.14882	0.00403932	0.00939701	C40 family peptidase
KM842_RS15910	4275.01	-2.42044	0.38251	2.14071e-11	2.51054e-10	50S ribosomal protein L29
KM842_RS13330	2099.76	-2.41372	0.277978	5.20577e-19	2.68225e-17	DNA topoisomerase (ATP-hydrolyzing) subunit B
KM842_RS10580	2264.58	-2.41284	0.325475	1.70912e-14	3.83698e-13	hypothetical protein
KM842_RS13440	2084.05	-2.4009	0.263599	7.71118e-21	5.50824e-19	30S ribosomal protein S18
KM842_RS14525	5130.14	-2.38704	0.468508	2.13032e-08	1.43411e-07	50S ribosomal protein L5
KM842_RS14475	2460.04	-2.37898	0.38428	7.96009e-11	8.36741e-10	50S ribosomal protein L23
KM842_RS01615	240.316	-2.37092	0.330021	8.6106e-14	1.70208e-12	MarR family transcriptional regulator
KM842_RS12460	22.4966	-2.36738	0.589049	7.29973e-06	2.99518e-05	hypothetical protein
KM842_RS12465	17.7867	-2.36705	0.667896	5.70938e-05	0.00019633	hypothetical protein
KM842_RS14410	112.898	-2.3636	0.506955	3.83687e-07	2.08638e-06	hypothetical protein
KM842_RS14545	7004.5	-2.36026	0.396313	1.92693e-10	1.89261e-09	30S ribosomal protein S5
KM842_RS14530	6416.83	-2.34707	0.375534	3.47946e-11	3.91969e-10	30S ribosomal protein S8
KM842_RS14520	2639.9	-2.34083	0.427501	3.38951e-09	2.65666e-08	50S ribosomal protein L24
KM842_RS10940	412.494	-2.3405	0.811786	0.000367053	0.00105549	hexose kinase
KM842_RS07935	1281.35	-2.31301	0.335454	6.52834e-13	1.10315e-11	DEAD/DEAH box helicase
KM842_RS14485	3448.85	-2.30389	0.422258	5.745e-09	4.30944e-08	30S ribosomal protein S19
KM842_RS13430	3992.68	-2.30349	0.292671	4.41722e-16	1.29751e-14	30S ribosomal protein S6
KM842_RS05995	2922.28	-2.30176	0.488259	3.00792e-07	1.68219e-06	type I glutamate--ammonia ligase
KM842_RS04430	1406.77	-2.29237	0.366632	5.25547e-11	5.67627e-10	transcription termination factor NusA
KM842_RS06270	1367.51	-2.28974	0.281812	4.9001e-17	1.75012e-15	beta-ketoacyl-[acyl-carrier-protein] synthase family protein
KM842_RS11520	1098.43	-2.28509	0.16845	8.35384e-43	3.75087e-40	2-oxo acid dehydrogenase subunit E2
KM842_RS08940	2792.73	-2.27046	0.268586	4.22369e-18	1.77001e-16	translational GTPase TypA
KM842_RS11525	1235.2	-2.266	0.172215	4.11304e-40	1.43636e-37	alpha-ketoacid dehydrogenase subunit beta
KM842_RS07410	53.4525	-2.25355	0.506896	1.26654e-06	6.18127e-06	sugar ABC transporter ATP-binding protein
KM842_RS03795	206.836	-2.25263	0.229786	1.76869e-23	1.50243e-21	hypothetical protein
KM842_RS03300	538.579	-2.2508	0.320504	3.1135e-13	5.52865e-12	WhiB family transcriptional regulator
KM842_RS14535	5917.42	-2.24058	0.395677	1.3093e-09	1.12129e-08	50S ribosomal protein L6
KM842_RS10795	67.7168	-2.23155	0.887848	0.00118244	0.0030338	hypothetical protein
KM842_RS13435	5056.13	-2.22288	0.325786	1.30256e-12	1.97775e-11	single-stranded DNA-binding protein
KM842_RS13185	364.079	-2.20566	0.665603	0.000111519	0.000354761	MFS transporter
KM842_RS10165	160.568	-2.20198	0.373553	4.96585e-10	4.53712e-09	1-acyl-sn-glycerol-3-phosphate acyltransferase
KM842_RS02435	4845.85	-2.20032	0.353776	7.12845e-11	7.56916e-10	50S ribosomal protein L1
KM842_RS02965	673.588	-2.19388	0.322522	1.70847e-12	2.48598e-11	response regulator transcription factor
KM842_RS14465	7419.66	-2.19379	0.359702	1.77737e-10	1.75669e-09	50S ribosomal protein L3
KM842_RS10935	992.567	-2.18648	0.834894	0.000872974	0.00229603	fructose-specific PTS transporter subunit EIIC
KM842_RS01625	335.626	-2.1732	0.756332	0.000528232	0.00147971	alanine dehydrogenase
KM842_RS07115	212.632	-2.119	0.580966	2.73494e-05	0.000100655	M15 family metallopeptidase
KM842_RS04270	291.478	-2.09484	0.503326	4.54433e-06	1.95121e-05	peptide chain release factor N(5)-glutamine methyltransferase
KM842_RS15790	89.6813	-2.08532	1.29739	0.00778997	0.0169439	signal peptidase I
KM842_RS13175	48.9678	-2.08312	0.635431	0.000156848	0.000488092	hypothetical protein
KM842_RS05755	112.327	-2.07529	2.02822	0.0108546	0.0226684	sigma-70 family RNA polymerase sigma factor
KM842_RS14605	5059.84	-2.07124	0.333462	8.11132e-11	8.46973e-10	50S ribosomal protein L17
KM842_RS13445	3970.83	-2.07097	0.28616	8.04881e-14	1.6011e-12	50S ribosomal protein L9
KM842_RS07405	25.0621	-2.06821	0.651239	0.00025933	0.000770392	LacI family transcriptional regulator
KM842_RS11455	1894.6	-2.05456	0.297496	9.86873e-13	1.57449e-11	30S ribosomal protein S14
KM842_RS00415	77.6787	-2.05079	0.34359	3.99901e-10	3.72964e-09	MFS transporter
KM842_RS03685	589.644	-2.04826	0.339543	2.94501e-10	2.79643e-09	RNA-binding protein
KM842_RS07805	3339.02	-2.04559	0.549004	2.07467e-05	7.83738e-05	TetR/AcrR family transcriptional regulator
KM842_RS04795	842.46	-2.03999	0.253364	1.47636e-16	4.7837e-15	RNA polymerase-binding protein RbpA
KM842_RS05515	179.403	-2.03998	0.428658	3.48472e-07	1.9081e-06	DUF3375 family protein
KM842_RS14380	22.3801	-2.03811	1.5655	0.0186762	0.0366184	hypothetical protein
KM842_RS02390	37.5733	-2.03468	0.6234	0.00020954	0.000633076	hypothetical protein
KM842_RS14540	5672.72	-2.02971	0.402637	5.03167e-08	3.20781e-07	50S ribosomal protein L18
KM842_RS02365	5.61383	-2.02593	0.793312	0.00271666	0.00654791	tRNA-Tyr
KM842_RS14470	8478.37	-2.01672	0.388328	3.95149e-08	2.56073e-07	50S ribosomal protein L4
KM842_RS03690	1971.68	-2.01189	0.483288	4.31096e-06	1.86887e-05	ribosome maturation factor RimM
KM842_RS14460	5304	-2.00899	0.382956	2.9949e-08	1.96513e-07	30S ribosomal protein S10
KM842_RS14655	2467.32	-2.00117	0.2913	1.247e-12	1.91186e-11	30S ribosomal protein S9

## Sheet: Des0up
LocusTag	baseMean	log2FoldChange	lfcSE	pvalue	padj	Annotation
KM842_RS11785	3364.94	9.74187	0.923718	1.8608e-28	1.62458e-26	hypothetical protein
KM842_RS11780	2117.04	9.71617	1.30365	2.92482e-16	5.81817e-15	phage holin family protein
KM842_RS11775	1382.75	8.71406	1.01043	9.53799e-21	3.4858e-19	DUF3618 domain-containing protein
KM842_RS09415	1694.17	8.61953	1.05742	4.39325e-20	1.45347e-18	ABC transporter substrate-binding protein
KM842_RS13215	1946.43	8.24975	0.6317	3.98468e-42	1.56548e-39	manganese catalase family protein
KM842_RS09410	507.261	7.97566	1.10507	3.69082e-16	7.20513e-15	sugar ABC transporter permease
KM842_RS10510	43.8988	7.94096	1.56144	2.92022e-09	1.75829e-08	hypothetical protein
KM842_RS13220	1205.37	7.92917	0.582809	7.1506e-44	3.74572e-41	SDR family oxidoreductase
KM842_RS00745	572.931	7.78587	0.775515	1.20385e-26	8.22544e-25	DUF2382 domain-containing protein
KM842_RS07590	109.807	7.61175	1.17165	2.28604e-12	2.28096e-11	endonuclease/exonuclease/phosphatase family protein
KM842_RS11975	613.286	7.26769	0.755017	9.58844e-24	5.02275e-22	NAD-dependent epimerase/dehydratase family protein
KM842_RS06170	453.765	7.2552	0.856255	5.56662e-20	1.79e-18	SDR family NAD(P)-dependent oxidoreductase
KM842_RS00740	133.03	7.25403	0.713196	1.14883e-24	6.22549e-23	hypothetical protein
KM842_RS07130	705.11	7.21406	0.763938	2.12818e-23	1.04514e-21	aldo/keto reductase
KM842_RS12050	1769.78	7.10695	0.863826	9.42793e-20	2.9051e-18	SDR family oxidoreductase
KM842_RS14910	114.826	7.05869	0.903391	6.97812e-16	1.30379e-14	oxygenase MpaB family protein
KM842_RS11770	181.193	7.0519	0.741977	5.86016e-23	2.74903e-21	HAD family hydrolase
KM842_RS12595	2973.38	6.84549	0.940732	8.48143e-17	1.83842e-15	SRPBCC family protein
KM842_RS14920	1019.6	6.83224	1.6823	3.2524e-08	1.60981e-07	ester cyclase
KM842_RS15380	7.81607	6.77071	2.36854	9.12506e-07	3.54513e-06	tRNA-Thr
KM842_RS00470	37.2371	6.75054	1.1221	5.38356e-10	3.64667e-09	MFS transporter
KM842_RS09535	269.515	6.72164	1.10841	5.49906e-11	4.42034e-10	hypothetical protein
KM842_RS09405	620.703	6.70718	1.10465	6.46523e-13	7.00697e-12	carbohydrate ABC transporter permease
KM842_RS13795	3427.45	6.59568	0.831869	3.99332e-18	1.02041e-16	aldo/keto reductase
KM842_RS05440	766.98	6.55461	0.586659	1.86375e-31	2.34311e-29	aldehyde dehydrogenase
KM842_RS05445	561.745	6.45583	0.745773	9.12196e-21	3.37298e-19	D-glycero-beta-D-manno-heptose 1-phosphate adenylyltransferase
KM842_RS11980	1334.1	6.45188	0.717074	6.25887e-22	2.522e-20	glutathione-dependent formaldehyde dehydrogenase
KM842_RS14225	226.733	6.35676	0.562515	9.56576e-31	1.11352e-28	hypothetical protein
KM842_RS15655	1319.08	6.32659	0.900398	1.72628e-15	2.98115e-14	alpha/beta hydrolase
KM842_RS12290	309.911	6.30246	0.578724	9.17907e-30	9.01557e-28	BLUF domain-containing protein
KM842_RS09540	33.1746	6.2885	1.60121	1.86158e-06	6.94885e-06	hypothetical protein
KM842_RS05410	603.162	6.28209	0.480561	4.08023e-41	1.28242e-38	glycosyltransferase
KM842_RS12280	558.493	6.17863	0.621723	1.06915e-25	6.85783e-24	VOC family protein
KM842_RS12610	8624.55	6.17024	0.92212	1.67571e-14	2.36177e-13	sigma-70 family RNA polymerase sigma factor
KM842_RS11630	2377.97	6.09492	0.990729	7.13768e-13	7.65656e-12	SDR family oxidoreductase
KM842_RS07585	58.384	6.02878	0.97302	4.39627e-11	3.61714e-10	hypothetical protein
KM842_RS10515	157.409	5.96041	0.824184	3.2832e-15	5.29185e-14	glutathione-independent formaldehyde dehydrogenase
KM842_RS05415	527.771	5.95365	0.490058	4.87317e-36	9.00963e-34	glycosyltransferase
KM842_RS11020	4286.79	5.94319	0.711915	2.32063e-19	6.88089e-18	aldo/keto reductase
KM842_RS14925	226.398	5.93353	0.619915	4.7332e-23	2.25401e-21	RecQ family ATP-dependent DNA helicase
KM842_RS11625	3512.86	5.89682	0.880595	1.10576e-14	1.60898e-13	DNA starvation/stationary phase protection protein
KM842_RS13210	192.602	5.88263	0.532937	1.96082e-30	2.12513e-28	hypothetical protein
KM842_RS14110	389.52	5.85539	0.51114	2.3358e-32	3.67071e-30	SDR family oxidoreductase
KM842_RS14095	240.967	5.8295	0.73514	2.24737e-17	5.27125e-16	APC family permease
KM842_RS12235	758.092	5.80518	0.674228	5.63394e-20	1.79e-18	SDR family oxidoreductase
KM842_RS05450	202.693	5.80357	0.953852	5.95676e-12	5.6906e-11	glycosyltransferase
KM842_RS08260	729.035	5.75512	0.83537	5.27674e-15	8.21029e-14	glycosyl hydrolase family 18 protein
KM842_RS15360	720.612	5.73686	0.859772	9.64028e-14	1.2267e-12	glycerol dehydrogenase
KM842_RS11675	92.7446	5.73198	0.616343	5.5047e-21	2.05968e-19	sodium:calcium antiporter
KM842_RS01210	1073.5	5.71956	0.689824	9.15223e-19	2.59148e-17	hypothetical protein
KM842_RS15365	196.714	5.71915	0.776073	2.19945e-15	3.65761e-14	NAD(P)H-hydrate epimerase
KM842_RS15355	351.078	5.6955	0.76588	1.02999e-15	1.82896e-14	DUF2090 domain-containing protein
KM842_RS14915	478.793	5.66943	1.54185	4.16564e-07	1.70477e-06	hypothetical protein
KM842_RS05365	104.115	5.66543	1.08004	1.17921e-09	7.54837e-09	hypothetical protein
KM842_RS09545	863.285	5.64799	0.930856	2.33227e-11	1.97725e-10	Asp23/Gls24 family envelope stress response protein
KM842_RS09520	460.465	5.64773	0.971588	9.87266e-11	7.54982e-10	CsbD family protein
KM842_RS01475	76.0451	5.63814	0.745467	1.97567e-15	3.35448e-14	UDP-N-acetylmuramyl-tripeptide synthetase
KM842_RS01375	146.428	5.63528	0.813485	1.75199e-13	2.12606e-12	CsbD family protein
KM842_RS05790	110.909	5.61469	1.18978	4.23395e-08	2.04413e-07	ChaB family protein
KM842_RS14165	2596.23	5.60955	0.898942	9.48027e-13	9.99882e-12	type 1 glutamine amidotransferase
KM842_RS13230	387.474	5.59657	0.925978	6.89297e-12	6.50588e-11	SDR family oxidoreductase
KM842_RS05420	308.594	5.57574	0.508788	5.35872e-30	5.43305e-28	SIS domain-containing protein
KM842_RS05050	441.612	5.56198	0.598665	7.78926e-23	3.54806e-21	glutathione-dependent formaldehyde dehydrogenase
KM842_RS09530	330.136	5.55638	1.19669	1.62057e-08	8.46153e-08	DUF6286 domain-containing protein
KM842_RS05360	205.176	5.53857	0.713887	7.49734e-16	1.37802e-14	membrane protein insertase YidC
KM842_RS05795	569.358	5.53539	1.30556	4.55896e-07	1.85606e-06	aldo/keto reductase
KM842_RS05425	767.572	5.49705	0.482012	6.66636e-32	9.10972e-30	PfkB family carbohydrate kinase
KM842_RS02725	551.806	5.4618	0.563309	8.86405e-25	4.88767e-23	alpha,alpha-phosphotrehalase
KM842_RS14170	271.743	5.44792	0.50889	6.7473e-28	5.43763e-26	molybdenum cofactor biosysynthesis protein
KM842_RS09550	75.9407	5.41094	0.828745	2.38445e-12	2.37162e-11	alpha/beta hydrolase
KM842_RS15575	871.424	5.40719	0.725045	7.96878e-16	1.44774e-14	aldo/keto reductase
KM842_RS11685	1174.75	5.40567	0.715463	4.05242e-16	7.86219e-15	hypothetical protein
KM842_RS11635	2175.08	5.40118	1.05603	8.52094e-10	5.57944e-09	NAD(P)/FAD-dependent oxidoreductase
KM842_RS08270	331.414	5.37028	0.671867	5.35923e-17	1.17791e-15	glycosyl hydrolase
KM842_RS08285	1063.05	5.35011	0.573832	6.35308e-23	2.93643e-21	sugar ABC transporter substrate-binding protein
KM842_RS14990	210.691	5.22598	0.818763	1.24417e-12	1.29408e-11	extracellular solute-binding protein
KM842_RS01190	652.324	5.21191	0.689181	2.94584e-16	5.82313e-15	glucose-6-phosphate dehydrogenase
KM842_RS10785	361.86	5.20539	0.896167	5.30595e-11	4.28705e-10	hypothetical protein
KM842_RS09380	297.779	5.17653	0.772325	1.91219e-13	2.30269e-12	alcohol dehydrogenase catalytic domain-containing protein
KM842_RS01175	1029.02	5.1741	0.935264	1.76726e-10	1.29336e-09	thiamine pyrophosphate-requiring protein
KM842_RS00480	1140.13	5.16252	0.865366	1.0951e-11	9.89055e-11	NAD(P)H-binding protein
KM842_RS10570	354.185	5.14683	0.71149	8.3676e-15	1.24642e-13	ATP/GTP-binding protein
KM842_RS09340	221.114	5.14392	0.777324	4.89711e-13	5.40057e-12	D-galactonate dehydratase family protein
KM842_RS07040	80.0443	5.13696	0.656426	1.89852e-16	3.87471e-15	ATP-dependent DNA ligase
KM842_RS09525	666.496	5.09558	0.908626	4.56942e-10	3.15642e-09	hypothetical protein
KM842_RS01820	18.4685	5.09389	1.07082	2.3519e-07	1.01122e-06	DUF1810 family protein
KM842_RS13705	557.349	5.09315	0.674516	6.79329e-16	1.29382e-14	DUF4126 family protein
KM842_RS10790	567.872	5.07034	0.822711	4.83138e-12	4.71584e-11	Rv0909 family putative TA system antitoxin
KM842_RS10560	1053.91	5.05327	1.13301	1.63358e-08	8.50054e-08	hypothetical protein
KM842_RS13700	80.5535	5.00911	0.592499	1.9663e-18	5.28212e-17	MarR family transcriptional regulator
KM842_RS13810	736.698	5.00814	0.953733	5.33983e-10	3.62486e-09	aldo/keto reductase
KM842_RS13205	71.766	4.97661	0.646772	6.87459e-16	1.29382e-14	MarR family transcriptional regulator
KM842_RS12295	231.4	4.94975	0.369909	4.07957e-43	1.83173e-40	hypothetical protein
KM842_RS12240	261.605	4.94487	0.535267	5.68829e-22	2.32186e-20	hypothetical protein
KM842_RS00465	23.5053	4.93056	0.970488	3.56135e-08	1.75444e-07	hypothetical protein
KM842_RS12285	55.2313	4.92674	0.707667	9.19338e-14	1.18909e-12	Dabb family protein
KM842_RS12035	179.237	4.85685	0.83343	3.57513e-11	2.96481e-10	DUF2795 domain-containing protein
KM842_RS04200	205.229	4.85437	0.725967	3.38089e-13	3.87815e-12	hypothetical protein
KM842_RS09335	43.8987	4.84183	0.717165	1.57712e-12	1.61462e-11	hypothetical protein
KM842_RS00205	172.195	4.8312	0.777862	1.15202e-11	1.03452e-10	hypothetical protein
KM842_RS15020	205.078	4.8234	0.477227	1.14703e-25	7.21021e-24	NAD(P)H-hydrate dehydratase
KM842_RS01070	277.801	4.81944	0.638765	6.16634e-16	1.18176e-14	MFS transporter
KM842_RS09515	447.108	4.81377	0.912258	3.1077e-09	1.86403e-08	Asp23/Gls24 family envelope stress response protein
KM842_RS09060	480.015	4.78167	0.788315	3.03625e-11	2.54478e-10	SDR family oxidoreductase
KM842_RS11690	1498.67	4.77386	0.62441	2.49489e-16	5.02656e-15	phosphoketolase family protein
KM842_RS15015	236.621	4.71068	0.577006	2.963e-18	7.76059e-17	phosphoglycerate mutase family protein
KM842_RS12705	470.822	4.70478	0.58557	1.6161e-17	3.87742e-16	aldo/keto reductase family protein
KM842_RS10110	9.15591	4.69797	1.35625	6.47518e-05	0.000185858	hypothetical protein
KM842_RS15375	518.577	4.67272	0.585549	9.99714e-18	2.43574e-16	aldo/keto reductase
KM842_RS15515	133.868	4.65192	0.868201	1.27998e-09	8.12723e-09	hypothetical protein
KM842_RS08540	217.929	4.6474	0.464721	7.42349e-25	4.16643e-23	hypothetical protein
KM842_RS14670	145.68	4.57299	0.699334	1.78568e-12	1.8163e-11	glutathione peroxidase
KM842_RS14770	283.941	4.56617	0.40806	1.61816e-30	1.81638e-28	SDR family oxidoreductase
KM842_RS11670	226.063	4.5657	0.441641	7.69215e-27	5.37254e-25	glycoside hydrolase family 15 protein
KM842_RS12535	319.705	4.56209	0.703458	8.66766e-13	9.17254e-12	SGNH/GDSL hydrolase family protein
KM842_RS05250	965.669	4.55833	0.674495	1.61154e-13	1.97084e-12	DUF2867 domain-containing protein
KM842_RS07345	168.471	4.557	0.767519	5.44086e-11	4.38477e-10	NADP-dependent oxidoreductase
KM842_RS11720	611.858	4.535	0.549712	3.92425e-18	1.01098e-16	ATP-dependent DNA ligase
KM842_RS09510	94.8214	4.52286	0.936428	3.23976e-08	1.60608e-07	MFS transporter permease
KM842_RS00245	68.4642	4.51913	0.700831	8.70621e-12	8.00598e-11	SDR family oxidoreductase
KM842_RS11350	593.342	4.51561	0.739733	1.04682e-11	9.48173e-11	DUF6177 family protein
KM842_RS11830	58.0281	4.48277	0.786665	1.73373e-10	1.27316e-09	extracellular solute-binding protein
KM842_RS01540	751.389	4.4475	0.59944	2.01124e-15	3.36242e-14	NADP-dependent oxidoreductase
KM842_RS13960	81.474	4.4454	0.598985	1.66781e-14	2.36123e-13	multidrug transporter
KM842_RS08265	862.976	4.4427	0.637931	1.85107e-14	2.59729e-13	glycosyl hydrolase-related protein
KM842_RS12230	505.683	4.41406	0.602869	7.28949e-15	1.0953e-13	glycogen debranching protein GlgX
KM842_RS12745	378.358	4.40838	0.551943	1.97544e-17	4.70365e-16	SDR family oxidoreductase
KM842_RS09565	250.962	4.39024	0.668852	1.43842e-12	1.48228e-11	family 43 glycosylhydrolase
KM842_RS14820	185.347	4.38111	0.756364	1.10293e-10	8.41383e-10	hypothetical protein
KM842_RS01180	193.618	4.3778	0.627853	1.37252e-13	1.71184e-12	sugar phosphate isomerase/epimerase
KM842_RS06990	362.827	4.34886	0.569327	5.41991e-16	1.04508e-14	NADPH:quinone reductase
KM842_RS15530	85.8	4.30077	0.569725	3.21856e-15	5.2144e-14	PrsW family glutamic-type intramembrane protease
KM842_RS07055	246.057	4.30008	0.693956	1.00461e-11	9.12572e-11	non-homologous end-joining DNA ligase
KM842_RS09500	108.849	4.29432	0.861017	1.3219e-08	7.02999e-08	hypothetical protein
KM842_RS05435	86.2375	4.2796	0.724036	9.21738e-11	7.13552e-10	glycosyltransferase family 9 protein
KM842_RS05055	176.768	4.27733	0.697965	1.54369e-11	1.35526e-10	hypothetical protein
KM842_RS06955	32.7127	4.24834	0.639745	6.17815e-12	5.88422e-11	N-acetyltransferase
KM842_RS14230	147.61	4.24632	0.500579	3.08231e-18	8.00636e-17	Fpg/Nei family DNA glycosylase
KM842_RS13930	521.504	4.23052	0.626971	1.9327e-13	2.3185e-12	NAD(P)/FAD-dependent oxidoreductase
KM842_RS12755	451.83	4.22423	0.601975	3.20456e-14	4.36015e-13	hypothetical protein
KM842_RS15520	259.625	4.21851	0.683907	1.5264e-11	1.34383e-10	GlsB/YeaQ/YmgE family stress response membrane protein
KM842_RS03825	2786.07	4.21691	0.397397	5.71183e-28	4.72429e-26	DUF3416 domain-containing protein
KM842_RS10520	32.5799	4.21577	0.86476	2.43836e-08	1.2262e-07	LuxR C-terminal-related transcriptional regulator
KM842_RS01790	180.835	4.21041	0.633558	1.21722e-12	1.27101e-11	RNA polymerase sigma factor
KM842_RS11825	13.6917	4.19926	1.06384	9.18023e-06	3.05651e-05	sugar ABC transporter permease
KM842_RS02720	2.83965	4.17475	2.28857	0.00111288	0.00259479	tRNA-Thr
KM842_RS13235	100.056	4.15745	0.574093	2.03516e-14	2.84289e-13	SDR family oxidoreductase
KM842_RS14815	1189.62	4.15276	0.558842	1.85566e-15	3.16975e-14	glycerol-3-phosphate dehydrogenase/oxidase
KM842_RS11645	284.366	4.13426	0.426452	5.77851e-24	3.07828e-22	SMP-30/gluconolactonase/LRE family protein
KM842_RS01870	286.896	4.10892	0.655239	5.93117e-12	5.68344e-11	pyridoxamine 5'-phosphate oxidase family protein
KM842_RS10120	573.803	4.10088	0.856153	2.08191e-08	1.06053e-07	SDR family oxidoreductase
KM842_RS08545	906.323	4.09089	0.529384	1.32002e-16	2.72948e-15	glycogen debranching protein GlgX
KM842_RS11735	552.704	4.08636	0.645336	5.25243e-12	5.09518e-11	Ku protein
KM842_RS00750	200.668	4.0786	0.583243	9.57499e-14	1.22334e-12	acyltransferase
KM842_RS15025	31.0318	4.07815	0.628272	8.93803e-12	8.16634e-11	ABC transporter substrate-binding protein
KM842_RS13980	383.885	4.07422	0.534471	7.66293e-16	1.40027e-14	hypothetical protein
KM842_RS12855	1121.62	4.07214	0.478939	3.65622e-19	1.05427e-17	hypothetical protein
KM842_RS08275	241.268	4.06551	0.699683	2.70438e-10	1.92741e-09	carbohydrate ABC transporter permease
KM842_RS10020	85.2828	4.06081	0.503639	2.88521e-17	6.57118e-16	DUF2064 domain-containing protein
KM842_RS10505	88.2594	4.05405	0.690419	1.35008e-10	1.01272e-09	glutathione-dependent formaldehyde dehydrogenase
KM842_RS00350	152.959	4.05019	0.66986	2.28256e-11	1.9442e-10	hypothetical protein
KM842_RS05430	535.876	4.00131	0.352618	7.27206e-31	8.7908e-29	SDR family oxidoreductase
KM842_RS13770	120.043	3.99453	0.50121	1.17249e-16	2.44049e-15	SDR family NAD(P)-dependent oxidoreductase
KM842_RS02675	1117.13	3.99229	0.52899	2.00273e-15	3.36242e-14	acetate--CoA ligase
KM842_RS02490	79.9276	3.97799	0.469698	2.52852e-18	6.67826e-17	PIG-L family deacetylase
KM842_RS01465	121.389	3.96852	0.571629	1.01116e-13	1.27633e-12	cryptochrome/photolyase family protein
KM842_RS01825	143.431	3.95991	0.53377	6.14575e-15	9.4852e-14	DUF2071 domain-containing protein
KM842_RS00495	19.1599	3.95019	0.775276	2.82607e-08	1.41664e-07	hypothetical protein
KM842_RS11195	64.8428	3.94532	0.632183	1.56415e-11	1.36939e-10	DUF3140 domain-containing protein
KM842_RS00505	41.6782	3.90761	0.765361	1.62069e-08	8.46153e-08	TetR/AcrR family transcriptional regulator
KM842_RS11725	167.741	3.90744	0.654852	7.9179e-11	6.20598e-10	SDR family oxidoreductase
KM842_RS03480	123.57	3.88261	0.802677	1.63057e-08	8.49896e-08	sugar ABC transporter permease
KM842_RS08280	217.99	3.87747	0.616508	2.22596e-11	1.90114e-10	sugar ABC transporter permease
KM842_RS09575	90.444	3.86494	0.586776	3.08658e-12	3.0411e-11	DUF427 domain-containing protein
KM842_RS03280	5289.55	3.86483	1.42307	4.14985e-05	0.000123163	ribosome-associated translation inhibitor RaiA
KM842_RS01185	265.904	3.85101	0.435094	4.31854e-20	1.44395e-18	Gfo/Idh/MocA family oxidoreductase
KM842_RS12245	554.768	3.81751	0.638776	7.4632e-11	5.87891e-10	BCCT family transporter
KM842_RS01075	36.7047	3.8108	0.771611	6.37863e-08	3.0057e-07	GntR family transcriptional regulator
KM842_RS13550	43.194	3.80951	0.82911	6.07015e-08	2.88195e-07	hypothetical protein
KM842_RS09825	3.82144	3.79914	1.49661	0.000964635	0.00227958	hypothetical protein
KM842_RS12750	78.2183	3.78732	0.586631	3.7146e-12	3.64843e-11	hypothetical protein
KM842_RS10025	75.9492	3.76207	0.419047	5.99214e-20	1.88333e-18	methyltransferase domain-containing protein
KM842_RS02585	487.025	3.75091	0.55103	3.79888e-13	4.32605e-12	NAD(P)H-binding protein
KM842_RS15680	536.66	3.73281	0.5678	1.86727e-12	1.8832e-11	phosphotransferase
KM842_RS09350	2183.24	3.71928	0.989011	2.29167e-06	8.42423e-06	NADP-dependent phosphogluconate dehydrogenase
KM842_RS10855	550.535	3.71759	0.50183	2.92894e-15	4.76977e-14	aldo/keto reductase
KM842_RS03865	437.088	3.71588	0.67798	1.23688e-09	7.86947e-09	hypothetical protein
KM842_RS12920	1605.81	3.70466	0.404839	1.89513e-21	7.35356e-20	phage holin family protein
KM842_RS03485	85.9091	3.70235	0.847334	2.24604e-07	9.69683e-07	carbohydrate ABC transporter permease
KM842_RS11835	68.1375	3.69236	0.492136	4.08918e-15	6.52401e-14	LacI family transcriptional regulator
KM842_RS00920	720.56	3.68894	0.587059	8.51444e-12	7.91742e-11	glycosyltransferase family 39 protein
KM842_RS08255	638.906	3.68874	0.661068	4.62781e-10	3.18974e-09	GH92 family glycosyl hydrolase
KM842_RS00940	57.4729	3.68782	0.801905	2.4255e-07	1.04002e-06	ABC transporter permease
KM842_RS00240	68.0661	3.68127	0.933037	1.48155e-06	5.61701e-06	hypothetical protein
KM842_RS00490	75.3956	3.67426	0.605163	4.92662e-11	4.0115e-10	hypothetical protein
KM842_RS13970	102.26	3.66345	0.529252	6.29615e-13	6.86972e-12	phosphatase PAP2 family protein
KM842_RS00520	463.696	3.6544	0.518869	3.13568e-14	4.28498e-13	ATP-binding cassette domain-containing protein
KM842_RS11235	192.233	3.6376	0.475882	1.01034e-15	1.80427e-14	MBL fold metallo-hydrolase
KM842_RS08600	835.332	3.62992	0.638071	5.31764e-10	3.61761e-09	hypothetical protein
KM842_RS00500	5.90721	3.58614	1.11	0.000200323	0.000527758	hypothetical protein
KM842_RS01385	326.345	3.5604	0.506548	1.00964e-13	1.27633e-12	alpha-amylase family protein
KM842_RS01855	319.637	3.55941	0.752812	4.62717e-08	2.22373e-07	SDR family oxidoreductase
KM842_RS10575	62.7659	3.55739	0.569413	2.22525e-11	1.90114e-10	hypothetical protein
KM842_RS15005	269.466	3.53781	0.790672	8.69457e-08	4.01868e-07	glycosyl hydrolase-related protein
KM842_RS09075	344.217	3.52402	0.663983	3.77049e-09	2.21094e-08	isocitrate lyase/PEP mutase family protein
KM842_RS09345	167.457	3.52152	0.495119	2.81945e-14	3.90376e-13	gluconokinase
KM842_RS14060	140.643	3.48249	0.371475	4.22794e-22	1.79573e-20	LuxR C-terminal-related transcriptional regulator
KM842_RS01865	135.495	3.4717	0.574999	8.29021e-11	6.46554e-10	hypothetical protein
KM842_RS03355	314.791	3.45979	0.500794	2.38751e-13	2.82103e-12	mechanosensitive ion channel family protein
KM842_RS01430	921.877	3.44783	0.942118	6.70795e-06	2.28172e-05	cation-transporting ATPase
KM842_RS08550	1255.42	3.44373	0.654466	2.7638e-09	1.6705e-08	malto-oligosyltrehalose synthase
KM842_RS11345	41.7517	3.44156	0.603744	7.3204e-10	4.87458e-09	hypothetical protein
KM842_RS14115	242.65	3.43554	0.29409	6.29371e-33	1.04111e-30	winged helix-turn-helix domain-containing protein
KM842_RS11015	60.8001	3.40236	0.690079	3.16586e-08	1.57441e-07	pilus assembly protein CpaE
KM842_RS12850	271.664	3.40172	0.369101	1.67892e-21	6.59607e-20	recombinase family protein
KM842_RS02495	102.952	3.3935	0.421372	4.28834e-17	9.55905e-16	acyl-CoA dehydrogenase
KM842_RS10150	218.077	3.37582	0.78946	6.25843e-07	2.48362e-06	NAD(P)-dependent oxidoreductase
KM842_RS00160	100.325	3.36862	0.478995	2.27627e-13	2.69974e-12	hypothetical protein
KM842_RS05150	445.072	3.36793	0.56489	8.19787e-11	6.40943e-10	hypothetical protein
KM842_RS10290	316.356	3.36438	0.502764	2.02586e-12	2.02779e-11	DUF3072 domain-containing protein
KM842_RS07595	469.331	3.36363	0.331008	2.89521e-25	1.71691e-23	hypothetical protein
KM842_RS06985	97.8542	3.35517	0.749322	3.50069e-07	1.45538e-06	helix-turn-helix transcriptional regulator
KM842_RS14280	117.911	3.34284	0.827298	2.2654e-06	8.33741e-06	hypothetical protein
KM842_RS12925	1010.53	3.33331	0.290246	7.05037e-32	9.23305e-30	hypothetical protein
KM842_RS10015	108.566	3.3052	0.467369	1.3088e-13	1.63887e-12	glycosyltransferase family 2 protein
KM842_RS11820	14.4435	3.30077	0.792418	5.84033e-06	2.0216e-05	carbohydrate ABC transporter permease
KM842_RS06915	174.707	3.28909	0.471	1.60649e-13	1.97084e-12	phosphotransferase
KM842_RS01830	180.463	3.27693	0.430804	1.76843e-15	3.03725e-14	hypothetical protein
KM842_RS15060	63.0779	3.26212	0.556502	2.09848e-10	1.5197e-09	GH92 family glycosyl hydrolase
KM842_RS14930	2101.43	3.25468	0.305972	1.71041e-27	1.31117e-25	ADP-forming succinate--CoA ligase subunit beta
KM842_RS10915	136.769	3.24759	0.828653	2.54912e-06	9.28661e-06	HVA1 family protein
KM842_RS06835	766.12	3.23804	0.513393	8.09652e-12	7.55115e-11	long-chain fatty acid--CoA ligase
KM842_RS08435	146.429	3.23206	0.495427	2.84408e-12	2.81986e-11	single-stranded DNA-binding protein
KM842_RS14235	2089.53	3.20347	0.341922	5.18117e-22	2.14269e-20	ATP-dependent helicase
KM842_RS11210	458.309	3.19079	0.473216	7.53522e-13	8.0282e-12	YihY/virulence factor BrkB family protein
KM842_RS03820	3129.13	3.17937	0.538532	1.33212e-10	1.00404e-09	1,4-alpha-glucan branching protein GlgB
KM842_RS06950	55.9336	3.17669	0.73347	6.67705e-07	2.63974e-06	VOC family protein
KM842_RS07810	669.869	3.16304	0.730571	4.93339e-07	2.00073e-06	YbhB/YbcL family Raf kinase inhibitor-like protein
KM842_RS02730	333.772	3.15666	0.40021	1.00245e-16	2.14333e-15	Gfo/Idh/MocA family oxidoreductase
KM842_RS03870	185.561	3.14436	0.539109	2.22577e-10	1.60449e-09	LLM class flavin-dependent oxidoreductase
KM842_RS12800	91.5737	3.139	0.577768	3.0308e-09	1.82138e-08	adenylyl cyclase
KM842_RS00115	262.052	3.13804	0.311447	6.3504e-25	3.62896e-23	NAD(P)-dependent oxidoreductase
KM842_RS12805	15.8566	3.11173	0.722224	2.39975e-06	8.79069e-06	DUF2382 domain-containing protein
KM842_RS11175	459.047	3.10785	0.863516	6.05761e-06	2.0785e-05	sugar ABC transporter permease
KM842_RS01650	397.36	3.09707	0.681963	1.86176e-07	8.11585e-07	Rv0909 family putative TA system antitoxin
KM842_RS05125	451.019	3.08448	0.828572	6.00051e-06	2.06116e-05	RNA polymerase-binding protein RbpA
KM842_RS10375	2.64214	3.05317	2.50421	0.00766616	0.0150649	ATP-binding cassette domain-containing protein
KM842_RS14995	61.8583	3.04718	0.727872	1.55983e-06	5.87836e-06	sugar ABC transporter permease
KM842_RS12915	846.519	3.0425	0.393337	7.01051e-16	1.30379e-14	DUF3618 domain-containing protein
KM842_RS15430	1055.32	3.04215	0.47516	4.7491e-12	4.64997e-11	response regulator transcription factor
KM842_RS01030	224.138	3.01655	0.508805	1.24912e-10	9.43744e-10	AI-2E family transporter
KM842_RS00700	159.712	3.00766	0.549367	3.98271e-09	2.3267e-08	fructosamine kinase family protein
KM842_RS07140	96.0568	3.005	0.559202	3.62315e-09	2.1365e-08	SDR family oxidoreductase
KM842_RS12130	108.385	2.99916	0.508365	1.38933e-10	1.03476e-09	Na(+)/H(+) antiporter subunit C
KM842_RS04190	1357.51	2.96866	0.579391	1.24093e-08	6.64292e-08	PspA/IM30 family protein
KM842_RS11860	38.8244	2.96852	0.589092	4.22355e-08	2.04225e-07	Gfo/Idh/MocA family oxidoreductase
KM842_RS06155	66.5315	2.96464	0.487773	1.19245e-10	9.07477e-10	glycosyltransferase
KM842_RS04535	245.737	2.95603	0.369749	9.5575e-17	2.05748e-15	AarF/UbiB family protein
KM842_RS08855	1071.26	2.95389	0.565012	8.64808e-09	4.71891e-08	hypothetical protein
KM842_RS15570	106.397	2.95383	0.477825	5.65187e-11	4.52006e-10	hypothetical protein
KM842_RS12570	17.0334	2.94673	0.611953	2.66932e-07	1.13681e-06	hypothetical protein
KM842_RS00975	25.7931	2.93756	0.487457	2.3404e-10	1.68327e-09	hypothetical protein
KM842_RS11650	1112.22	2.93703	0.370523	1.0864e-16	2.27693e-15	maltose alpha-D-glucosyltransferase
KM842_RS10050	170.75	2.93316	0.677084	6.03787e-07	2.40215e-06	GNAT family N-acetyltransferase
KM842_RS01705	52.4372	2.93231	0.735133	3.73601e-06	1.32531e-05	SGNH/GDSL hydrolase family protein
KM842_RS00685	22.2531	2.92437	0.737871	4.53272e-06	1.59177e-05	carbohydrate ABC transporter permease
KM842_RS10360	81.972	2.91896	0.384684	4.88893e-15	7.72157e-14	SDR family oxidoreductase
KM842_RS00760	164.922	2.91604	0.391753	6.99265e-15	1.05663e-13	alpha/beta hydrolase
KM842_RS11215	149.569	2.91413	0.480257	1.21058e-10	9.19045e-10	hypothetical protein
KM842_RS14065	2091.87	2.9127	0.380326	8.50569e-16	1.5364e-14	6-phospho-3-hexuloisomerase
KM842_RS11815	26.7133	2.90865	0.728577	4.44571e-06	1.56646e-05	alpha-xylosidase
KM842_RS14935	1080.32	2.90039	0.392847	1.31942e-14	1.90227e-13	succinate--CoA ligase subunit alpha
KM842_RS00825	265.573	2.8968	0.503478	5.22034e-10	3.55912e-09	DUF255 domain-containing protein
KM842_RS01545	298.724	2.89066	0.568629	1.39614e-08	7.35019e-08	ABC transporter permease
KM842_RS08535	173.794	2.8898	0.319245	1.44005e-20	5.12952e-19	ECF transporter S component
KM842_RS11180	356.001	2.84869	0.779447	6.9081e-06	2.33967e-05	carbohydrate ABC transporter permease
KM842_RS09555	147.951	2.84839	0.559748	2.30698e-08	1.16386e-07	GMC family oxidoreductase
KM842_RS11610	1122.1	2.84681	0.444595	8.636e-12	8.00598e-11	glycoside hydrolase family 13 protein
KM842_RS02500	62.185	2.83981	0.604995	2.82029e-07	1.19463e-06	response regulator transcription factor
KM842_RS14150	158.756	2.81552	0.357241	3.02246e-16	5.93724e-15	dihydropteroate synthase
KM842_RS09505	133.56	2.80468	0.677914	1.54574e-06	5.83924e-06	GlsB/YeaQ/YmgE family stress response membrane protein
KM842_RS11170	465.259	2.79526	0.895225	6.7196e-05	0.000192172	extracellular solute-binding protein
KM842_RS02860	439.173	2.79471	0.267098	1.89024e-26	1.26405e-24	mannose-1-phosphate guanylyltransferase
KM842_RS00515	374.753	2.79229	0.524402	8.04688e-09	4.44488e-08	ABC transporter permease
KM842_RS15000	57.1126	2.77856	0.711935	4.16902e-06	1.47227e-05	carbohydrate ABC transporter permease
KM842_RS05875	2653.72	2.77306	0.384698	4.94266e-14	6.61055e-13	thiolase family protein
KM842_RS05635	155.601	2.76993	0.876571	7.07428e-05	0.000201035	DUF475 domain-containing protein
KM842_RS09580	28.0332	2.76851	0.733663	1.4814e-05	4.69833e-05	hypothetical protein
KM842_RS11680	341.304	2.76618	0.329568	6.17897e-18	1.54131e-16	DUF1992 domain-containing protein
KM842_RS08380	325.805	2.7616	0.462166	1.64732e-10	1.21253e-09	disulfide bond formation protein DsbA
KM842_RS12115	73.5978	2.76012	0.357445	1.56311e-15	2.71429e-14	SMP-30/gluconolactonase/LRE family protein
KM842_RS12710	407.806	2.74627	0.793533	1.86158e-05	5.81606e-05	SDR family oxidoreductase
KM842_RS01425	231.378	2.74596	0.266444	5.57685e-26	3.65168e-24	FAD-binding protein
KM842_RS07850	1830.15	2.73694	0.355499	1.14213e-15	2.01669e-14	aldo/keto reductase
KM842_RS13050	97.0582	2.73014	0.298239	3.97985e-21	1.50707e-19	response regulator transcription factor
KM842_RS15010	17.3285	2.72485	0.81942	6.49519e-05	0.000186263	ice-binding family protein
KM842_RS01955	101.533	2.72046	0.87391	9.95584e-05	0.000275693	MSMEG_6728 family protein
KM842_RS10405	11.0543	2.71704	0.778693	5.42432e-05	0.000158023	hypothetical protein
KM842_RS14155	58.4213	2.71232	0.465688	7.56706e-10	5.007e-09	pyrimidine reductase family protein
KM842_RS13720	219.934	2.70622	0.319084	2.149e-18	5.724e-17	aldo/keto reductase
KM842_RS01905	43.8724	2.70526	0.379552	1.5881e-13	1.95741e-12	2'-5' RNA ligase family protein
KM842_RS05405	32.9259	2.70401	0.453458	4.99053e-10	3.42072e-09	glycosyltransferase family 9 protein
KM842_RS06165	166.516	2.69939	0.358679	4.70977e-15	7.47617e-14	NAD(P)/FAD-dependent oxidoreductase
KM842_RS09595	39.2033	2.69482	0.571337	1.96835e-07	8.55673e-07	GAF and ANTAR domain-containing protein
KM842_RS08555	1257.15	2.68816	0.60908	6.44973e-07	2.5563e-06	malto-oligosyltrehalose trehalohydrolase
KM842_RS14175	213.358	2.67647	0.431207	6.42756e-11	5.11438e-10	helix-turn-helix domain-containing protein
KM842_RS04195	743.528	2.67401	0.502848	5.8987e-09	3.3465e-08	TPM domain-containing protein
KM842_RS10295	74.2076	2.6674	0.637518	2.5499e-06	9.28661e-06	DoxX family protein
KM842_RS10770	338.899	2.66729	0.496958	5.58619e-09	3.18646e-08	hypothetical protein
KM842_RS03500	361.023	2.66527	0.544873	7.4035e-08	3.4524e-07	MBL fold metallo-hydrolase
KM842_RS13985	117.636	2.65921	0.622817	1.49839e-06	5.67403e-06	hypothetical protein
KM842_RS03635	100.732	2.65603	0.505179	8.62147e-09	4.71257e-08	hypothetical protein
KM842_RS05670	62.5859	2.65567	0.482805	4.98922e-09	2.86675e-08	hypothetical protein
KM842_RS00340	92.5337	2.6441	0.517535	1.97288e-08	1.01485e-07	hypothetical protein
KM842_RS03490	16.4036	2.64376	0.825862	0.000121999	0.000332274	hypothetical protein
KM842_RS01910	111.927	2.63448	0.446446	3.85039e-10	2.70734e-09	FAD-binding protein
KM842_RS13860	214.31	2.62767	0.432097	1.41971e-10	1.05488e-09	ThuA domain-containing protein
KM842_RS06575	356.703	2.62746	0.596118	7.3814e-07	2.89997e-06	glycoside hydrolase family 15 protein
KM842_RS15035	8.82555	2.61713	0.985458	0.000697935	0.0016861	ABC transporter permease subunit
KM842_RS13750	197.336	2.60005	0.827601	0.000101851	0.000281794	PQQ-dependent sugar dehydrogenase
KM842_RS00935	161.176	2.59969	0.50537	2.92223e-08	1.46018e-07	molybdate ABC transporter substrate-binding protein
KM842_RS00695	34.0461	2.59922	0.687109	8.18783e-06	2.75234e-05	extracellular solute-binding protein
KM842_RS13855	412.009	2.59615	0.499075	2.02877e-08	1.03682e-07	Gfo/Idh/MocA family oxidoreductase
KM842_RS08910	595.71	2.59474	0.268443	3.44573e-23	1.66614e-21	citrate synthase
KM842_RS10495	240.192	2.5915	0.309355	8.28159e-18	2.03352e-16	organic hydroperoxide resistance protein
KM842_RS14300	380.212	2.58182	0.459442	1.32422e-09	8.39117e-09	Nramp family divalent metal transporter
KM842_RS00765	83.0518	2.57964	0.403176	1.98001e-11	1.70966e-10	alpha/beta hydrolase
KM842_RS14825	51.1587	2.56708	0.711486	2.07411e-05	6.42892e-05	hypothetical protein
KM842_RS07855	364.147	2.56481	0.287634	4.9955e-20	1.63551e-18	FKBP-type peptidyl-prolyl cis-trans isomerase
KM842_RS12955	146.395	2.55589	0.457912	2.05158e-09	1.2657e-08	DUF4232 domain-containing protein
KM842_RS11740	74.6941	2.554	0.651244	6.38131e-06	2.18005e-05	hypothetical protein
KM842_RS12090	66.1494	2.55022	0.563436	5.36636e-07	2.15684e-06	efflux RND transporter permease subunit
KM842_RS02505	103.725	2.54084	0.577771	1.17295e-06	4.49036e-06	HAMP domain-containing sensor histidine kinase
KM842_RS07605	96.8266	2.54047	0.479585	1.73928e-08	9.03565e-08	oxidoreductase
KM842_RS14145	140.537	2.5376	0.36749	7.27387e-13	7.77612e-12	GTP cyclohydrolase I
KM842_RS00890	89.8129	2.53176	0.59567	1.81425e-06	6.7883e-06	SDR family NAD(P)-dependent oxidoreductase
KM842_RS02815	131.321	2.52896	0.657224	1.00531e-05	3.31899e-05	NADP-dependent oxidoreductase
KM842_RS14080	185.074	2.52737	0.343424	2.66104e-14	3.70073e-13	HAMP domain-containing histidine kinase
KM842_RS00090	24.4935	2.52156	0.515557	1.3167e-07	5.93741e-07	TraR/DksA C4-type zinc finger protein
KM842_RS00140	341.643	2.51857	0.369938	6.95158e-13	7.48247e-12	DUF6458 family protein
KM842_RS14295	274.313	2.51028	0.656288	9.82695e-06	3.25117e-05	DUF427 domain-containing protein
KM842_RS14860	74.9017	2.50588	0.425199	5.43195e-10	3.67153e-09	glycerophosphodiester phosphodiesterase
KM842_RS01050	242.054	2.48559	0.35884	3.83016e-13	4.34592e-12	SCO1664 family protein
KM842_RS12730	43.4865	2.48538	0.457396	6.22578e-09	3.50674e-08	hypothetical protein
KM842_RS06980	294.5	2.46122	0.633456	8.27663e-06	2.77922e-05	NAD(P)H-binding protein
KM842_RS05390	265.75	2.45374	0.600361	3.76948e-06	1.33568e-05	PRC-barrel domain-containing protein
KM842_RS02740	476.25	2.45302	0.464903	9.34266e-09	5.08121e-08	isochorismatase family protein
KM842_RS05395	220.773	2.45289	0.305417	1.36883e-16	2.81192e-15	glycosyltransferase family 9 protein
KM842_RS11855	23.4417	2.45235	0.602489	6.32649e-06	2.16367e-05	ThuA domain-containing protein
KM842_RS10105	29.3787	2.44968	0.523141	3.9339e-07	1.62261e-06	inorganic phosphate transporter family protein
KM842_RS00625	44.7643	2.44844	0.349063	3.09813e-13	3.57994e-12	MarR family winged helix-turn-helix transcriptional regulator
KM842_RS12605	230.679	2.44759	0.326513	9.93725e-15	1.45948e-13	NAD(+)/NADH kinase
KM842_RS08415	55.9929	2.44398	0.638213	9.3784e-06	3.1126e-05	hypothetical protein
KM842_RS08485	23.7212	2.43677	0.5206	5.03057e-07	2.03489e-06	thioredoxin family protein
KM842_RS05165	13.4836	2.43213	0.741575	0.000157234	0.000422381	hypothetical protein
KM842_RS01045	241.447	2.42013	0.433153	2.25831e-09	1.3836e-08	DUF3090 family protein
KM842_RS10920	269.335	2.41783	0.548375	1.18255e-06	4.51609e-06	DedA family protein
KM842_RS06910	177.17	2.41754	0.338715	1.11909e-13	1.40692e-12	J domain-containing protein
KM842_RS13845	5171.3	2.41483	0.386956	3.85657e-11	3.18142e-10	NADP-dependent isocitrate dehydrogenase
KM842_RS15580	115.856	2.41044	0.346771	4.14781e-13	4.6726e-12	DUF6264 family protein
KM842_RS04180	1426.9	2.41028	0.436274	3.35271e-09	1.99258e-08	NAD(P)/FAD-dependent oxidoreductase
KM842_RS11850	26.9257	2.40538	0.504939	2.26058e-07	9.74624e-07	Gfo/Idh/MocA family oxidoreductase
KM842_RS07340	19.2401	2.40502	0.560537	3.5845e-06	1.27589e-05	SDR family oxidoreductase
KM842_RS15865	138.616	2.40458	0.42327	1.69585e-09	1.06389e-08	MazG family protein
KM842_RS12055	63.1889	2.4038	0.577451	2.62918e-06	9.55319e-06	hypothetical protein
KM842_RS10400	19.1264	2.40373	0.703314	5.26171e-05	0.000153838	hypothetical protein
KM842_RS09665	4.19835	2.40005	1.60763	0.0110599	0.0210803	antibiotic biosynthesis monooxygenase
KM842_RS12105	2397.72	2.39983	0.504103	2.57692e-07	1.09895e-06	LysM peptidoglycan-binding domain-containing protein
KM842_RS13840	72.8723	2.39931	0.48471	9.26415e-08	4.26314e-07	hypothetical protein
KM842_RS07110	302.365	2.39824	0.621588	8.87058e-06	2.95655e-05	amino acid permease
KM842_RS08760	2168.38	2.39699	0.531608	5.42656e-07	2.17547e-06	trypsin-like peptidase domain-containing protein
KM842_RS02530	155.542	2.39599	0.321973	1.53714e-14	2.19602e-13	ABC transporter ATP-binding protein/permease
KM842_RS14070	2721.58	2.3953	0.284939	5.00826e-18	1.26943e-16	orotidine 5'-phosphate decarboxylase
KM842_RS09820	8.32849	2.39356	0.724739	0.000191635	0.000506653	hypothetical protein
KM842_RS12160	465.7	2.39223	0.293074	3.96909e-17	8.91061e-16	L-glyceraldehyde 3-phosphate reductase
KM842_RS10965	2.15432	2.36604	1.69918	0.0151172	0.0282481	hypothetical protein
KM842_RS12735	97.8742	2.36568	0.410074	6.14248e-10	4.11638e-09	nitroreductase family protein
KM842_RS00970	77.0398	2.35572	0.361074	1.19152e-11	1.0639e-10	molybdopterin-dependent oxidoreductase
KM842_RS10980	46.8681	2.34865	0.747287	0.000107964	0.000297705	response regulator transcription factor
KM842_RS06175	8.94335	2.33401	1.13843	0.0035557	0.00749033	acyltransferase
KM842_RS08490	390.848	2.3323	0.408107	1.19504e-09	7.63419e-09	hypothetical protein
KM842_RS01270	122.17	2.32731	0.446372	2.07535e-08	1.0589e-07	class A beta-lactamase
KM842_RS06160	149.365	2.31845	0.384272	2.0981e-10	1.5197e-09	UbiA family prenyltransferase
KM842_RS03675	427.363	2.31501	0.285688	6.45534e-17	1.40897e-15	FAD-dependent oxidoreductase
KM842_RS12760	651.177	2.30076	0.293052	6.84679e-16	1.29382e-14	proline dehydrogenase family protein
KM842_RS03955	3499.27	2.28801	0.255866	5.63823e-20	1.79e-18	multifunctional oxoglutarate decarboxylase/oxoglutarate dehydrogenase thiamine pyrophosphate-binding subunit/dihydrolipoyllysine-residue succinyltransferase subunit
KM842_RS15140	312.665	2.28249	0.311672	4.33058e-14	5.81667e-13	aldose 1-epimerase family protein
KM842_RS13305	2811.08	2.27866	0.470963	1.37408e-07	6.14328e-07	hypothetical protein
KM842_RS04175	146.196	2.27565	0.500258	5.79048e-07	2.31251e-06	Fe-S oxidoreductase
KM842_RS07775	256.404	2.25745	0.463535	1.57242e-07	6.95093e-07	TIGR01777 family oxidoreductase
KM842_RS01275	130.821	2.25628	0.409849	5.53152e-09	3.16101e-08	alpha/beta hydrolase
KM842_RS05245	86.7525	2.25624	0.419912	1.25195e-08	6.6806e-08	hypothetical protein
KM842_RS15135	91.3262	2.25541	0.319474	3.09658e-13	3.57994e-12	DeoR/GlpR family DNA-binding transcription regulator
KM842_RS15350	208.535	2.25507	0.419463	7.12843e-09	3.98659e-08	neutral zinc metallopeptidase
KM842_RS14005	85.3029	2.25402	0.49943	7.70529e-07	3.01967e-06	hypothetical protein
KM842_RS11385	446.53	2.2523	0.321567	3.87282e-13	4.37852e-12	NAD(P)-dependent alcohol dehydrogenase
KM842_RS14255	3985	2.242	1.11691	0.00140249	0.00319886	CsbD family protein
KM842_RS05370	38.8165	2.23797	0.480377	3.10078e-07	1.29943e-06	hypothetical protein
KM842_RS09135	1518.5	2.23505	0.365689	1.34322e-10	1.00998e-09	class II fructose-bisphosphate aldolase
KM842_RS02745	608.817	2.23159	0.483263	3.96202e-07	1.63206e-06	NAD-dependent succinate-semialdehyde dehydrogenase
KM842_RS01480	8.81608	2.23133	1.12641	0.00572999	0.0115816	signal peptidase I
KM842_RS00680	51.9671	2.22281	0.725212	0.000213641	0.000560027	glycoside hydrolase family 31 protein
KM842_RS05880	1879.22	2.22042	0.504994	1.2381e-06	4.7168e-06	3-hydroxyacyl-CoA dehydrogenase NAD-binding domain-containing protein
KM842_RS02085	4220.42	2.21228	0.675586	8.83815e-05	0.000247579	superoxide dismutase
KM842_RS13990	332.617	2.21182	0.449958	1.29282e-07	5.84651e-07	aldo/keto reductase
KM842_RS09400	125.155	2.2013	0.520233	2.101e-06	7.77792e-06	hypothetical protein
KM842_RS14775	62.7897	2.19295	0.434182	6.42729e-08	3.0241e-07	hypothetical protein
KM842_RS00945	73.2963	2.18889	0.643197	7.94357e-05	0.000223815	ATP-binding cassette domain-containing protein
KM842_RS02805	821.828	2.18641	0.372728	4.31843e-10	3.00284e-09	PTS sugar transporter subunit IIA
KM842_RS01535	102.568	2.18034	0.471558	4.00141e-07	1.64398e-06	metallophosphoesterase
KM842_RS15810	120.321	2.17755	0.658176	8.37031e-05	0.000234892	hypothetical protein
KM842_RS11470	154.588	2.16791	0.387354	4.02079e-09	2.34459e-08	alpha/beta hydrolase
KM842_RS08635	160.28	2.16559	0.329755	7.21234e-12	6.78694e-11	type III polyketide synthase
KM842_RS05780	257.92	2.15774	0.511017	3.24376e-06	1.16118e-05	hypothetical protein
KM842_RS01400	125.163	2.15393	0.896163	0.00101477	0.00238729	sugar ABC transporter substrate-binding protein
KM842_RS01365	70.7857	2.15212	0.448214	2.38297e-07	1.02318e-06	biopolymer transporter Tol
KM842_RS10870	131.729	2.14319	0.39421	6.17454e-09	3.49039e-08	hypothetical protein
KM842_RS12030	296.659	2.13842	0.377561	2.22722e-09	1.36722e-08	threonine/serine exporter family protein
KM842_RS04040	159.461	2.13811	0.39454	9.76365e-09	5.30002e-08	acyltransferase family protein
KM842_RS09715	36.2472	2.13688	0.372594	1.82825e-09	1.14011e-08	zinc-binding alcohol dehydrogenase family protein
KM842_RS05160	31.4521	2.1346	0.539637	1.12903e-05	3.67726e-05	hypothetical protein
KM842_RS11605	71.8482	2.13378	0.395769	1.03104e-08	5.56796e-08	DUF11 domain-containing protein
KM842_RS02065	240.774	2.13257	0.297821	1.40223e-13	1.74198e-12	aldo/keto reductase
KM842_RS00620	185.492	2.12348	0.395364	8.35876e-09	4.60098e-08	organic hydroperoxide resistance protein
KM842_RS06035	247.341	2.1205	0.461625	6.18868e-07	2.45904e-06	SPOR domain-containing protein
KM842_RS04455	171.646	2.11452	0.538093	1.08519e-05	3.54547e-05	hypothetical protein
KM842_RS04605	153.681	2.1116	0.338687	6.44684e-11	5.11678e-10	DUF4383 domain-containing protein
KM842_RS00250	9.49787	2.11055	1.06941	0.00521949	0.0106318	glycosyltransferase
KM842_RS01350	129.418	2.11053	1.06265	0.00245411	0.00535273	sugar ABC transporter substrate-binding protein
KM842_RS06550	283.257	2.09731	0.276641	6.73151e-15	1.02705e-13	ABC transporter permease
KM842_RS12125	442.361	2.09713	0.396635	1.79072e-08	9.28753e-08	Na+/H+ antiporter subunit A
KM842_RS01265	231.902	2.09631	0.430185	1.66595e-07	7.33343e-07	SDR family oxidoreductase
KM842_RS02990	94.1911	2.09041	0.304399	1.30932e-12	1.35368e-11	biotin--[acetyl-CoA-carboxylase] ligase
KM842_RS15145	250.274	2.0897	0.448123	5.4148e-07	2.17353e-06	hypothetical protein
KM842_RS13560	8.73588	2.0831	0.676413	0.000449098	0.00111847	NAD(P)H-binding protein
KM842_RS08410	304.317	2.07285	1.33164	0.00352427	0.0074291	Hsp20/alpha crystallin family protein
KM842_RS01390	49.8322	2.0565	0.468913	2.01752e-06	7.48648e-06	sugar ABC transporter permease
KM842_RS13885	289.303	2.04278	0.42759	2.19195e-07	9.47636e-07	ABC transporter permease
KM842_RS06210	477.974	2.03996	0.277927	3.81919e-14	5.15181e-13	long-chain fatty acid--CoA ligase
KM842_RS12000	138.857	2.03928	0.267474	6.15648e-15	9.4852e-14	gamma-glutamyltransferase
KM842_RS06230	226.338	2.03476	0.368252	3.87852e-09	2.27005e-08	L,D-transpeptidase
KM842_RS00235	17.4076	2.02218	0.878542	0.0020473	0.0045539	hypothetical protein
KM842_RS02810	1392.09	2.01654	0.392758	3.65115e-08	1.79306e-07	mannitol-1-phosphate 5-dehydrogenase
KM842_RS15435	708.556	2.01468	0.269331	1.09044e-14	1.59407e-13	DEAD/DEAH box helicase
KM842_RS05355	29.1921	2.01325	0.561357	6.72921e-05	0.000192272	DUF6412 domain-containing protein
KM842_RS08140	536.311	2.0052	0.513381	1.3107e-05	4.21221e-05	M3 family metallopeptidase

## Sheet: Des0down
LocusTag	baseMean	log2FoldChange	lfcSE	pvalue	padj	Annotation
KM842_RS05740	27.5124	-6.54344	3.59414	0.000562644	0.00138048	flagellar export chaperone FliS
KM842_RS06540	1663.66	-5.86093	0.393746	6.21318e-52	3.90561e-49	cytochrome ubiquinol oxidase subunit I
KM842_RS06535	774.826	-5.68138	0.365367	2.57773e-56	2.02545e-53	cytochrome d ubiquinol oxidase subunit II
KM842_RS01610	6721.15	-5.33249	0.515489	1.06643e-27	8.37944e-26	glycerol-3-phosphate dehydrogenase/oxidase
KM842_RS06530	396.705	-4.71383	0.373414	1.64057e-37	3.68307e-35	thiol reductant ABC exporter subunit CydD
KM842_RS06010	1617.3	-4.67742	1.02218	4.34573e-08	2.09488e-07	glycosyltransferase family 2 protein
KM842_RS05800	627.989	-4.57669	0.762356	6.54185e-11	5.1791e-10	ammonium transporter
KM842_RS10230	2319.14	-4.46213	0.635084	9.33239e-14	1.19721e-12	DEAD/DEAH box helicase
KM842_RS06260	987.345	-4.42413	0.193713	7.6059e-116	2.39053e-112	ketoacyl-ACP synthase III
KM842_RS06525	514.944	-4.39786	0.341411	3.64974e-39	9.55926e-37	thiol reductant ABC exporter subunit CydC
KM842_RS04865	442.481	-4.3514	0.330277	3.03799e-41	1.06093e-38	biotin transporter BioY
KM842_RS07215	74.5998	-4.35035	0.792029	6.60816e-10	4.41903e-09	ADP-ribosylglycohydrolase family protein
KM842_RS06255	1119.63	-4.1822	0.214886	9.64977e-86	1.51646e-82	ACP S-malonyltransferase
KM842_RS05745	125.493	-4.14291	1.20474	1.07063e-05	3.50156e-05	flagellar filament capping protein FliD
KM842_RS14370	80.26	-4.01272	1.51454	0.000668684	0.00161792	type II secretion system GspH family protein
KM842_RS01925	82.1984	-4.00788	0.779097	6.56264e-09	3.68328e-08	NUDIX hydrolase
KM842_RS06000	1372.78	-4.00606	0.921251	1.17841e-07	5.37554e-07	UDP-glucose/GDP-mannose dehydrogenase family protein
KM842_RS01920	98.6356	-3.99182	0.834829	4.96824e-08	2.38399e-07	acylphosphatase
KM842_RS02950	1613.76	-3.78951	0.241535	8.77335e-57	9.19154e-54	ATP-grasp domain-containing protein
KM842_RS05750	990.063	-3.62749	1.38252	0.000181387	0.000481504	flagellin
KM842_RS01930	142.242	-3.62696	0.774466	1.34103e-07	6.02985e-07	quinolinate synthase NadA
KM842_RS12480	1.72948	-3.62397	2.54586	0.00450734	0.00928956	hypothetical protein
KM842_RS10580	2264.58	-3.56186	0.328788	1.30789e-28	1.17449e-26	hypothetical protein
KM842_RS06005	1917.98	-3.56184	1.20918	2.06065e-05	6.39652e-05	hypothetical protein
KM842_RS05995	2922.28	-3.41582	0.484916	1.54003e-13	1.90564e-12	type I glutamate--ammonia ligase
KM842_RS15175	129.013	-3.4026	1.08527	3.99001e-05	0.000118981	phosphate ABC transporter ATP-binding protein PstB
KM842_RS05605	38.6856	-3.34196	1.0426	0.000113039	0.000309748	flagellar FlbD family protein
KM842_RS01600	31.5657	-3.31834	0.832776	1.33924e-05	4.29335e-05	type B 50S ribosomal protein L36
KM842_RS11995	299.8	-3.28701	0.579625	7.81661e-10	5.16126e-09	peptidoglycan DD-metalloendopeptidase family protein
KM842_RS05495	2.71812	-3.22139	1.51706	0.00312056	0.00668115	tRNA-Val
KM842_RS12460	22.4966	-3.16608	0.63345	1.53198e-07	6.79128e-07	hypothetical protein
KM842_RS10265	29.4983	-3.11004	1.03009	0.000210898	0.0005533	hypothetical protein
KM842_RS05760	52.2845	-2.98606	2.20829	0.00264458	0.0057284	flagellar export chaperone FlgN
KM842_RS03300	538.579	-2.96869	0.326737	9.92128e-21	3.58421e-19	WhiB family transcriptional regulator
KM842_RS02420	1116.87	-2.93828	0.301414	1.58502e-23	8.03505e-22	preprotein translocase subunit SecE
KM842_RS07015	1280.08	-2.89643	0.484763	1.90126e-10	1.38326e-09	proline dehydrogenase family protein
KM842_RS02570	11.3084	-2.89256	0.940798	0.00051533	0.00127134	tRNA-Ser
KM842_RS06270	1367.51	-2.86203	0.284517	3.27256e-25	1.90475e-23	beta-ketoacyl-[acyl-carrier-protein] synthase family protein
KM842_RS06310	7.37707	-2.85008	0.834487	0.000128271	0.000347847	tRNA-Asn
KM842_RS05315	411.091	-2.80765	0.371248	2.71219e-15	4.4398e-14	pyridoxal 5'-phosphate synthase glutaminase subunit PdxT
KM842_RS14260	2992.02	-2.76231	0.804364	5.14567e-05	0.000150726	DEAD/DEAH box helicase
KM842_RS09970	36.1555	-2.75312	0.550406	9.10546e-08	4.19625e-07	PLDc N-terminal domain-containing protein
KM842_RS02650	22.2561	-2.75032	0.647004	7.02631e-06	2.37715e-05	tRNA-Pro
KM842_RS02075	1488.34	-2.72978	0.364568	8.85619e-15	1.31297e-13	MFS transporter
KM842_RS01215	26.3748	-2.66184	0.610592	1.96912e-06	7.33286e-06	manganese efflux pump MntP family protein
KM842_RS14365	46.19	-2.63378	0.775918	7.19699e-05	0.000204119	type II secretion system F family protein
KM842_RS14025	1.58555	-2.63158	2.54013	0.0155242	0.028957	hypothetical protein
KM842_RS08175	242.589	-2.61196	0.377272	4.51051e-13	5.02714e-12	tRNA-Pro
KM842_RS14410	112.898	-2.61127	0.518404	4.36007e-08	2.09858e-07	hypothetical protein
KM842_RS09130	1209.06	-2.6078	0.255777	2.56249e-25	1.54883e-23	class II fructose-bisphosphatase
KM842_RS01615	240.316	-2.60606	0.335182	7.39425e-16	1.36707e-14	MarR family transcriptional regulator
KM842_RS02965	673.588	-2.60606	0.326665	1.08667e-16	2.27693e-15	response regulator transcription factor
KM842_RS14240	132.952	-2.59686	0.314621	2.18719e-17	5.16867e-16	PadR family transcriptional regulator
KM842_RS06265	661.399	-2.5925	0.236846	2.84027e-29	2.70514e-27	acyl carrier protein
KM842_RS02945	77.8466	-2.58628	0.546351	1.52557e-07	6.77241e-07	hypothetical protein
KM842_RS14495	7602.59	-2.56702	0.337849	3.55265e-15	5.69692e-14	30S ribosomal protein S3
KM842_RS14490	3236.81	-2.55805	0.35602	8.85965e-14	1.15543e-12	50S ribosomal protein L22
KM842_RS00125	657.922	-2.53415	0.562991	4.98887e-07	2.02062e-06	glycoside hydrolase family 3 C-terminal domain-containing protein
KM842_RS12275	778.33	-2.53197	0.505754	4.09357e-08	1.99165e-07	PepSY domain-containing protein
KM842_RS13330	2099.76	-2.52328	0.279172	1.45252e-20	5.12952e-19	DNA topoisomerase (ATP-hydrolyzing) subunit B
KM842_RS14500	3267.31	-2.51356	0.363392	5.18832e-13	5.68184e-12	50S ribosomal protein L16
KM842_RS03795	206.836	-2.48315	0.235311	6.76103e-27	4.82953e-25	hypothetical protein
KM842_RS15320	390.991	-2.48248	0.221797	4.80048e-30	5.0293e-28	2-C-methyl-D-erythritol 2,4-cyclodiphosphate synthase
KM842_RS10635	607.787	-2.47081	0.353402	3.79367e-13	4.32605e-12	polysaccharide biosynthesis tyrosine autokinase
KM842_RS04795	842.46	-2.46138	0.255799	8.81063e-23	3.95597e-21	RNA polymerase-binding protein RbpA
KM842_RS10475	110.647	-2.43796	0.44462	4.50715e-09	2.61848e-08	DUF1304 family protein
KM842_RS15885	49.8488	-2.42006	0.400808	2.53444e-10	1.81789e-09	hypothetical protein
KM842_RS08940	2792.73	-2.41268	0.268803	4.18849e-20	1.41553e-18	translational GTPase TypA
KM842_RS08155	1002.85	-2.41266	0.483869	5.73562e-08	2.73137e-07	copper resistance protein CopC
KM842_RS02415	242.505	-2.4049	0.346592	5.13281e-13	5.6407e-12	tRNA-Trp
KM842_RS14530	6416.83	-2.40211	0.372852	1.31806e-11	1.16695e-10	30S ribosomal protein S8
KM842_RS06670	231.692	-2.40003	0.340212	2.23758e-13	2.6639e-12	ABC transporter permease
KM842_RS15910	4275.01	-2.39889	0.379098	3.27184e-11	2.72048e-10	50S ribosomal protein L29
KM842_RS14480	7574.7	-2.39864	0.32025	4.9285e-15	7.74514e-14	50S ribosomal protein L2
KM842_RS13440	2084.05	-2.38604	0.263145	1.81944e-20	6.35391e-19	30S ribosomal protein S18
KM842_RS04830	501.528	-2.37622	0.18518	1.5188e-38	3.672e-36	heme o synthase
KM842_RS07805	3339.02	-2.36739	0.542174	1.75414e-06	6.57908e-06	TetR/AcrR family transcriptional regulator
KM842_RS04295	3347.75	-2.36612	0.217039	2.00328e-28	1.70171e-26	F0F1 ATP synthase subunit A
KM842_RS14515	3117.39	-2.35967	0.417391	1.82455e-09	1.14007e-08	50S ribosomal protein L14
KM842_RS14510	5339.59	-2.34806	0.40802	1.06887e-09	6.89824e-09	30S ribosomal protein S17
KM842_RS00360	811.043	-2.33775	0.468741	7.0846e-08	3.31353e-07	DUF969 family protein
KM842_RS10800	2257.72	-2.3261	1.15224	0.00107914	0.00252925	S8 family serine peptidase
KM842_RS08120	1626.36	-2.32514	0.259282	4.05814e-20	1.38638e-18	glycine betaine/L-proline transporter ProP
KM842_RS07690	256.104	-2.3184	0.368418	4.43533e-11	3.63975e-10	transcriptional repressor LexA
KM842_RS03465	6.16531	-2.30963	0.992803	0.00483326	0.00988373	tRNA-Gln
KM842_RS14520	2639.9	-2.29616	0.421665	6.41734e-09	3.60818e-08	50S ribosomal protein L24
KM842_RS14525	5130.14	-2.29454	0.459793	7.04845e-08	3.3053e-07	50S ribosomal protein L5
KM842_RS04430	1406.77	-2.2929	0.366414	5.52626e-11	4.43088e-10	transcription termination factor NusA
KM842_RS11530	1726.27	-2.28814	0.21471	3.27422e-27	2.45021e-25	thiamine pyrophosphate-dependent dehydrogenase E1 component subunit alpha
KM842_RS14765	614.28	-2.28606	0.544733	3.04896e-06	1.09644e-05	ABC transporter substrate-binding protein
KM842_RS10445	240.852	-2.28544	0.239555	2.32644e-22	1.02986e-20	phosphoribosylformylglycinamidine synthase subunit PurS
KM842_RS01935	63.4015	-2.28036	0.578492	1.02955e-05	3.39191e-05	FAD-dependent oxidoreductase
KM842_RS04790	503.149	-2.27684	0.231352	1.11464e-23	5.74312e-22	preprotein translocase subunit SecG
KM842_RS12465	17.7867	-2.27152	0.677986	9.90988e-05	0.000274663	hypothetical protein
KM842_RS07580	104.774	-2.25948	0.360059	4.79574e-11	3.91507e-10	tRNA-Pro
KM842_RS14545	7004.5	-2.2551	0.392879	1.09432e-09	7.04803e-09	30S ribosomal protein S5
KM842_RS14780	938.746	-2.25113	0.185945	1.04613e-34	1.82665e-32	IMP dehydrogenase
KM842_RS13080	243.124	-2.24668	0.592259	1.37864e-05	4.39906e-05	hypothetical protein
KM842_RS07275	62.3331	-2.2432	0.949954	0.00174393	0.00392635	AAA family ATPase
KM842_RS13430	3992.68	-2.24139	0.292362	1.98515e-15	3.35448e-14	30S ribosomal protein S6
KM842_RS12580	6482.26	-2.24106	0.297852	7.31827e-15	1.0953e-13	cold-shock protein
KM842_RS15315	1873.05	-2.23677	0.365634	9.56918e-11	7.35353e-10	CarD family transcriptional regulator
KM842_RS11455	1894.6	-2.22992	0.297886	1.32586e-14	1.90282e-13	30S ribosomal protein S14
KM842_RS12530	47.7606	-2.22516	0.473664	4.2574e-07	1.73779e-06	tRNA-Ser
KM842_RS00175	1165.42	-2.21815	0.478381	2.71224e-07	1.15353e-06	glutaredoxin-like protein NrdH
KM842_RS07990	19.0428	-2.2158	0.681506	0.000180342	0.000479133	tRNA-Ala
KM842_RS14535	5917.42	-2.21463	0.391167	2.05379e-09	1.2657e-08	50S ribosomal protein L6
KM842_RS13435	5056.13	-2.20658	0.325065	1.91606e-12	1.92402e-11	single-stranded DNA-binding protein
KM842_RS07405	25.0621	-2.19337	0.66013	0.000165615	0.000442249	LacI family transcriptional regulator
KM842_RS05500	108.698	-2.19241	0.247568	1.12313e-19	3.42718e-18	tRNA-Cys
KM842_RS02985	1419.71	-2.1904	0.250045	2.48773e-19	7.30741e-18	acyl-CoA carboxylase subunit beta
KM842_RS14485	3448.85	-2.17321	0.418207	3.95039e-08	1.92796e-07	30S ribosomal protein S19
KM842_RS13445	3970.83	-2.16699	0.285983	6.34241e-15	9.72399e-14	50S ribosomal protein L9
KM842_RS05320	1097.5	-2.16148	0.196513	5.59208e-29	5.16938e-27	pyridoxal 5'-phosphate synthase lyase subunit PdxS
KM842_RS07945	139.936	-2.15393	0.408412	1.8717e-08	9.69151e-08	aromatic acid exporter family protein
KM842_RS14475	2460.04	-2.15163	0.384385	3.28843e-09	1.9612e-08	50S ribosomal protein L23
KM842_RS02120	350.357	-2.14556	0.225434	3.42541e-22	1.4748e-20	uracil phosphoribosyltransferase
KM842_RS11525	1235.2	-2.14257	0.172047	2.25911e-36	4.43773e-34	alpha-ketoacid dehydrogenase subunit beta
KM842_RS01915	177.635	-2.13626	0.525324	6.62068e-06	2.25692e-05	multidrug efflux MFS transporter
KM842_RS11520	1098.43	-2.12041	0.167876	2.84393e-37	5.95897e-35	2-oxo acid dehydrogenase subunit E2
KM842_RS07425	19	-2.11671	0.591328	6.4227e-05	0.000184689	ribokinase
KM842_RS09265	2190.71	-2.11184	0.223077	4.81309e-22	2.01701e-20	FAD-dependent oxidoreductase
KM842_RS14465	7419.66	-2.10833	0.361154	8.03014e-10	5.29114e-09	50S ribosomal protein L3
KM842_RS04870	831.189	-2.10823	0.320368	8.69691e-12	8.00598e-11	ATP-binding cassette domain-containing protein
KM842_RS05515	179.403	-2.10177	0.433238	1.77089e-07	7.73042e-07	DUF3375 family protein
KM842_RS14565	603.846	-2.10086	0.291326	8.51542e-14	1.11517e-12	adenylate kinase
KM842_RS14605	5059.84	-2.09317	0.332618	5.87836e-11	4.68926e-10	50S ribosomal protein L17
KM842_RS10165	160.568	-2.08497	0.372021	3.45961e-09	2.0439e-08	1-acyl-sn-glycerol-3-phosphate acyltransferase
KM842_RS10655	132.157	-2.08393	0.7353	0.000590179	0.00144016	DUF4190 domain-containing protein
KM842_RS13200	57.3892	-2.081	0.412126	8.67776e-08	4.01682e-07	TetR/AcrR family transcriptional regulator
KM842_RS08150	3313.61	-2.0797	0.568235	2.29227e-05	7.06335e-05	YcnI family protein
KM842_RS06715	254.557	-2.07225	0.269998	2.41027e-15	3.96622e-14	YggT family protein
KM842_RS15700	3762.33	-2.06825	0.220968	1.52148e-21	6.0532e-20	50S ribosomal protein L20
KM842_RS05735	11.3496	-2.06819	2.38712	0.0153411	0.0286495	hypothetical protein
KM842_RS02980	152.559	-2.06482	0.323624	2.65887e-11	2.24043e-10	acyl-CoA carboxylase subunit epsilon
KM842_RS02970	227.819	-2.06417	0.239561	1.31937e-18	3.63752e-17	ATP-binding protein
KM842_RS01225	31.2526	-2.06382	0.39768	3.70809e-08	1.81818e-07	hypothetical protein
KM842_RS08775	11.3482	-2.05645	0.604977	0.000147649	0.000397312	tRNA-Met
KM842_RS11465	945.848	-2.053	0.291244	3.00897e-13	3.50266e-12	50S ribosomal protein L28
KM842_RS01010	29.0456	-2.04854	0.570024	5.8238e-05	0.00016917	tRNA-Ser
KM842_RS01805	1080.59	-2.04736	0.583171	6.33101e-05	0.000182722	phospholipase
KM842_RS02435	4845.85	-2.0464	0.353466	1.02895e-09	6.65432e-09	50S ribosomal protein L1
KM842_RS09030	195.942	-2.04343	0.262801	1.4688e-15	2.56469e-14	BlaI/MecI/CopY family transcriptional regulator
KM842_RS04545	684.774	-2.03805	0.286666	1.9587e-13	2.34076e-12	transcription antitermination factor NusB
KM842_RS14655	2467.32	-2.03725	0.292956	4.83615e-13	5.35212e-12	30S ribosomal protein S9
KM842_RS06820	439.612	-2.0335	0.247938	3.78317e-17	8.55431e-16	3-deoxy-7-phosphoheptulonate synthase class II
KM842_RS07120	31.941	-2.02751	0.649435	0.000385419	0.000967548	BLUF domain-containing protein
KM842_RS07830	2411.17	-2.0216	0.322039	7.72145e-11	6.06713e-10	30S ribosomal protein S15
KM842_RS00190	818.847	-2.00901	0.284797	2.54193e-13	2.99224e-12	class 1b ribonucleoside-diphosphate reductase subunit beta
